# Supplementary material for: Robust phenotyping strategies for evaluation of stem non-structural carbohydrates (NSC) in rice
Source: J Exp Bot. 2016 Oct 5;67(21):6125–38. doi: 10.1093/jxb/erw375 (PMC5100024; doi:10.1093/jxb/erw375)
Supplement: Supplementary Data [file supp_erw375_Supplementary_tables_S1_S3.xlsx]

## Sheet: Supp. Table S1
Supplemental Table S1. Phenotype and germplasm information for breeder's panel
			Heading			Maturity
Entry	Designation	Description	sugars (%)	starch (%)	TNC (%)	sugars (%)	starch (%)	TNC (%)
BP 1	AS996	IR 64 x O. rupipogon GID 707288; Acid sulpahate; BPH, Cold tolerant	4.13787	13.0591	17.197	3.57143	0.957806	4.52924
BP 2	IR71700-247-1-1-2	NSIC Rc 214 Indica variety relased in the Philippines	8.92387	10.9737	19.8976	7.51718	1.89127	9.40845
BP 3	IR72	Dwarf, high tillering indica variety	7.13824	12.4627	19.601	8.08705	2.07749	10.1645
BP 4	IR77186-148-3-4-3	Indica/japonica derivative with submergence tolerance	2.98415	13.4426	16.4267	6.88027	1.54132	8.42159
BP 5	IR78049-25-2-2-2	Tropical japonica with strong stems, large panicle, 100% grain filling, delayed senescence, but hard to thresh	7.02675	6.3142	13.341	9.5471	3.01092	12.558
BP 6	IR78222-20-7-148-2-B	(pyramided QTL-blast resistance) - (Chi, OXO, HSP90, POX, OXOLP)	6.75437	4.83768	11.592	3.73754	1.04533	4.78288
BP 7	IR79643-39-2-2-3	Elite indica line	6.29233	11.8036	18.096	9.25729	1.93315	11.1904
BP 8	IR83142-B-19-B	GSR drought tolerant	4.44405	10.9527	15.3967	5.47485	1.47618	6.95102
BP 9	IR83704-78-2-3-2	Indica- High yielding elite line during 2011 DS	3.59896	12.2603	15.8592	5.43309	0.846779	6.27986
BP 10	IR83704-86-3-3-1	Indica- High yielding elite line during 2011 DS	7.18856	8.90878	16.0973	4.07064	0.418148	4.48879
BP 11	BR29	Boro rice mega varietiy in Bangladesh (Indica)	4.49216	4.12443	8.61659	2.76965	0.0621979	2.83185
BP 12	IR87520-44-3-1-2	Indica/japonica IRBB60 derivative	6.33555	7.59822	13.9338	8.13464	1.25313	9.38777
BP 13	IRBB66	IR24 background with 5 Xa genes	8.38222	14.2405	22.6227	8.30095	2.16068	10.4616
BP 14	IRRI127	Indica with tungro resistance	5.97566	4.1552	10.1309	5.86393	0.104374	5.9683
BP 15	MTU-1115	Indica high yielding from Maruteru	7.62385	12.9146	20.5384	5.67266	0.598737	6.27139
BP 16	NSICRc158	Indica/japonica derivative released variety in the Philippines	6.58169	12.9636	19.5453	7.17195	1.33647	8.50842
BP 17	NSICRc160	Indica HYV relased in the Philippines	3.09347	12.9966	16.0901	6.27913	0.971599	7.25073
BP 18	NSIC212	Indica HYV relased in the Philippines	7.95428	6.96638	14.9207	9.77316	3.33562	13.1088
BP 19	NSICRc222	Indica HYV relased in the Philippines	8.17181	10.4961	18.6679	7.33857	0.895236	8.23381
BP 20	NSICRC238	Indica HYV relased in the Philippines	5.62351	9.63145	15.255	7.16973	0.528697	7.69842
BP 21	PSBRc18	Indica HYV relased in the Philippines	7.28309	13.3946	20.6777	6.62321	0.853277	7.47649
BP 22	PSBRc68	Indica HYV relased in the Philippines with submergence tolerance	9.44601	9.46166	18.9077	4.69436	0.257016	4.95138
BP 23	PSBRc82	Indica HYV relased in the Philippines	4.0826	9.91748	14.0001	6.36708	0.643963	7.01105
BP 24	TDK1	Mega var in Laos	9.52222	6.70984	16.2321	5.80144	0.260999	6.06244
BP 25	Tequing 1.AccIRGC78727	Indica from China	7.63432	16.8287	24.463	9.54385	1.92496	11.4688
BP 26	Tequing 3.AccIRGC117912	Indica from China	1.68433	17.0367	18.7211	3.91188	0.285766	4.19764
BP 27	Federroz50	Indica variety in Columbia (Marker analysis indica Japonica genotype)	5.68031	5.20708	10.8874	8.68879	2.00741	10.6962
BP 28	YTL126	IR64 NIL with large panicle	3.21557	14.5644	17.7799	5.53092	0.8721	6.40302
BP 29	HHZ12-DT10-SAL1-DT1	GSR elite line	2.96055	18.0381	20.9986	3.8998	1.01499	4.9148
BP 30	IR60	Indica variety with low chalkiness	5.74244	7.82667	13.5691	5.48155	1.89664	7.37819
BP 31	IR64	Popular indica variety	7.57195	13.4172	20.9891	6.93634	1.88618	8.82252
BP 32	IR68	Indica variety with big grains	6.70001	8.82337	15.5234	9.36992	2.00788	11.3778
BP 33	IR71033-121-15	O. sativa x O. minuta (101141) BPH resistant introgression line	7.34958	5.65861	13.0082	3.29187	0.418048	3.70992
Mean			6.10898	10.5451	16.654	6.43006	1.23559	7.66564
	min		1.68433	4.12443	8.61659	2.76965	0.0621979	2.83185
	max		9.52222	18.0381	24.463	9.77316	3.33562	13.1088

## Sheet: Supp. Table S2
Supplemental Table S2. Germplasm information for diversity panel
Designation*	Variety Name
NSFTV17	Binulawan
NSFTV59	Gogo Lempuk
NSFTV75	Jambu
NSFTV90	Kiang-Chou-Chiu
NSFTV107	NSF-TV 107
NSFTV130	Peh-Kuh-Tsao-Tu
NSFTV137	RTS14
NSFTV150	Sultani
NSFTV189	Criollo La Fria
NSFTV203	Radin Ebos 33
NSFTV209	Tchibanga
NSFTV222	Paraiba Chines Nova
NSFTV223	Priano Guaira
NSFTV226	IRAT 44
NSFTV235	Sze Guen Zim
NSFTV239	WAB 502-13-4-1
NSFTV252	Djimoron
NSFTV254	Hon Chim
NSFTV284	IR-44595
NSFTV285	Tox 782-20-1
NSFTV313	BR24
NSFTV325	EMATA A 16-34
NSFTV337	Sabharaj
NSFTV339	Yodanya
NSFTV356	JC 117
NSFTV385	Nira
NSFTV397	Cybonnet
NSFTV616	RT0034
NSFTV628	Jefferson
NSFTV644	IR64
BP 29	HHZ12-DT10-SAL1-DT1
BP 30	IR60
BP 25	Tequing 1.AccIRGC78727
BP 14	IRRI127
BP 5	IR78049-25-2-2-2
BP 6	IR78222-20-7-148-2-B
*NSFTV prefixes refer to accessions from the Rice Diversity Panel 1 (Zhao 2009)
BP prefixes refer to accessions from the Breeder's Panel, this paper

## Sheet: Supp. Table S3
Supplemental Table S3. Trait measurement methodology in breeder's panel
			Sampling Point
Measurement		Sampling	50% heading	Harvest
Phenological traits	days to heading	--	--	--
	growth duration	--	--	--
	grain-filling duration (growth dur - days to heading)	--	--	--
Resource allocation traits	biomass allocation (dry weights of stem, panicle, leaf)	5 hills/rep	x	x
	plant height	5 hills/rep		x
	flag leaf area	5 flag leaves/rep		x
	tiller number	5 hills/rep	x	x
	panicle number	5 hills/rep		x
Physiological traits	flag leaf chlorophyll content	5 flag leaves/rep		x
	stem NSC	5 hills/rep	x	x
	senescence score, visual scoring according to SES*	whole plot		x
Yield components	yield	100 hills/rep = 4m2		x
	harvest index	25 hills/rep = 1m2		x
	percent grain-filling	5 hills/rep		x
	1000 grain weight	1000 filled grns		x
	* IRRI’s Standard Evaluation System for rice
