# Supplementary material for: Robust phenotyping strategies for evaluation of stem non-structural carbohydrates (NSC) in rice
Source: J Exp Bot. 2016 Oct 5;67(21):6125–38. doi: 10.1093/jxb/erw375 (PMC5100024; doi:10.1093/jxb/erw375)
Supplement: Supplementary Data [file supp_erw375_supplementary_dataset_S2.zip]

Archive with 22 entries (17 files):
- MCMCscripts/
- MCMCscripts/HDRAdiane.log
- __MACOSX/
- __MACOSX/MCMCscripts/
- __MACOSX/MCMCscripts/._HDRAdiane.log
- MCMCscripts/HDRAdiane.nosex
- __MACOSX/MCMCscripts/._HDRAdiane.nosex
- MCMCscripts/HDRAdiane.tfam
- __MACOSX/MCMCscripts/._HDRAdiane.tfam
- MCMCscripts/HDRAdiane.tped
- __MACOSX/MCMCscripts/._HDRAdiane.tped
- MCMCscripts/hiRep.cpp
- __MACOSX/MCMCscripts/._hiRep.cpp
- MCMCscripts/HiRepAnal.Rnw
- __MACOSX/MCMCscripts/._HiRepAnal.Rnw
- MCMCscripts/hiRepDataNew.csv
- __MACOSX/MCMCscripts/._hiRepDataNew.csv
- MCMCscripts/NSCchains/
- __MACOSX/MCMCscripts/._NSCchains
- MCMCscripts/subSampledData/
- __MACOSX/MCMCscripts/._subSampledData
- __MACOSX/._MCMCscripts
