# Supplementary material for: Robust phenotyping strategies for evaluation of stem non-structural carbohydrates (NSC) in rice
Source: J Exp Bot. 2016 Oct 5;67(21):6125–38. doi: 10.1093/jxb/erw375 (PMC5100024; doi:10.1093/jxb/erw375)
Supplement: Supplementary Data [file supp_erw375_supplementary_dataset_S2.zip › MCMCscripts/HDRAdiane.log]

@----------------------------------------------------------@
|        PLINK!       |     v1.07      |   10/Aug/2009     |
|----------------------------------------------------------|
|  (C) 2009 Shaun Purcell, GNU General Public License, v2  |
|----------------------------------------------------------|
|  For documentation, citation & bug-report instructions:  |
|        http://pngu.mgh.harvard.edu/purcell/plink/        |
@----------------------------------------------------------@

Skipping web check... [ --noweb ] 
Writing this text to log file [ HDRAdiane.log ]
Analysis started: Wed May  4 00:48:33 2016

Options in effect:
	--noweb
	--bfile HDRA-G6-4-Diane
	--maf 0.06
	--geno 0.3
	--recode12
	--transpose
	--out HDRAdiane

Reading map (extended format) from [ HDRA-G6-4-Diane.bim ] 
700000 markers to be included from [ HDRA-G6-4-Diane.bim ]
Reading pedigree information from [ HDRA-G6-4-Diane.fam ] 
31 individuals read from [ HDRA-G6-4-Diane.fam ] 
0 individuals with nonmissing phenotypes
Assuming a disease phenotype (1=unaff, 2=aff, 0=miss)
Missing phenotype value is also -9
0 cases, 0 controls and 31 missing
0 males, 0 females, and 31 of unspecified sex
Warning, found 31 individuals with ambiguous sex codes
Writing list of these individuals to [ HDRAdiane.nosex ]
Reading genotype bitfile from [ HDRA-G6-4-Diane.bed ] 
Detected that binary PED file is v1.00 SNP-major mode
Before frequency and genotyping pruning, there are 700000 SNPs
31 founders and 0 non-founders found
Total genotyping rate in remaining individuals is 0.939507
6400 SNPs failed missingness test ( GENO > 0.3 )
347314 SNPs failed frequency test ( MAF < 0.06 )
After frequency and genotyping pruning, there are 347558 SNPs
After filtering, 0 cases, 0 controls and 31 missing
After filtering, 0 males, 0 females, and 31 of unspecified sex
Writing transposed ped file to [ HDRAdiane.tped ] 
Writing family information to [ HDRAdiane.tfam ] 

Analysis finished: Wed May  4 00:48:37 2016
