# Supplementary material for: Robust phenotyping strategies for evaluation of stem non-structural carbohydrates (NSC) in rice
Source: J Exp Bot. 2016 Oct 5;67(21):6125–38. doi: 10.1093/jxb/erw375 (PMC5100024; doi:10.1093/jxb/erw375)
Supplement: Supplementary Data [file supp_erw375_supplementary_dataset_S2.zip › MCMCscripts/HDRAdiane.nosex]

a796716d.0	a796716d.0
5384be83.0	5384be83.0
56f5103e.0	56f5103e.0
a7bec464.0	a7bec464.0
f22d2dc6.0	f22d2dc6.0
661eaeaa.0	661eaeaa.0
7cfe4a0c.0	7cfe4a0c.0
872ec0b4.0	872ec0b4.0
d0392fe8.0	d0392fe8.0
f46f03bf.0	f46f03bf.0
13ae4f27.0	13ae4f27.0
a32e0586.0	a32e0586.0
446f6c62.0	446f6c62.0
743f41c1.0	743f41c1.0
8653bbdb.0	8653bbdb.0
b3a301ea.0	b3a301ea.0
3b25c24f.0	3b25c24f.0
298c9652.0	298c9652.0
3995b6ff.0	3995b6ff.0
536afc14.0	536afc14.0
b0816082.0	b0816082.0
7b7a0d82.0	7b7a0d82.0
128dd425.0	128dd425.0
9baa653c.0	9baa653c.0
a5ec1b10.0	a5ec1b10.0
523d5ec4.0	523d5ec4.0
f73fa9e9.0	f73fa9e9.0
f66e275e.0	f66e275e.0
45d3c920.0	45d3c920.0
09ad7034.0	09ad7034.0
39afe586.0	39afe586.0
