# Supplementary material for: Robust phenotyping strategies for evaluation of stem non-structural carbohydrates (NSC) in rice
Source: J Exp Bot. 2016 Oct 5;67(21):6125–38. doi: 10.1093/jxb/erw375 (PMC5100024; doi:10.1093/jxb/erw375)
Supplement: Supplementary Data [file supp_erw375_supplementary_dataset_S2.zip › MCMCscripts/HDRAdiane.tfam]

a796716d.0 a796716d.0 0 0 U -9
5384be83.0 5384be83.0 0 0 U -9
56f5103e.0 56f5103e.0 0 0 U -9
a7bec464.0 a7bec464.0 0 0 U -9
f22d2dc6.0 f22d2dc6.0 0 0 U -9
661eaeaa.0 661eaeaa.0 0 0 U -9
7cfe4a0c.0 7cfe4a0c.0 0 0 U -9
872ec0b4.0 872ec0b4.0 0 0 U -9
d0392fe8.0 d0392fe8.0 0 0 U -9
f46f03bf.0 f46f03bf.0 0 0 U -9
13ae4f27.0 13ae4f27.0 0 0 U -9
a32e0586.0 a32e0586.0 0 0 U -9
446f6c62.0 446f6c62.0 0 0 U -9
743f41c1.0 743f41c1.0 0 0 U -9
8653bbdb.0 8653bbdb.0 0 0 U -9
b3a301ea.0 b3a301ea.0 0 0 U -9
3b25c24f.0 3b25c24f.0 0 0 U -9
298c9652.0 298c9652.0 0 0 U -9
3995b6ff.0 3995b6ff.0 0 0 U -9
536afc14.0 536afc14.0 0 0 U -9
b0816082.0 b0816082.0 0 0 U -9
7b7a0d82.0 7b7a0d82.0 0 0 U -9
128dd425.0 128dd425.0 0 0 U -9
9baa653c.0 9baa653c.0 0 0 U -9
a5ec1b10.0 a5ec1b10.0 0 0 U -9
523d5ec4.0 523d5ec4.0 0 0 U -9
f73fa9e9.0 f73fa9e9.0 0 0 U -9
f66e275e.0 f66e275e.0 0 0 U -9
45d3c920.0 45d3c920.0 0 0 U -9
09ad7034.0 09ad7034.0 0 0 U -9
39afe586.0 39afe586.0 0 0 U -9
