# Supplementary material for: Robust phenotyping strategies for evaluation of stem non-structural carbohydrates (NSC) in rice
Source: J Exp Bot. 2016 Oct 5;67(21):6125–38. doi: 10.1093/jxb/erw375 (PMC5100024; doi:10.1093/jxb/erw375)
Supplement: Supplementary Data [file supp_erw375_supplementary_dataset_S2.zip › MCMCscripts/HDRAdiane.tped]

1 SNP-1.578. 0 1579 2 2 1 1 2 2 2 2 1 1 2 2 2 2 2 2 2 2 2 2 2 2 2 2 2 2 2 2 2 2 2 2 2 2 2 2 2 2 2 2 1 1 2 2 2 2 2 2 2 2 2 2 2 2 1 1 2 2 2 2 0 0
1 SNP-1.640. 0 1641 2 2 2 2 1 1 2 2 2 2 1 1 2 2 2 2 2 2 2 2 2 2 2 2 2 2 2 2 2 2 2 2 2 2 2 2 2 2 2 2 2 2 2 2 2 2 2 2 2 2 2 2 2 2 1 1 2 2 2 2 2 2
1 SNP-1.1096. 0 2097 2 2 2 2 2 2 2 2 2 2 2 2 2 2 2 2 2 2 0 0 2 2 1 1 0 0 2 2 0 0 2 2 2 2 2 2 1 1 1 1 1 1 1 1 1 1 1 1 1 1 1 1 1 1 2 2 1 1 2 2 2 2
1 SNP-1.1552. 0 2553 1 2 2 2 2 2 0 0 0 0 0 0 0 0 0 0 2 2 1 1 1 2 2 2 2 2 0 0 0 0 1 1 2 2 2 2 2 2 2 2 2 2 1 2 2 2 1 2 2 2 2 2 1 2 2 2 2 2 2 2 1 2
1 SNP-1.3298. 0 4299 1 1 1 1 1 1 1 1 1 1 2 2 1 1 2 2 2 2 1 1 1 1 2 2 2 2 1 1 1 1 1 1 2 2 2 2 2 2 2 2 2 2 1 1 2 2 1 1 2 2 2 2 1 1 2 2 2 2 2 2 1 1
1 SNP-1.7076. 0 8077 2 2 2 2 2 2 2 2 1 1 2 2 1 1 2 2 2 2 1 1 2 2 2 2 2 2 2 2 2 2 2 2 2 2 2 2 2 2 2 2 2 2 2 2 2 2 2 2 2 2 2 2 2 2 2 2 2 2 2 2 0 0
1 SNP-1.8232. 0 9233 1 1 1 1 1 1 1 1 1 1 2 2 1 1 2 2 2 2 1 1 1 1 2 2 2 2 1 1 1 1 1 1 2 2 2 2 2 2 2 2 2 2 1 1 2 2 1 1 2 2 2 2 1 1 2 2 2 2 2 2 1 1
1 SNP-1.8562. 0 9563 1 1 1 1 1 1 1 1 1 1 2 2 1 1 2 2 2 2 1 1 1 1 2 2 2 2 1 1 1 1 1 1 2 2 2 2 2 2 2 2 2 2 1 1 2 2 1 1 2 2 2 2 1 1 2 2 2 2 2 2 1 1
1 SNP-1.11339. 0 12340 2 2 2 2 2 2 2 2 2 2 1 1 2 2 1 1 1 1 2 2 2 2 1 1 1 1 2 2 2 2 2 2 1 1 1 1 1 1 1 1 1 1 2 2 1 1 2 2 1 1 1 1 2 2 0 0 0 0 0 0 2 2
1 SNP-1.11741. 0 12742 2 2 2 2 0 0 2 2 2 2 2 2 2 2 0 0 1 1 1 1 2 2 2 2 2 2 2 2 2 2 1 1 2 2 2 2 2 2 2 2 2 2 2 2 2 2 2 2 2 2 2 2 2 2 2 2 1 1 0 0 1 1
1 SNP-1.11910. 0 12911 2 2 2 2 2 2 2 2 2 2 2 2 2 2 2 2 2 2 2 2 2 2 2 2 2 2 2 2 2 2 2 2 2 2 0 0 2 2 2 2 0 0 2 2 2 2 2 2 2 2 2 2 2 2 2 2 1 1 0 0 1 1
1 SNP-1.12615. 0 13616 1 1 1 1 1 1 1 1 1 1 2 2 1 1 2 2 2 2 1 1 0 0 2 2 2 2 1 1 1 1 1 1 2 2 0 0 2 2 2 2 2 2 1 1 2 2 1 1 2 2 2 2 1 1 2 2 2 2 2 2 1 2
1 SNP-1.17288. 0 18289 2 2 2 2 2 2 2 2 2 2 1 1 2 2 2 2 2 2 2 2 1 1 2 2 1 1 2 2 2 2 2 2 2 2 1 1 2 2 2 2 2 2 2 2 2 2 2 2 2 2 2 2 2 2 2 2 2 2 2 2 0 0
1 SNP-1.18594. 0 19595 2 2 2 2 2 2 2 2 2 2 2 2 2 2 2 2 2 2 2 2 2 2 2 2 2 2 2 2 2 2 2 2 2 2 2 2 2 2 2 2 2 2 1 1 2 2 1 1 2 2 2 2 1 1 2 2 2 2 2 2 2 2
1 SNP-1.20896. 0 21897 2 2 0 0 0 0 0 0 2 2 2 2 2 2 2 2 1 1 1 1 1 1 2 2 2 2 1 1 0 0 2 2 0 0 2 2 0 0 2 2 2 2 2 2 2 2 2 2 2 2 2 2 2 2 2 2 2 2 0 0 2 2
1 SNP-1.21135. 0 22136 0 0 1 1 1 1 1 1 1 1 2 2 0 0 2 2 2 2 1 1 1 1 2 2 2 2 1 1 1 1 1 1 2 2 2 2 2 2 2 2 2 2 1 2 2 2 1 1 2 2 2 2 1 1 2 2 2 2 2 2 2 2
1 SNP-1.23727. 0 24728 2 2 1 1 2 2 2 2 1 1 2 2 2 2 2 2 2 2 2 2 2 2 2 2 2 2 2 2 2 2 2 2 2 2 2 2 2 2 0 0 2 2 2 2 2 2 2 2 2 2 2 2 0 0 2 2 2 2 2 2 2 2
1 SNP-1.23731. 0 24732 2 2 0 0 2 2 2 2 1 1 2 2 2 2 2 2 2 2 2 2 2 2 2 2 2 2 2 2 2 2 2 2 2 2 2 2 2 2 2 2 2 2 2 2 2 2 2 2 2 2 2 2 2 2 2 2 1 1 2 2 1 1
1 SNP-1.24921. 0 25922 1 1 1 1 1 1 1 1 1 1 2 2 1 1 2 2 2 2 1 1 1 1 2 2 2 2 1 1 1 1 1 1 2 2 2 2 2 2 2 2 2 2 1 1 2 2 1 1 2 2 2 2 1 1 2 2 2 2 2 2 0 0
1 SNP-1.25253. 0 26254 1 1 1 1 1 1 1 1 1 1 2 2 1 1 2 2 2 2 1 1 1 1 2 2 2 2 1 1 1 1 1 1 2 2 2 2 2 2 2 2 2 2 1 1 2 2 1 1 2 2 2 2 1 1 2 2 2 2 2 2 1 1
1 SNP-1.29186. 0 30187 2 2 2 2 0 0 0 0 2 2 2 2 0 0 2 2 0 0 0 0 2 2 2 2 2 2 2 2 2 2 0 0 2 2 2 2 2 2 2 2 2 2 2 2 2 2 2 2 2 2 2 2 0 0 1 1 0 0 2 2 1 1
1 SNP-1.29204. 0 30205 1 1 1 1 1 1 1 1 1 1 2 2 1 1 2 2 2 2 1 1 1 1 2 2 2 2 1 1 1 1 1 1 2 2 2 2 2 2 2 2 2 2 1 1 2 2 1 1 2 2 2 2 1 1 2 2 2 2 2 2 1 2
1 SNP-1.29213. 0 30214 1 1 1 1 1 1 1 1 1 1 2 2 1 1 2 2 2 2 1 1 1 1 2 2 2 2 1 1 1 1 1 1 2 2 2 2 2 2 2 2 2 2 1 1 2 2 1 1 2 2 2 2 1 1 2 2 2 2 2 2 1 2
1 SNP-1.29352. 0 30353 2 2 2 2 2 2 2 2 2 2 1 1 2 2 1 1 1 1 2 2 2 2 1 1 1 1 2 2 2 2 2 2 1 1 1 1 1 1 1 1 1 1 2 2 1 1 2 2 1 1 1 1 2 2 1 1 0 0 0 0 2 2
1 SNP-1.29749. 0 30750 1 1 1 1 1 1 1 1 1 1 2 2 1 1 2 2 2 2 1 1 1 1 2 2 2 2 1 1 1 1 1 1 2 2 2 2 2 2 2 2 2 2 1 1 2 2 1 1 2 2 2 2 1 1 2 2 2 2 2 2 1 1
1 SNP-1.30070. 0 31071 2 2 2 2 2 2 2 2 2 2 2 2 2 2 2 2 2 2 2 2 2 2 2 2 1 1 2 2 2 2 2 2 2 2 2 2 1 1 2 2 2 2 2 2 2 2 2 2 2 2 2 2 2 2 2 2 1 1 2 2 2 2
1 SNP-1.30477. 0 31478 2 2 2 2 2 2 2 2 2 2 1 1 2 2 1 1 1 1 2 2 2 2 1 1 2 2 2 2 2 2 2 2 1 1 1 1 2 2 1 1 2 2 2 2 2 2 2 2 1 1 1 1 2 2 1 1 2 2 1 1 2 2
1 SNP-1.31732. 0 32733 1 1 1 1 1 1 1 1 1 1 2 2 1 1 2 2 2 2 1 1 1 1 2 2 2 2 1 1 1 1 1 1 2 2 2 2 2 2 2 2 2 2 1 1 2 2 1 1 2 2 2 2 1 1 2 2 2 2 2 2 1 1
1 SNP-1.34268. 0 35269 2 2 0 0 2 2 1 1 0 0 2 2 0 0 2 2 2 2 0 0 2 2 2 2 0 0 1 1 1 1 0 0 2 2 2 2 2 2 2 2 2 2 2 2 2 2 0 0 2 2 2 2 1 1 2 2 2 2 2 2 0 0
1 SNP-1.34426. 0 35427 1 1 1 1 1 1 1 1 1 1 2 2 1 1 2 2 2 2 1 1 1 1 2 2 2 2 1 1 1 1 1 1 2 2 2 2 2 2 2 2 2 2 1 1 2 2 1 1 2 2 2 2 1 1 2 2 2 2 2 2 1 2
1 SNP-1.37191. 0 38192 2 2 2 2 2 2 2 2 2 2 1 1 2 2 1 1 1 1 2 2 2 2 1 1 1 2 2 2 2 2 2 2 1 1 1 1 1 1 1 1 1 1 2 2 1 1 2 2 1 1 1 1 2 2 0 0 1 1 0 0 2 2
1 SNP-1.37388. 0 38389 2 2 2 2 2 2 2 2 2 2 2 2 2 2 2 2 2 2 2 2 2 2 2 2 1 2 2 2 2 2 2 2 2 2 1 2 1 1 2 2 2 2 2 2 2 2 2 2 2 2 2 2 2 2 2 2 2 2 2 2 2 2
1 SNP-1.37729. 0 38730 1 1 2 2 1 1 1 1 2 2 2 2 1 1 2 2 2 2 1 1 1 1 2 2 2 2 1 1 1 1 1 1 2 2 2 2 2 2 2 2 2 2 2 2 2 2 2 2 2 2 2 2 2 2 2 2 2 2 2 2 1 1
1 SNP-1.40457. 0 41458 1 1 1 1 1 1 1 1 1 1 2 2 1 1 2 2 2 2 1 1 1 1 2 2 2 2 1 1 1 1 1 1 2 2 2 2 2 2 2 2 2 2 1 1 2 2 1 1 2 2 2 2 1 1 2 2 2 2 2 2 1 1
1 SNP-1.40667. 0 41668 2 2 2 2 2 2 2 2 2 2 2 2 2 2 2 2 2 2 2 2 2 2 2 2 2 2 2 2 2 2 2 2 2 2 2 2 2 2 1 1 2 2 2 2 2 2 2 2 2 2 1 1 2 2 2 2 2 2 2 2 0 0
1 SNP-1.42341. 0 43342 2 2 2 2 2 2 2 2 2 2 1 1 2 2 1 1 1 1 2 2 2 2 1 1 1 1 2 2 2 2 2 2 1 1 1 1 0 0 0 0 1 1 2 2 1 1 2 2 1 1 0 0 2 2 1 1 1 2 0 0 2 2
1 SNP-1.43692. 0 44693 2 2 2 2 2 2 2 2 2 2 1 1 2 2 1 1 1 1 2 2 2 2 1 1 1 1 2 2 2 2 2 2 1 1 1 1 1 1 1 2 1 1 2 2 1 1 2 2 0 0 0 0 2 2 1 1 0 0 1 1 2 2
1 SNP-1.44147. 0 45148 2 2 1 1 2 2 2 2 2 2 1 1 0 0 2 2 2 2 2 2 2 2 2 2 2 2 2 2 2 2 2 2 2 2 2 2 2 2 2 2 2 2 2 2 2 2 2 2 1 1 2 2 0 0 2 2 2 2 0 0 1 1
1 SNP-1.45181. 0 46182 2 2 1 1 2 2 2 2 2 2 0 0 1 1 2 2 0 0 2 2 2 2 2 2 2 2 2 2 2 2 2 2 2 2 2 2 2 2 2 2 2 2 2 2 2 2 2 2 2 2 2 2 2 2 2 2 2 2 0 0 1 1
1 SNP-1.46847. 0 47848 2 2 2 2 2 2 1 1 0 0 2 2 2 2 2 2 2 2 1 1 1 1 2 2 2 2 2 2 0 0 1 1 2 2 2 2 2 2 2 2 1 1 0 0 0 0 0 0 2 2 2 2 1 1 2 2 2 2 2 2 2 2
1 SNP-1.48469. 0 49470 2 2 2 2 2 2 2 2 2 2 2 2 2 2 1 1 2 2 2 2 2 2 2 2 2 2 2 2 2 2 2 2 2 2 2 2 0 0 1 1 2 2 2 2 1 1 1 1 2 2 1 1 2 2 2 2 2 2 2 2 2 2
1 SNP-1.54678. 0 55679 1 1 2 2 1 1 1 1 1 1 2 2 1 1 2 2 2 2 1 1 1 1 2 2 2 2 1 1 0 0 1 1 2 2 1 1 2 2 2 2 2 2 0 0 2 2 0 0 2 2 2 2 2 2 1 1 2 2 1 1 0 0
1 SNP-1.56031. 0 57032 2 2 2 2 2 2 2 2 2 2 0 0 2 2 1 1 1 1 2 2 2 2 1 1 1 1 2 2 2 2 2 2 1 1 1 1 1 1 1 1 1 1 2 2 1 1 2 2 1 1 1 1 2 2 0 0 2 2 2 2 2 2
1 SNP-1.60501. 0 61502 2 2 2 2 2 2 2 2 2 2 1 1 2 2 2 2 2 2 2 2 2 2 2 2 2 2 2 2 2 2 2 2 2 2 2 2 2 2 0 0 2 2 2 2 2 2 2 2 2 2 2 2 2 2 1 1 2 2 2 2 0 0
1 SNP-1.60725. 0 61726 2 2 2 2 2 2 2 2 2 2 2 2 0 0 2 2 2 2 2 2 2 2 2 2 0 0 2 2 2 2 2 2 2 2 1 1 2 2 2 2 2 2 2 2 2 2 2 2 2 2 2 2 2 2 2 2 1 1 2 2 0 0
1 SNP-1.64543. 0 65544 2 2 2 2 2 2 2 2 2 2 1 2 2 2 2 2 2 2 2 2 2 2 2 2 2 2 2 2 2 2 2 2 2 2 2 2 2 2 2 2 1 1 2 2 1 1 2 2 2 2 2 2 2 2 2 2 2 2 2 2 2 2
1 SNP-1.65837. 0 66838 2 2 1 1 2 2 2 2 1 1 2 2 2 2 2 2 2 2 2 2 2 2 2 2 2 2 2 2 2 2 2 2 2 2 2 2 2 2 2 2 2 2 2 2 2 2 2 2 2 2 2 2 2 2 2 2 2 2 2 2 2 2
1 SNP-1.66420. 0 67421 1 1 1 1 1 2 0 0 1 2 2 2 1 1 2 2 2 2 1 2 1 1 2 2 2 2 1 1 1 1 1 2 2 2 2 2 2 2 2 2 2 2 1 1 2 2 1 1 2 2 2 2 1 1 2 2 2 2 2 2 1 2
1 SNP-1.67074. 0 68075 2 2 2 2 1 1 2 2 2 2 2 2 2 2 2 2 2 2 2 2 2 2 2 2 0 0 2 2 2 2 2 2 2 2 2 2 2 2 2 2 0 0 1 1 2 2 1 1 2 2 2 2 1 1 2 2 2 2 2 2 2 2
1 SNP-1.68855. 0 69856 2 2 2 2 2 2 2 2 2 2 1 1 2 2 1 1 1 1 2 2 2 2 1 1 1 1 2 2 2 2 2 2 1 1 0 0 1 1 1 1 1 1 2 2 1 1 2 2 1 1 1 1 2 2 0 0 1 1 1 1 2 2
1 SNP-1.69107. 0 70108 1 1 1 1 1 1 1 1 1 1 0 0 0 0 2 2 2 2 0 0 1 1 2 2 2 2 1 1 1 1 0 0 2 2 2 2 2 2 2 2 2 2 1 1 2 2 0 0 2 2 2 2 0 0 2 2 2 2 2 2 2 2
1 SNP-1.70325. 0 71326 0 0 0 0 0 0 1 1 1 1 2 2 1 1 2 2 0 0 1 1 2 2 2 2 2 2 1 1 1 1 0 0 2 2 2 2 2 2 2 2 2 2 1 1 2 2 2 2 2 2 2 2 0 0 2 2 2 2 2 2 0 0
1 SNP-1.70928. 0 71929 1 1 1 1 1 1 1 1 1 1 2 2 1 1 2 2 2 2 1 1 1 1 2 2 2 2 1 1 1 1 1 1 2 2 2 2 2 2 2 2 2 2 1 1 2 2 1 1 2 2 2 2 1 1 2 2 2 2 1 2 1 2
1 SNP-1.71676. 0 72677 2 2 2 2 2 2 2 2 2 2 2 2 2 2 2 2 2 2 2 2 2 2 2 2 1 1 2 2 2 2 2 2 2 2 2 2 2 2 2 2 2 2 2 2 2 2 2 2 2 2 2 2 2 2 1 1 0 0 2 2 0 0
1 SNP-1.71941. 0 72942 2 2 2 2 2 2 2 2 2 2 2 2 2 2 2 2 1 1 1 1 2 2 2 2 2 2 2 2 2 2 2 2 2 2 2 2 2 2 2 2 2 2 2 2 2 2 2 2 2 2 2 2 2 2 2 2 2 2 2 2 2 2
1 SNP-1.72327. 0 73328 0 0 2 2 2 2 2 2 2 2 2 2 2 2 2 2 2 2 2 2 2 2 0 0 2 2 2 2 2 2 2 2 2 2 2 2 2 2 2 2 0 0 2 2 2 2 2 2 2 2 2 2 2 2 2 2 1 1 2 2 1 1
1 SNP-1.74186. 0 75187 1 1 1 1 1 1 1 1 1 1 2 2 1 1 2 2 2 2 1 1 1 1 2 2 2 2 1 1 1 1 1 1 2 2 2 2 2 2 2 2 2 2 1 1 2 2 1 1 2 2 2 2 1 1 2 2 2 2 2 2 1 1
1 SNP-1.75851. 0 76852 1 1 1 1 1 1 1 1 1 1 2 2 1 1 2 2 2 2 1 1 1 1 2 2 2 2 1 1 1 1 1 1 2 2 2 2 2 2 2 2 2 2 1 1 2 2 1 1 2 2 2 2 1 1 2 2 2 2 2 2 1 1
1 SNP-1.79942. 0 80943 2 2 2 2 2 2 2 2 2 2 1 1 2 2 2 2 1 1 2 2 2 2 1 1 2 2 2 2 2 2 2 2 1 1 1 1 2 2 2 2 2 2 2 2 2 2 2 2 2 2 2 2 2 2 1 1 2 2 1 1 2 2
1 SNP-1.83300. 0 84301 0 0 1 1 0 0 0 0 0 0 0 0 1 1 2 2 2 2 1 1 0 0 2 2 2 2 1 1 1 1 0 0 2 2 2 2 2 2 2 2 2 2 1 1 2 2 0 0 2 2 2 2 1 1 2 2 2 2 2 2 1 1
1 SNP-1.83527. 0 84528 1 1 1 1 1 1 1 1 1 1 2 2 1 1 2 2 2 2 1 1 1 1 2 2 2 2 1 1 1 1 1 1 2 2 1 2 2 2 2 2 2 2 1 1 2 2 1 1 2 2 2 2 1 1 2 2 2 2 2 2 1 1
1 SNP-1.84412. 0 85413 1 1 2 2 1 1 1 1 2 2 2 2 1 1 2 2 2 2 1 1 1 1 2 2 2 2 1 1 1 1 1 1 2 2 2 2 2 2 2 2 2 2 1 1 2 2 1 1 2 2 2 2 1 1 2 2 2 2 2 2 1 1
1 SNP-1.86114. 0 87115 2 2 2 2 2 2 2 2 2 2 1 1 2 2 1 1 0 0 2 2 2 2 1 1 2 2 2 2 2 2 2 2 1 1 0 0 1 1 1 1 1 1 2 2 1 1 2 2 1 1 1 1 2 2 0 0 1 1 1 1 2 2
1 SNP-1.91445. 0 92446 0 0 2 2 0 0 2 2 2 2 2 2 2 2 2 2 2 2 2 2 2 2 2 2 2 2 2 2 0 0 2 2 2 2 2 2 2 2 2 2 1 1 0 0 1 1 2 2 2 2 2 2 2 2 2 2 2 2 2 2 2 2
1 SNP-1.91470. 0 92471 2 2 0 0 0 0 2 2 0 0 2 2 2 2 2 2 0 0 1 1 2 2 2 2 2 2 1 1 0 0 2 2 2 2 2 2 2 2 2 2 2 2 2 2 2 2 0 0 2 2 2 2 0 0 2 2 1 1 2 2 0 0
1 SNP-1.93962. 0 94963 2 2 2 2 2 2 2 2 2 2 1 1 2 2 0 0 0 0 2 2 2 2 1 2 0 0 2 2 2 2 2 2 1 1 1 1 1 1 1 1 1 1 2 2 1 1 2 2 1 1 1 1 2 2 1 1 1 1 1 1 2 2
1 SNP-1.95803. 0 96804 1 1 2 2 0 0 0 0 1 1 2 2 2 2 2 2 2 2 0 0 2 2 2 2 2 2 1 1 2 2 0 0 2 2 2 2 2 2 0 0 2 2 1 1 2 2 1 1 2 2 2 2 0 0 2 2 2 2 2 2 2 2
1 SNP-1.96368. 0 97369 1 1 1 1 1 1 1 1 1 1 2 2 1 1 2 2 2 2 1 1 1 1 2 2 2 2 1 1 1 1 1 1 2 2 2 2 2 2 2 2 2 2 1 1 2 2 1 1 2 2 2 2 0 0 2 2 1 1 2 2 1 1
1 SNP-1.96494. 0 97495 2 2 2 2 2 2 2 2 2 2 0 0 2 2 0 0 2 2 2 2 2 2 2 2 1 1 2 2 2 2 2 2 2 2 2 2 2 2 1 1 2 2 2 2 2 2 0 0 2 2 2 2 2 2 1 1 2 2 0 0 2 2
1 SNP-1.96664. 0 97665 2 2 2 2 1 1 1 1 2 2 2 2 0 0 2 2 2 2 1 1 1 1 2 2 0 0 1 1 0 0 1 1 2 2 2 2 2 2 2 2 2 2 2 2 2 2 2 2 2 2 2 2 2 2 2 2 2 2 2 2 1 1
1 SNP-1.96838. 0 97839 2 2 2 2 2 2 2 2 2 2 2 2 2 2 0 0 2 2 2 2 2 2 2 2 2 2 2 2 2 2 2 2 2 2 2 2 2 2 2 2 2 2 1 1 2 2 1 1 2 2 2 2 1 1 2 2 2 2 2 2 2 2
1 SNP-1.96881. 0 97882 1 1 1 1 1 1 1 1 1 1 2 2 1 1 2 2 2 2 1 1 1 1 2 2 2 2 1 1 1 1 1 1 2 2 2 2 2 2 2 2 2 2 1 1 2 2 1 1 2 2 2 2 0 0 2 2 2 2 2 2 1 1
1 SNP-1.98959. 0 99960 2 2 1 1 2 2 2 2 1 1 2 2 2 2 2 2 2 2 2 2 2 2 2 2 2 2 2 2 2 2 2 2 2 2 1 1 2 2 2 2 2 2 1 1 2 2 1 1 2 2 2 2 0 0 2 2 2 2 2 2 2 2
1 SNP-1.99119. 0 100120 1 1 0 0 1 1 1 1 2 2 1 1 1 1 2 2 2 2 1 1 1 1 2 2 2 2 1 1 1 1 1 1 2 2 0 0 2 2 0 0 2 2 2 2 2 2 2 2 2 2 2 2 2 2 2 2 2 2 2 2 0 0
1 SNP-1.103185. 0 104186 2 2 2 2 2 2 2 2 2 2 2 2 2 2 2 2 0 0 2 2 0 0 0 0 1 1 2 2 2 2 2 2 0 0 2 2 1 1 0 0 2 2 2 2 2 2 2 2 0 0 2 2 2 2 2 2 2 2 2 2 2 2
1 SNP-1.132174. 0 133175 1 1 2 2 2 2 1 1 2 2 2 2 2 2 2 2 2 2 2 2 2 2 2 2 2 2 1 1 2 2 1 1 2 2 1 1 2 2 2 2 2 2 2 2 2 2 2 2 2 2 2 2 2 2 2 2 2 2 2 2 2 2
1 SNP-1.132179. 0 133180 2 2 2 2 2 2 2 2 2 2 1 1 2 2 2 2 2 2 2 2 2 2 2 2 2 2 2 2 2 2 2 2 2 2 2 2 0 0 2 2 1 1 2 2 2 2 2 2 2 2 2 2 2 2 0 0 2 2 1 1 1 1
1 SNP-1.133809. 0 134810 2 2 2 2 2 2 2 2 2 2 2 2 2 2 2 2 2 2 2 2 2 2 2 2 2 2 2 2 2 2 2 2 2 2 2 2 2 2 2 2 1 2 1 1 2 2 1 1 2 2 2 2 1 1 2 2 2 2 2 2 1 2
1 SNP-1.137215. 0 138216 2 2 2 2 0 0 2 2 2 2 2 2 2 2 2 2 2 2 2 2 2 2 2 2 1 1 2 2 2 2 2 2 2 2 2 2 2 2 2 2 2 2 2 2 2 2 2 2 2 2 2 2 2 2 1 1 2 2 2 2 2 2
1 SNP-1.137567. 0 138568 2 2 2 2 2 2 2 2 2 2 2 2 2 2 2 2 2 2 1 1 2 2 2 2 0 0 2 2 2 2 2 2 2 2 2 2 2 2 2 2 2 2 2 2 2 2 2 2 2 2 2 2 2 2 1 1 2 2 2 2 2 2
1 SNP-1.139957. 0 140958 2 2 2 2 2 2 2 2 2 2 2 2 2 2 2 2 2 2 2 2 2 2 2 2 2 2 2 2 2 2 2 2 2 2 2 2 2 2 2 2 2 2 1 1 2 2 1 1 2 2 2 2 1 1 2 2 2 2 2 2 2 2
1 SNP-1.139987. 0 140988 1 1 1 1 1 1 1 1 1 1 2 2 1 1 2 2 2 2 1 1 1 1 2 2 2 2 1 1 1 1 1 1 2 2 2 2 2 2 2 2 2 2 1 1 2 2 1 1 2 2 2 2 1 1 2 2 2 2 2 2 1 1
1 SNP-1.140269. 0 141270 2 2 1 1 2 2 2 2 1 1 2 2 2 2 2 2 2 2 2 2 2 2 2 2 2 2 2 2 2 2 2 2 2 2 2 2 2 2 2 2 2 2 2 2 2 2 2 2 2 2 2 2 2 2 2 2 2 2 2 2 2 2
1 SNP-1.140413. 0 141414 0 0 1 1 1 1 2 2 0 0 2 2 2 2 2 2 2 2 0 0 2 2 2 2 2 2 0 0 2 2 2 2 2 2 2 2 2 2 1 1 2 2 2 2 2 2 2 2 2 2 2 2 2 2 2 2 2 2 2 2 2 2
1 SNP-1.140661. 0 141662 1 1 1 1 1 1 1 1 1 1 2 2 1 1 2 2 2 2 1 1 1 1 2 2 2 2 1 1 1 1 1 1 2 2 2 2 2 2 2 2 2 2 1 1 2 2 1 1 2 2 2 2 1 1 2 2 2 2 2 2 1 1
1 SNP-1.145251. 0 146252 1 1 1 1 1 1 1 1 1 1 2 2 1 1 2 2 2 2 1 1 1 1 2 2 2 2 1 1 1 1 1 1 2 2 2 2 2 2 2 2 2 2 1 1 2 2 1 1 2 2 2 2 1 1 2 2 2 2 2 2 1 1
1 SNP-1.146900. 0 147901 1 1 1 1 1 1 1 1 1 1 2 2 1 1 2 2 2 2 1 1 1 1 2 2 2 2 1 1 1 1 1 1 2 2 2 2 2 2 2 2 2 2 1 1 2 2 1 1 2 2 2 2 1 1 2 2 2 2 2 2 1 1
1 SNP-1.148696. 0 149697 2 2 2 2 2 2 2 2 2 2 2 2 2 2 2 2 2 2 2 2 2 2 2 2 2 2 2 2 2 2 2 2 2 2 2 2 2 2 2 2 2 2 2 2 2 2 2 2 2 2 2 2 2 2 1 1 1 1 2 2 2 2
1 SNP-1.149004. 0 150005 1 1 1 1 1 1 1 1 1 1 2 2 1 1 2 2 2 2 1 1 1 1 2 2 2 2 1 1 1 1 1 1 2 2 2 2 2 2 2 2 2 2 1 1 2 2 1 1 2 2 2 2 1 1 2 2 2 2 2 2 1 1
1 SNP-1.152982. 0 153983 2 2 2 2 2 2 2 2 2 2 1 1 2 2 2 2 2 2 2 2 2 2 2 2 2 2 2 2 2 2 2 2 2 2 2 2 2 2 2 2 2 2 2 2 2 2 2 2 2 2 2 2 2 2 0 0 2 2 1 1 1 1
1 SNP-1.156098. 0 157099 1 1 2 2 1 1 1 1 2 2 2 2 1 1 2 2 2 2 1 1 1 1 2 2 2 2 1 1 1 1 1 1 2 2 2 2 2 2 2 2 2 2 2 2 2 2 2 2 2 2 2 2 2 2 2 2 0 0 2 2 2 2
1 SNP-1.156570. 0 157571 2 2 2 2 2 2 2 2 2 2 2 2 0 0 2 2 2 2 2 2 0 0 1 1 2 2 2 2 2 2 2 2 2 2 2 2 2 2 2 2 2 2 2 2 2 2 2 2 2 2 2 2 2 2 1 1 2 2 2 2 0 0
1 SNP-1.158331. 0 159332 1 1 1 1 1 1 1 1 1 1 2 2 1 1 2 2 2 2 2 2 1 1 2 2 2 2 1 1 1 1 1 1 2 2 2 2 2 2 2 2 2 2 1 1 2 2 1 1 2 2 2 2 1 1 2 2 2 2 2 2 0 0
1 SNP-1.159167. 0 160168 1 1 2 2 1 1 1 1 1 1 2 2 0 0 2 2 2 2 0 0 2 2 1 1 0 0 0 0 0 0 2 2 2 2 2 2 2 2 2 2 2 2 1 1 2 2 1 1 2 2 2 2 2 2 0 0 2 2 0 0 2 2
1 SNP-1.160523. 0 161524 2 2 2 2 2 2 2 2 2 2 2 2 2 2 2 2 2 2 2 2 1 1 2 2 2 2 2 2 2 2 2 2 2 2 1 1 2 2 2 2 2 2 2 2 2 2 2 2 2 2 2 2 2 2 2 2 1 1 2 2 0 0
1 SNP-1.160883. 0 161884 2 2 2 2 2 2 2 2 2 2 1 1 2 2 2 2 2 2 2 2 2 2 1 1 2 2 2 2 0 0 2 2 2 2 2 2 2 2 2 2 2 2 2 2 2 2 2 2 2 2 2 2 2 2 0 0 2 2 1 1 2 2
1 SNP-1.160906. 0 161907 2 2 2 2 2 2 2 2 0 0 2 2 2 2 2 2 2 2 0 0 1 1 1 1 2 2 2 2 1 1 2 2 2 2 2 2 2 2 2 2 0 0 2 2 2 2 2 2 2 2 2 2 2 2 0 0 2 2 0 0 0 0
1 SNP-1.161961. 0 162962 1 1 1 1 1 1 1 1 1 1 2 2 1 1 2 2 2 2 1 1 1 1 2 2 2 2 1 1 1 1 1 1 2 2 2 2 2 2 2 2 2 2 1 1 2 2 1 1 2 2 2 2 1 1 0 0 2 2 2 2 0 0
1 SNP-1.162017. 0 163018 2 2 2 2 2 2 2 2 2 2 2 2 2 2 2 2 2 2 2 2 2 2 2 2 2 2 2 2 2 2 2 2 2 2 1 1 2 2 2 2 0 0 2 2 2 2 2 2 2 2 2 2 2 2 2 2 2 2 0 0 1 1
1 SNP-1.163324. 0 164325 0 0 0 0 1 1 1 1 1 1 2 2 1 1 2 2 2 2 1 1 1 1 2 2 2 2 1 1 0 0 1 1 2 2 2 2 2 2 2 2 2 2 1 1 2 2 1 1 2 2 2 2 0 0 2 2 2 2 0 0 1 1
1 SNP-1.163754. 0 164755 0 0 2 2 2 2 1 1 2 2 1 1 0 0 2 2 2 2 2 2 0 0 2 2 2 2 0 0 2 2 2 2 2 2 2 2 2 2 2 2 2 2 0 0 2 2 2 2 2 2 2 2 0 0 2 2 2 2 0 0 0 0
1 SNP-1.166281. 0 167282 1 2 2 2 2 2 2 2 2 2 2 2 0 0 2 2 2 2 2 2 2 2 2 2 2 2 2 2 2 2 2 2 2 2 2 2 2 2 2 2 1 1 2 2 1 1 2 2 2 2 2 2 2 2 2 2 2 2 2 2 2 2
1 SNP-1.168311. 0 169312 2 2 2 2 2 2 0 0 2 2 2 2 0 0 2 2 2 2 2 2 1 1 2 2 2 2 0 0 1 1 1 1 2 2 2 2 2 2 2 2 2 2 2 2 2 2 2 2 2 2 2 2 2 2 2 2 2 2 2 2 1 1
1 SNP-1.169247. 0 170248 1 1 1 1 1 1 1 1 1 1 2 2 1 1 2 2 2 2 1 1 1 1 2 2 2 2 1 1 1 1 1 1 2 2 2 2 2 2 2 2 2 2 1 1 2 2 1 1 2 2 2 2 1 1 2 2 2 2 2 2 1 1
1 SNP-1.172787. 0 173788 1 1 1 1 1 1 1 1 1 1 2 2 1 1 2 2 2 2 1 1 1 1 2 2 2 2 1 1 1 1 1 1 2 2 2 2 2 2 2 2 2 2 0 0 2 2 1 1 2 2 2 2 1 1 1 2 2 2 2 2 1 2
1 SNP-1.172922. 0 173923 2 2 2 2 2 2 2 2 2 2 1 1 2 2 1 1 1 1 2 2 2 2 1 1 2 2 2 2 2 2 2 2 1 1 1 1 2 2 1 1 2 2 2 2 2 2 2 2 1 1 1 1 2 2 1 1 2 2 1 1 2 2
1 SNP-1.173553. 0 174554 1 1 2 2 1 1 1 1 2 2 0 0 1 1 2 2 2 2 1 1 1 1 2 2 0 0 1 1 1 1 1 1 2 2 2 2 2 2 2 2 2 2 1 1 2 2 1 1 2 2 2 2 1 1 0 0 2 2 0 0 1 1
1 SNP-1.174962. 0 175963 1 1 1 1 1 1 1 1 1 1 2 2 1 1 2 2 2 2 0 0 1 1 2 2 2 2 1 1 1 1 1 1 2 2 2 2 2 2 2 2 2 2 1 1 2 2 1 1 2 2 2 2 1 1 2 2 2 2 2 2 1 1
1 SNP-1.175290. 0 176291 2 2 1 1 2 2 2 2 1 1 2 2 2 2 2 2 2 2 2 2 2 2 2 2 2 2 2 2 2 2 2 2 2 2 2 2 2 2 2 2 2 2 2 2 2 2 0 0 2 2 2 2 2 2 1 1 1 1 0 0 1 1
1 SNP-1.177080. 0 178081 2 2 2 2 2 2 2 2 0 0 0 0 2 2 2 2 2 2 2 2 2 2 1 1 2 2 2 2 2 2 2 2 2 2 2 2 2 2 2 2 2 2 1 1 2 2 0 0 2 2 0 0 1 1 2 2 2 2 2 2 2 2
1 SNP-1.177301. 0 178302 1 2 1 1 1 1 1 1 1 2 2 2 0 0 2 2 2 2 0 0 0 0 2 2 2 2 0 0 1 1 0 0 2 2 2 2 2 2 2 2 2 2 0 0 2 2 1 1 2 2 2 2 0 0 2 2 2 2 2 2 1 1
1 SNP-1.177765. 0 178766 2 2 1 1 2 2 2 2 1 1 2 2 2 2 2 2 2 2 2 2 2 2 2 2 2 2 2 2 2 2 2 2 2 2 2 2 2 2 2 2 2 2 2 2 2 2 2 2 2 2 2 2 2 2 2 2 2 2 2 2 2 2
1 SNP-1.178024. 0 179025 1 1 1 1 1 1 1 1 1 1 2 2 1 1 2 2 2 2 1 1 1 1 2 2 2 2 1 1 1 1 1 1 2 2 2 2 2 2 2 2 2 2 1 1 2 2 1 1 2 2 2 2 1 1 2 2 2 2 0 0 1 1
1 SNP-1.179377. 0 180378 2 2 2 2 2 2 2 2 2 2 2 2 2 2 2 2 2 2 2 2 2 2 2 2 2 2 2 2 2 2 2 2 2 2 2 2 2 2 2 2 2 2 0 0 2 2 1 1 2 2 2 2 1 1 2 2 2 2 2 2 2 2
1 SNP-1.183286. 0 184287 1 1 0 0 0 0 1 1 2 2 2 2 1 1 2 2 2 2 1 1 1 1 2 2 0 0 1 1 1 2 1 1 2 2 2 2 2 2 2 2 2 2 0 0 2 2 1 1 2 2 2 2 0 0 2 2 2 2 2 2 1 1
1 SNP-1.183421. 0 184422 1 1 1 1 1 1 1 1 1 1 2 2 1 1 2 2 2 2 1 1 1 1 2 2 2 2 1 1 1 1 1 1 2 2 2 2 2 2 2 2 2 2 1 1 2 2 1 1 2 2 2 2 1 1 2 2 2 2 2 2 1 1
1 SNP-1.183565. 0 184566 2 2 2 2 2 2 0 0 1 1 2 2 1 1 2 2 2 2 1 1 1 1 2 2 2 2 1 1 0 0 1 1 2 2 2 2 2 2 2 2 2 2 2 2 2 2 2 2 2 2 2 2 2 2 2 2 2 2 2 2 1 1
1 SNP-1.183872. 0 184873 0 0 1 1 0 0 1 1 1 1 2 2 0 0 2 2 2 2 2 2 0 0 2 2 2 2 0 0 1 1 0 0 2 2 2 2 2 2 2 2 2 2 1 1 2 2 0 0 2 2 2 2 1 1 2 2 2 2 2 2 1 1
1 SNP-1.184127. 0 185128 2 2 0 0 2 2 2 2 2 2 2 2 2 2 2 2 2 2 0 0 1 1 2 2 2 2 1 1 2 2 0 0 2 2 2 2 2 2 2 2 2 2 0 0 2 2 2 2 2 2 2 2 2 2 2 2 2 2 2 2 2 2
1 SNP-1.184236. 0 185237 1 1 1 1 0 0 1 1 1 1 2 2 1 1 2 2 2 2 1 1 1 1 2 2 2 2 1 1 0 0 0 0 2 2 2 2 2 2 2 2 2 2 0 0 2 2 0 0 2 2 2 2 0 0 2 2 2 2 2 2 1 1
1 SNP-1.184995. 0 185996 2 2 2 2 2 2 1 1 2 2 2 2 1 1 2 2 2 2 1 1 2 2 2 2 2 2 2 2 0 0 2 2 2 2 2 2 0 0 2 2 2 2 0 0 2 2 1 1 0 0 2 2 2 2 2 2 2 2 2 2 1 1
1 SNP-1.185537. 0 186538 1 1 1 1 1 1 1 1 1 1 2 2 1 1 2 2 2 2 1 1 1 1 2 2 2 2 1 1 1 1 1 1 2 2 2 2 2 2 2 2 2 2 1 1 2 2 1 1 2 2 2 2 1 1 2 2 2 2 2 2 1 1
1 SNP-1.193083. 0 194084 2 2 2 2 2 2 2 2 2 2 2 2 2 2 2 2 2 2 2 2 2 2 2 2 2 2 2 2 2 2 2 2 2 2 2 2 2 2 2 2 2 2 1 1 2 2 1 1 2 2 2 2 1 1 2 2 2 2 2 2 2 2
1 SNP-1.193122. 0 194123 2 2 2 2 2 2 2 2 2 2 2 2 2 2 1 1 2 2 2 2 2 2 2 2 1 1 2 2 2 2 2 2 2 2 0 0 1 1 1 1 1 1 2 2 1 1 2 2 1 1 1 1 2 2 2 2 1 1 2 2 2 2
1 SNP-1.193203. 0 194204 2 2 2 2 2 2 2 2 2 2 2 2 2 2 1 1 2 2 2 2 2 2 2 2 0 0 2 2 2 2 2 2 2 2 2 2 1 1 1 1 1 1 2 2 1 1 2 2 1 1 1 1 2 2 2 2 1 1 2 2 2 2
1 SNP-1.194253. 0 195254 2 2 1 1 2 2 2 2 1 1 1 1 2 2 2 2 1 1 2 2 2 2 1 1 2 2 2 2 2 2 2 2 1 1 0 0 2 2 2 2 2 2 2 2 2 2 2 2 2 2 2 2 2 2 1 1 2 2 1 1 2 2
1 SNP-1.196810. 0 197811 2 2 2 2 2 2 2 2 2 2 2 2 0 0 1 1 2 2 2 2 2 2 2 2 1 1 2 2 2 2 2 2 2 2 0 0 1 1 1 1 1 1 0 0 1 1 2 2 1 1 1 1 2 2 2 2 0 0 2 2 2 2
1 SNP-1.201130. 0 202131 2 2 2 2 2 2 2 2 2 2 2 2 2 2 1 1 2 2 2 2 2 2 2 2 1 1 2 2 2 2 2 2 2 2 1 2 1 1 1 1 1 1 2 2 1 1 2 2 1 1 1 1 2 2 2 2 1 1 2 2 2 2
1 SNP-1.204488. 0 205489 2 2 1 1 2 2 2 2 1 1 1 2 2 2 2 2 1 1 2 2 2 2 1 1 2 2 2 2 2 2 2 2 1 1 1 1 2 2 2 2 2 2 2 2 2 2 2 2 2 2 2 2 2 2 1 1 2 2 1 2 2 2
1 SNP-1.209195. 0 210196 2 2 2 2 2 2 2 2 2 2 2 2 2 2 1 1 2 2 2 2 2 2 2 2 1 1 2 2 2 2 2 2 2 2 2 2 1 1 1 1 1 1 2 2 1 1 2 2 1 1 1 1 2 2 2 2 1 1 2 2 2 2
1 SNP-1.210406. 0 211407 2 2 2 2 2 2 2 2 2 2 2 2 2 2 1 1 2 2 2 2 2 2 2 2 1 1 2 2 2 2 2 2 2 2 2 2 1 1 1 1 1 1 2 2 1 1 2 2 1 1 1 1 2 2 2 2 1 1 2 2 2 2
1 SNP-1.211588. 0 212589 2 2 1 1 2 2 2 2 1 1 0 0 2 2 2 2 1 1 2 2 2 2 1 1 2 2 2 2 2 2 2 2 1 1 1 1 2 2 2 2 2 2 1 1 2 2 1 1 2 2 2 2 1 1 1 1 2 2 0 0 2 2
1 SNP-1.211860. 0 212861 2 2 2 2 2 2 2 2 2 2 2 2 2 2 1 1 2 2 2 2 2 2 2 2 1 1 2 2 2 2 2 2 2 2 2 2 1 1 1 1 1 1 2 2 1 1 2 2 1 1 1 1 2 2 2 2 1 1 2 2 2 2
1 SNP-1.212332. 0 213333 1 1 2 2 2 2 1 1 2 2 2 2 0 0 2 2 2 2 1 1 0 0 2 2 2 2 1 1 1 1 0 0 2 2 2 2 2 2 2 2 2 2 2 2 2 2 2 2 2 2 2 2 2 2 2 2 2 2 2 2 2 2
1 SNP-1.214221. 0 215222 2 2 1 1 2 2 2 2 1 1 1 1 2 2 2 2 1 1 2 2 2 2 1 1 2 2 2 2 2 2 2 2 1 1 1 1 2 2 2 2 2 2 1 1 2 2 1 1 2 2 2 2 1 1 1 1 2 2 1 1 2 2
1 SNP-1.214255. 0 215256 2 2 1 1 2 2 1 1 1 1 0 0 0 0 2 2 0 0 0 0 2 2 1 1 2 2 2 2 0 0 2 2 1 1 1 1 2 2 2 2 2 2 1 1 2 2 1 1 2 2 2 2 0 0 1 1 2 2 0 0 2 2
1 SNP-1.214467. 0 215468 0 0 1 1 1 2 0 0 1 1 1 1 0 0 2 2 1 1 1 2 2 2 1 1 2 2 1 2 1 2 1 2 1 1 1 1 2 2 2 2 2 2 1 1 2 2 1 1 2 2 2 2 1 1 0 0 2 2 0 0 1 2
1 SNP-1.214659. 0 215660 2 2 0 0 2 2 2 2 2 2 2 2 0 0 2 2 2 2 2 2 2 2 2 2 2 2 0 0 2 2 1 1 2 2 2 2 2 2 2 2 0 0 1 1 2 2 2 2 2 2 2 2 0 0 2 2 2 2 2 2 2 2
1 SNP-1.216209. 0 217210 2 2 2 2 2 2 2 2 2 2 2 2 2 2 1 1 2 2 2 2 2 2 2 2 1 1 2 2 2 2 2 2 2 2 2 2 1 1 1 1 1 1 2 2 1 1 2 2 1 1 1 1 2 2 2 2 1 1 2 2 2 2
1 SNP-1.217741. 0 218742 2 2 2 2 2 2 2 2 2 2 1 1 2 2 2 2 2 2 2 2 2 2 0 0 1 1 2 2 2 2 0 0 2 2 2 2 2 2 2 2 2 2 2 2 2 2 2 2 2 2 2 2 2 2 1 1 2 2 1 1 0 0
1 SNP-1.218550. 0 219551 2 2 1 1 2 2 2 2 1 1 1 1 2 2 2 2 1 1 2 2 2 2 1 1 2 2 2 2 2 2 2 2 1 1 1 1 2 2 2 2 2 2 2 2 2 2 2 2 2 2 2 2 2 2 0 0 2 2 1 2 2 2
1 SNP-1.219115. 0 220116 2 2 1 1 2 2 0 0 1 1 1 1 0 0 2 2 1 1 2 2 0 0 1 1 0 0 2 2 2 2 2 2 1 1 1 1 2 2 2 2 0 0 2 2 2 2 2 2 2 2 2 2 0 0 1 1 2 2 1 1 2 2
1 SNP-1.219480. 0 220481 2 2 2 2 2 2 2 2 2 2 2 2 2 2 0 0 2 2 2 2 2 2 2 2 2 2 0 0 2 2 2 2 2 2 2 2 2 2 0 0 2 2 2 2 2 2 2 2 2 2 2 2 2 2 2 2 1 1 2 2 1 1
1 SNP-1.220404. 0 221405 2 2 2 2 2 2 2 2 2 2 2 2 2 2 1 1 2 2 2 2 2 2 2 2 1 1 2 2 2 2 2 2 2 2 2 2 1 1 1 1 1 1 2 2 1 1 2 2 1 1 1 1 2 2 0 0 1 1 2 2 2 2
1 SNP-1.220692. 0 221693 2 2 2 2 2 2 2 2 2 2 0 0 2 2 2 2 2 2 2 2 2 2 2 2 2 2 2 2 2 2 2 2 2 2 0 0 2 2 2 2 2 2 2 2 2 2 2 2 2 2 2 2 2 2 1 1 0 0 1 1 1 1
1 SNP-1.221382. 0 222383 2 2 2 2 2 2 2 2 2 2 2 2 2 2 2 2 2 2 2 2 2 2 2 2 2 2 2 2 2 2 2 2 2 2 2 2 2 2 2 2 1 1 2 2 2 2 2 2 2 2 2 2 2 2 0 0 2 2 2 2 1 1
1 SNP-1.221819. 0 222820 2 2 2 2 2 2 2 2 2 2 2 2 2 2 1 1 2 2 2 2 2 2 2 2 1 1 2 2 2 2 2 2 2 2 2 2 1 1 1 1 1 1 2 2 1 1 2 2 1 1 1 1 2 2 2 2 1 1 2 2 2 2
1 SNP-1.224183. 0 225184 2 2 1 2 2 2 2 2 1 2 2 2 2 2 1 2 2 2 2 2 2 2 2 2 2 2 2 2 2 2 1 2 2 2 2 2 2 2 2 2 2 2 2 2 2 2 2 2 2 2 2 2 2 2 2 2 2 2 1 2 2 2
1 SNP-1.224404. 0 225405 2 2 0 0 2 2 2 2 1 1 2 2 2 2 1 1 2 2 2 2 2 2 2 2 0 0 2 2 2 2 1 1 2 2 2 2 2 2 2 2 2 2 2 2 2 2 2 2 2 2 2 2 2 2 0 0 2 2 0 0 0 0
1 SNP-1.225560. 0 226561 2 2 2 2 2 2 2 2 2 2 2 2 2 2 1 1 2 2 2 2 2 2 2 2 1 1 2 2 2 2 2 2 2 2 2 2 1 1 1 1 1 1 2 2 1 1 2 2 1 1 1 1 2 2 2 2 1 1 2 2 2 2
1 SNP-1.227527. 0 228528 2 2 2 2 1 2 2 2 2 2 2 2 2 2 1 1 0 0 0 0 2 2 2 2 1 1 2 2 2 2 2 2 2 2 2 2 1 1 1 1 0 0 2 2 1 1 2 2 1 1 1 1 2 2 2 2 1 1 2 2 2 2
1 SNP-1.229926. 0 230927 2 2 2 2 2 2 2 2 2 2 2 2 0 0 2 2 0 0 2 2 0 0 2 2 1 1 0 0 2 2 0 0 2 2 2 2 2 2 2 2 2 2 0 0 2 2 0 0 2 2 2 2 1 1 1 2 2 2 2 2 2 2
1 SNP-1.230347. 0 231348 0 0 2 2 0 0 1 1 0 0 2 2 0 0 2 2 2 2 2 2 2 2 2 2 1 1 2 2 1 1 2 2 1 1 2 2 2 2 2 2 2 2 2 2 2 2 2 2 2 2 2 2 2 2 2 2 2 2 2 2 0 0
1 SNP-1.231133. 0 232134 2 2 2 2 2 2 2 2 2 2 2 2 2 2 2 2 2 2 1 1 1 1 2 2 1 1 2 2 2 2 2 2 2 2 2 2 2 2 2 2 2 2 2 2 0 0 2 2 2 2 2 2 2 2 2 2 2 2 2 2 2 2
1 SNP-1.231503. 0 232504 0 0 1 2 1 1 1 2 0 0 2 2 0 0 2 2 1 2 1 2 1 2 1 1 2 2 1 2 1 1 1 1 1 1 1 1 2 2 2 2 2 2 0 0 2 2 1 1 2 2 2 2 0 0 1 1 2 2 1 1 1 1
1 SNP-1.231764. 0 232765 2 2 0 0 2 2 2 2 2 2 2 2 0 0 2 2 0 0 2 2 2 2 1 1 2 2 2 2 2 2 2 2 1 1 1 1 2 2 2 2 2 2 2 2 2 2 2 2 2 2 2 2 2 2 1 1 2 2 1 1 2 2
1 SNP-1.231821. 0 232822 2 2 1 2 2 2 2 2 0 0 2 2 2 2 2 2 1 1 2 2 2 2 1 1 2 2 2 2 2 2 2 2 1 1 1 1 2 2 2 2 2 2 2 2 2 2 2 2 2 2 2 2 2 2 1 1 2 2 1 1 2 2
1 SNP-1.232320. 0 233321 2 2 2 2 2 2 2 2 2 2 2 2 2 2 1 1 2 2 2 2 2 2 2 2 1 1 2 2 2 2 2 2 2 2 2 2 1 1 1 1 1 1 2 2 1 1 2 2 1 1 1 1 2 2 2 2 1 1 2 2 1 2
1 SNP-1.234863. 0 235864 2 2 2 2 2 2 2 2 2 2 2 2 2 2 1 1 0 0 0 0 0 0 2 2 2 2 2 2 2 2 2 2 2 2 2 2 2 2 2 2 2 2 2 2 2 2 2 2 2 2 2 2 2 2 1 1 2 2 0 0 2 2
1 SNP-1.235060. 0 236061 1 1 2 2 1 1 1 1 2 2 2 2 1 1 2 2 2 2 1 1 1 1 2 2 2 2 1 1 1 1 1 1 2 2 2 2 2 2 2 2 2 2 1 1 2 2 2 2 2 2 2 2 2 2 1 2 2 2 1 2 1 1
1 SNP-1.235085. 0 236086 1 1 0 0 1 1 0 0 1 1 0 0 0 0 2 2 0 0 1 1 1 1 1 1 2 2 1 1 1 1 0 0 1 1 1 1 2 2 2 2 2 2 0 0 2 2 2 2 2 2 2 2 2 2 2 2 2 2 0 0 0 0
1 SNP-1.235528. 0 236529 1 1 2 2 1 1 1 1 2 2 2 2 2 2 2 2 2 2 0 0 1 1 2 2 2 2 1 1 1 1 1 1 2 2 2 2 2 2 2 2 2 2 0 0 2 2 2 2 2 2 2 2 2 2 2 2 0 0 2 2 2 2
1 SNP-1.235909. 0 236910 2 2 2 2 2 2 2 2 2 2 0 0 1 1 2 2 2 2 2 2 2 2 2 2 1 1 2 2 0 0 2 2 2 2 0 0 2 2 2 2 0 0 1 1 2 2 1 1 1 1 2 2 0 0 2 2 2 2 2 2 2 2
1 SNP-1.237089. 0 238090 2 2 2 2 2 2 2 2 2 2 2 2 2 2 2 2 2 2 2 2 0 0 2 2 2 2 2 2 2 2 2 2 2 2 2 2 2 2 2 2 1 1 0 0 2 2 2 2 2 2 2 2 2 2 2 2 2 2 2 2 1 1
1 SNP-1.238531. 0 239532 2 2 2 2 2 2 2 2 2 2 1 1 2 2 2 2 2 2 0 0 2 2 2 2 2 2 2 2 2 2 2 2 2 2 0 0 2 2 2 2 2 2 2 2 2 2 2 2 2 2 2 2 2 2 2 2 1 1 2 2 0 0
1 SNP-1.238549. 0 239550 2 2 2 2 2 2 2 2 2 2 2 2 2 2 1 1 2 2 1 2 2 2 2 2 1 1 2 2 2 2 2 2 2 2 2 2 1 1 1 1 1 1 1 1 1 1 1 1 1 1 1 1 1 1 2 2 1 1 2 2 2 2
1 SNP-1.238651. 0 239652 2 2 2 2 2 2 2 2 2 2 1 1 2 2 2 2 0 0 0 0 2 2 2 2 2 2 2 2 2 2 2 2 2 2 0 0 2 2 2 2 2 2 2 2 2 2 2 2 2 2 2 2 2 2 2 2 1 1 1 1 0 0
1 SNP-1.239580. 0 240581 2 2 2 2 2 2 2 2 2 2 2 2 2 2 1 1 2 2 2 2 2 2 2 2 1 1 2 2 2 2 2 2 2 2 2 2 1 1 1 1 1 1 2 2 1 1 2 2 1 1 1 1 2 2 0 0 1 1 2 2 1 2
1 SNP-1.242620. 0 243621 2 2 2 2 2 2 2 2 2 2 2 2 2 2 1 1 2 2 2 2 2 2 2 2 1 1 2 2 2 2 2 2 2 2 2 2 1 1 1 1 1 1 2 2 1 1 2 2 1 1 1 1 2 2 2 2 1 1 2 2 2 2
1 SNP-1.242980. 0 243981 2 2 2 2 2 2 2 2 2 2 1 2 2 2 2 2 2 2 2 2 2 2 2 2 1 2 2 2 2 2 2 2 2 2 2 2 2 2 2 2 2 2 2 2 0 0 2 2 1 1 2 2 2 2 2 2 2 2 2 2 0 0
1 SNP-1.243461. 0 244462 2 2 1 1 2 2 2 2 1 2 1 2 2 2 2 2 1 2 2 2 2 2 1 1 0 0 2 2 2 2 2 2 0 0 1 1 2 2 2 2 2 2 2 2 2 2 2 2 2 2 2 2 2 2 0 0 2 2 1 2 2 2
1 SNP-1.243555. 0 244556 1 1 2 2 1 1 1 1 2 2 2 2 1 1 2 2 2 2 1 1 1 1 2 2 2 2 1 1 1 1 1 1 2 2 2 2 2 2 2 2 2 2 2 2 2 2 2 2 2 2 2 2 2 2 2 2 2 2 2 2 1 1
1 SNP-1.244879. 0 245880 2 2 1 1 0 0 2 2 1 1 0 0 2 2 0 0 2 2 0 0 2 2 2 2 2 2 2 2 2 2 2 2 2 2 2 2 2 2 2 2 2 2 2 2 2 2 2 2 2 2 2 2 2 2 2 2 2 2 2 2 2 2
1 SNP-1.247478. 0 248479 2 2 2 2 2 2 2 2 2 2 2 2 2 2 1 1 2 2 2 2 2 2 2 2 1 1 2 2 2 2 2 2 2 2 2 2 1 1 1 1 1 1 2 2 1 1 2 2 1 1 1 1 2 2 2 2 1 1 2 2 2 2
1 SNP-1.249511. 0 250512 2 2 2 2 2 2 2 2 2 2 2 2 2 2 1 1 2 2 2 2 2 2 2 2 1 1 2 2 2 2 2 2 2 2 2 2 1 1 1 1 1 1 2 2 1 1 2 2 1 1 1 1 2 2 2 2 1 1 2 2 2 2
1 SNP-1.251227. 0 252228 0 0 1 1 2 2 2 2 1 1 2 2 2 2 2 2 2 2 1 1 2 2 2 2 2 2 0 0 2 2 2 2 2 2 2 2 1 1 1 1 2 2 1 1 2 2 1 1 2 2 2 2 1 1 2 2 2 2 2 2 2 2
1 SNP-1.251366. 0 252367 2 2 1 1 2 2 2 2 1 1 1 1 2 2 2 2 1 1 2 2 2 2 1 1 2 2 2 2 2 2 2 2 1 1 1 1 2 2 2 2 2 2 2 2 2 2 2 2 2 2 2 2 2 2 1 1 2 2 1 1 2 2
1 SNP-1.252181. 0 253182 2 2 2 2 1 1 2 2 2 2 2 2 1 1 1 1 2 2 2 2 1 1 2 2 1 1 2 2 1 1 0 0 2 2 1 1 2 2 2 2 0 0 0 0 0 0 2 2 1 1 0 0 2 2 1 1 2 2 2 2 2 2
1 SNP-1.252622. 0 253623 2 2 2 2 2 2 2 2 2 2 2 2 2 2 2 2 2 2 2 2 2 2 2 2 0 0 2 2 1 1 2 2 2 2 2 2 2 2 2 2 0 0 2 2 2 2 2 2 2 2 2 2 2 2 1 1 2 2 0 0 2 2
1 SNP-1.253128. 0 254129 2 2 1 1 2 2 2 2 1 1 1 1 2 2 2 2 1 1 2 2 2 2 0 0 2 2 2 2 2 2 2 2 1 1 1 1 2 2 2 2 2 2 1 1 2 2 1 1 2 2 2 2 1 1 1 1 2 2 1 1 2 2
1 SNP-1.253243. 0 254244 2 2 0 0 2 2 2 2 2 2 2 2 2 2 2 2 2 2 2 2 2 2 2 2 1 1 2 2 2 2 2 2 2 2 2 2 2 2 2 2 2 2 2 2 2 2 2 2 0 0 2 2 2 2 2 2 2 2 0 0 1 1
1 SNP-1.253964. 0 254965 2 2 2 2 2 2 2 2 2 2 2 2 2 2 1 1 2 2 2 2 2 2 2 2 1 1 2 2 2 2 2 2 2 2 2 2 1 1 1 1 1 1 2 2 1 1 2 2 1 1 1 1 2 2 2 2 1 1 2 2 2 2
1 SNP-1.254002. 0 255003 2 2 2 2 1 1 2 2 2 2 1 1 2 2 2 2 2 2 0 0 2 2 0 0 0 0 2 2 2 2 2 2 0 0 2 2 0 0 0 0 2 2 2 2 2 2 2 2 1 1 2 2 2 2 2 2 2 2 2 2 1 1
1 SNP-1.254053at. 0 255054 2 2 0 0 0 0 2 2 0 0 0 0 0 0 1 1 2 2 2 2 2 2 2 2 1 1 2 2 2 2 2 2 2 2 2 2 1 1 1 1 1 1 2 2 1 1 2 2 1 1 1 1 2 2 0 0 1 1 2 2 1 1
1 SNP-1.254053ag. 0 255054 2 2 2 2 2 2 2 2 2 2 2 2 2 2 1 1 2 2 2 2 2 2 2 2 1 1 2 2 2 2 2 2 2 2 2 2 1 1 1 1 1 1 2 2 1 1 2 2 1 1 1 1 2 2 2 2 1 1 2 2 2 2
1 SNP-1.255556. 0 256557 0 0 0 0 0 0 1 1 1 1 0 0 2 2 2 2 1 1 0 0 1 1 1 1 2 2 1 1 1 1 1 1 0 0 1 1 2 2 2 2 2 2 2 2 2 2 2 2 2 2 2 2 0 0 0 0 2 2 0 0 2 2
1 SNP-1.256160. 0 257161 2 2 0 0 2 2 2 2 2 2 1 1 0 0 2 2 2 2 2 2 2 2 2 2 2 2 2 2 2 2 2 2 0 0 0 0 2 2 2 2 2 2 0 0 2 2 2 2 2 2 2 2 2 2 1 1 2 2 1 1 1 1
1 SNP-1.256303. 0 257304 2 2 2 2 2 2 2 2 2 2 2 2 2 2 1 1 2 2 2 2 2 2 2 2 1 1 2 2 2 2 2 2 2 2 2 2 1 1 1 1 1 1 2 2 1 1 2 2 1 1 1 1 2 2 2 2 1 1 2 2 2 2
1 SNP-1.258896. 0 259897 2 2 2 2 2 2 2 2 2 2 2 2 2 2 1 1 2 2 2 2 2 2 2 2 1 1 2 2 2 2 2 2 2 2 2 2 1 1 1 1 1 1 2 2 1 1 2 2 1 1 1 1 2 2 2 2 0 0 2 2 1 2
1 SNP-1.260058. 0 261059 2 2 2 2 2 2 2 2 2 2 1 1 2 2 2 2 2 2 2 2 0 0 2 2 1 1 2 2 2 2 0 0 0 0 2 2 1 1 2 2 2 2 2 2 2 2 2 2 2 2 2 2 2 2 2 2 2 2 0 0 0 0
1 SNP-1.260310. 0 261311 2 2 0 0 2 2 2 2 2 2 0 0 0 0 0 0 1 1 2 2 2 2 1 1 2 2 2 2 2 2 2 2 0 0 1 1 2 2 2 2 2 2 2 2 2 2 0 0 2 2 2 2 1 1 1 1 2 2 1 1 2 2
1 SNP-1.260828. 0 261829 2 2 2 2 2 2 2 2 2 2 2 2 2 2 1 1 2 2 2 2 2 2 2 2 1 1 2 2 2 2 2 2 2 2 2 2 1 1 1 1 1 1 2 2 1 1 2 2 1 1 1 1 2 2 2 2 1 1 2 2 2 2
1 SNP-1.262085. 0 263086 2 2 2 2 2 2 2 2 2 2 2 2 2 2 1 1 2 2 2 2 2 2 2 2 1 1 2 2 2 2 2 2 2 2 2 2 1 1 1 1 1 1 2 2 1 1 2 2 1 1 1 1 2 2 2 2 1 1 2 2 2 2
1 SNP-1.263567. 0 264568 2 2 1 1 2 2 2 2 1 1 1 1 2 2 2 2 1 1 2 2 2 2 1 1 2 2 2 2 2 2 2 2 1 1 1 1 2 2 2 2 2 2 1 1 2 2 1 1 2 2 2 2 1 1 1 1 2 2 1 1 2 2
1 SNP-1.263867. 0 264868 1 1 2 2 2 2 1 1 2 2 2 2 1 1 2 2 2 2 1 1 1 1 2 2 0 0 1 1 1 1 1 1 2 2 2 2 2 2 2 2 2 2 2 2 2 2 2 2 2 2 2 2 2 2 2 2 0 0 2 2 2 2
1 SNP-1.264788. 0 265789 1 1 2 2 1 1 1 1 2 2 2 2 1 1 2 2 2 2 1 1 1 1 2 2 2 2 1 1 1 1 1 1 2 2 2 2 2 2 2 2 2 2 2 2 2 2 2 2 2 2 2 2 2 2 2 2 2 2 2 2 1 1
1 SNP-1.266451. 0 267452 2 2 2 2 2 2 2 2 2 2 0 0 2 2 2 2 2 2 2 2 2 2 2 2 2 2 2 2 2 2 2 2 2 2 1 1 2 2 2 2 2 2 2 2 2 2 2 2 2 2 2 2 2 2 2 2 1 1 2 2 1 1
1 SNP-1.266817. 0 267818 2 2 2 2 2 2 2 2 2 2 2 2 2 2 1 1 2 2 2 2 2 2 2 2 1 1 2 2 2 2 2 2 2 2 2 2 1 1 1 1 1 1 2 2 1 1 2 2 1 1 1 1 2 2 2 2 1 1 2 2 2 2
1 SNP-1.267622. 0 268623 2 2 2 2 2 2 2 2 2 2 2 2 2 2 2 2 2 2 2 2 2 2 1 1 0 0 2 2 2 2 2 2 2 2 1 1 2 2 2 2 2 2 2 2 2 2 2 2 2 2 2 2 1 1 1 1 2 2 1 1 0 0
1 SNP-1.267839. 0 268840 2 2 2 2 2 2 2 2 2 2 2 2 2 2 1 1 2 2 2 2 2 2 2 2 1 1 2 2 2 2 2 2 2 2 2 2 1 1 1 1 1 1 2 2 1 1 2 2 1 1 1 1 2 2 2 2 0 0 2 2 2 2
1 SNP-1.268049. 0 269050 2 2 2 2 2 2 2 2 2 2 2 2 0 0 1 1 2 2 0 0 2 2 2 2 1 1 2 2 2 2 2 2 2 2 2 2 1 1 1 1 1 1 1 2 1 1 2 2 1 1 1 1 2 2 2 2 1 2 2 2 1 2
1 SNP-1.268885. 0 269886 2 2 2 2 0 0 2 2 0 0 1 1 0 0 2 2 1 1 1 1 2 2 0 0 2 2 2 2 2 2 2 2 2 2 0 0 2 2 2 2 2 2 0 0 2 2 2 2 2 2 2 2 2 2 2 2 2 2 0 0 1 1
1 SNP-1.268897. 0 269898 0 0 1 1 1 1 1 1 0 0 2 2 1 1 2 2 1 1 1 1 0 0 0 0 2 2 1 1 2 2 0 0 0 0 0 0 2 2 2 2 2 2 0 0 2 2 1 1 2 2 2 2 2 2 1 1 2 2 2 2 0 0
1 SNP-1.269901. 0 270902 2 2 1 2 2 2 2 2 2 2 1 2 2 2 1 1 2 2 1 2 2 2 2 2 1 1 2 2 2 2 2 2 2 2 2 2 1 1 1 1 1 1 2 2 1 1 2 2 1 1 1 1 2 2 1 2 1 1 1 2 1 1
1 SNP-1.270634. 0 271635 2 2 2 2 2 2 2 2 2 2 2 2 2 2 1 1 2 2 2 2 2 2 2 2 1 1 2 2 2 2 2 2 2 2 2 2 1 1 1 1 1 1 2 2 1 1 2 2 1 1 1 1 2 2 2 2 1 1 2 2 2 2
1 SNP-1.270744. 0 271745 0 0 2 2 2 2 0 0 1 1 1 1 2 2 2 2 2 2 0 0 1 1 1 1 2 2 1 1 1 1 1 1 2 2 0 0 2 2 2 2 2 2 2 2 2 2 0 0 2 2 2 2 2 2 2 2 2 2 1 1 0 0
1 SNP-1.271459. 0 272460 2 2 2 2 2 2 2 2 2 2 2 2 2 2 1 1 2 2 2 2 2 2 2 2 1 1 2 2 2 2 2 2 2 2 2 2 1 1 1 1 1 1 2 2 1 1 2 2 1 1 1 1 2 2 2 2 1 1 2 2 2 2
1 SNP-1.273840. 0 274841 1 2 1 2 1 2 1 2 1 2 2 2 1 2 2 2 0 0 1 2 1 2 1 2 2 2 1 2 1 2 1 2 1 2 1 1 2 2 2 2 2 2 2 2 2 2 2 2 2 2 2 2 2 2 2 2 2 2 0 0 2 2
1 SNP-1.274066. 0 275067 2 2 2 2 2 2 2 2 2 2 0 0 2 2 1 1 2 2 2 2 2 2 2 2 1 1 2 2 2 2 2 2 2 2 2 2 1 1 1 1 1 1 0 0 1 1 0 0 1 1 1 1 0 0 2 2 1 1 2 2 2 2
1 SNP-1.274355. 0 275356 2 2 0 0 2 2 0 0 0 0 1 1 0 0 2 2 0 0 2 2 2 2 1 1 2 2 2 2 0 0 2 2 0 0 2 2 2 2 2 2 2 2 0 0 2 2 2 2 2 2 2 2 0 0 2 2 2 2 1 1 1 1
1 SNP-1.282855. 0 283856 2 2 2 2 2 2 2 2 2 2 2 2 2 2 1 1 2 2 2 2 2 2 2 2 1 2 2 2 2 2 2 2 2 2 2 2 1 1 1 1 1 1 0 0 1 1 2 2 1 1 1 1 2 2 2 2 0 0 2 2 2 2
1 SNP-1.282881. 0 283882 2 2 2 2 2 2 2 2 2 2 2 2 2 2 2 2 2 2 2 2 2 2 2 2 2 2 2 2 2 2 2 2 2 2 2 2 2 2 1 1 2 2 2 2 2 2 2 2 2 2 1 1 2 2 2 2 2 2 2 2 2 2
1 SNP-1.287099. 0 288100 1 1 2 2 1 1 0 0 2 2 2 2 0 0 2 2 2 2 0 0 1 1 2 2 2 2 1 1 0 0 1 1 2 2 2 2 2 2 2 2 1 2 2 2 2 2 2 2 2 2 2 2 2 2 0 0 2 2 2 2 0 0
1 SNP-1.287191. 0 288192 2 2 2 2 2 2 2 2 2 2 2 2 2 2 1 1 2 2 2 2 2 2 2 2 1 1 2 2 2 2 2 2 2 2 2 2 1 1 1 1 1 1 2 2 1 1 2 2 1 1 1 1 2 2 2 2 1 1 2 2 2 2
1 SNP-1.287582. 0 288583 2 2 2 2 2 2 2 2 2 2 1 1 2 2 1 1 2 2 1 2 2 2 2 2 1 1 2 2 2 2 2 2 2 2 2 2 1 1 1 1 1 1 2 2 1 1 2 2 1 1 1 1 2 2 0 0 1 1 1 1 2 2
1 SNP-1.287841. 0 288842 2 2 2 2 2 2 2 2 2 2 2 2 2 2 2 2 2 2 2 2 2 2 2 2 1 1 2 2 2 2 2 2 2 2 2 2 1 1 2 2 2 2 1 2 2 2 2 2 2 2 2 2 2 2 2 2 2 2 2 2 1 2
1 SNP-1.289809. 0 290810 2 2 1 1 2 2 2 2 1 1 0 0 2 2 2 2 1 1 2 2 2 2 1 1 2 2 2 2 2 2 2 2 1 1 1 1 2 2 2 2 2 2 2 2 2 2 2 2 2 2 2 2 2 2 1 1 2 2 1 1 2 2
1 SNP-1.291234. 0 292235 2 2 0 0 2 2 2 2 2 2 2 2 2 2 1 1 2 2 2 2 2 2 0 0 1 1 2 2 0 0 2 2 2 2 2 2 1 1 1 1 1 1 2 2 1 1 2 2 1 1 1 1 2 2 0 0 1 1 0 0 2 2
1 SNP-1.292452. 0 293453 0 0 2 2 1 1 2 2 0 0 2 2 2 2 1 1 2 2 0 0 2 2 0 0 2 2 0 0 2 2 2 2 0 0 0 0 1 1 2 2 2 2 2 2 1 1 0 0 2 2 0 0 2 2 2 2 2 2 2 2 2 2
1 SNP-1.292708. 0 293709 2 2 2 2 2 2 2 2 2 2 2 2 2 2 1 1 2 2 2 2 2 2 2 2 1 1 2 2 2 2 2 2 2 2 0 0 1 1 1 1 1 1 2 2 1 1 2 2 1 1 1 1 2 2 0 0 1 1 0 0 1 1
1 SNP-1.292924. 0 293925 0 0 2 2 0 0 1 1 2 2 2 2 1 1 2 2 1 1 2 2 2 2 0 0 1 1 0 0 0 0 1 1 1 1 2 2 2 2 2 2 2 2 2 2 1 1 1 1 1 1 2 2 2 2 2 2 2 2 2 2 2 2
1 SNP-1.293399. 0 294400 2 2 2 2 2 2 2 2 2 2 2 2 2 2 2 2 2 2 2 2 2 2 2 2 2 2 2 2 2 2 2 2 2 2 2 2 2 2 2 2 2 2 1 1 2 2 1 1 2 2 2 2 1 1 2 2 2 2 0 0 2 2
1 SNP-1.294313. 0 295314 2 2 2 2 2 2 2 2 2 2 2 2 2 2 1 1 2 2 2 2 2 2 2 2 1 1 2 2 2 2 2 2 2 2 2 2 1 1 1 1 1 1 2 2 1 1 2 2 1 1 1 1 2 2 2 2 1 1 2 2 2 2
1 SNP-1.296749. 0 297750 2 2 2 2 2 2 2 2 2 2 0 0 2 2 1 1 2 2 0 0 2 2 2 2 1 1 2 2 2 2 2 2 2 2 2 2 1 1 1 1 1 1 2 2 1 1 2 2 1 1 1 1 2 2 0 0 0 0 2 2 2 2
1 SNP-1.296843. 0 297844 2 2 2 2 2 2 2 2 2 2 2 2 2 2 0 0 2 2 0 0 2 2 1 1 2 2 2 2 2 2 2 2 0 0 1 1 0 0 1 1 1 1 1 1 1 1 1 1 1 1 1 1 1 1 0 0 1 1 2 2 0 0
1 SNP-1.297125. 0 298126 1 1 2 2 0 0 2 2 2 2 2 2 2 2 2 2 2 2 1 1 2 2 0 0 2 2 2 2 2 2 2 2 2 2 2 2 2 2 2 2 2 2 2 2 2 2 2 2 2 2 0 0 2 2 2 2 2 2 2 2 0 0
1 SNP-1.300361. 0 301362 2 2 2 2 2 2 2 2 2 2 0 0 2 2 1 1 2 2 2 2 2 2 2 2 0 0 2 2 2 2 2 2 2 2 2 2 1 1 1 1 1 1 2 2 1 1 2 2 1 1 1 1 2 2 2 2 1 1 2 2 1 2
1 SNP-1.300742. 0 301743 2 2 2 2 2 2 2 2 2 2 2 2 2 2 2 2 2 2 2 2 2 2 2 2 2 2 2 2 2 2 2 2 2 2 0 0 2 2 2 2 2 2 0 0 2 2 1 1 2 2 2 2 1 1 2 2 2 2 2 2 1 1
1 SNP-1.301179. 0 302180 1 1 2 2 1 1 1 1 2 2 2 2 1 1 2 2 2 2 1 1 1 1 2 2 2 2 1 1 1 1 1 1 2 2 2 2 2 2 2 2 2 2 2 2 2 2 2 2 2 2 2 2 2 2 2 2 2 2 2 2 1 1
1 SNP-1.303167. 0 304168 2 2 2 2 2 2 2 2 2 2 2 2 2 2 2 2 2 2 2 2 2 2 2 2 2 2 2 2 2 2 2 2 2 2 2 2 2 2 2 2 2 2 2 2 1 1 2 2 1 1 2 2 2 2 2 2 1 1 2 2 2 2
1 SNP-1.303375. 0 304376 2 2 2 2 2 2 2 2 2 2 2 2 2 2 1 1 2 2 2 2 2 2 2 2 1 1 2 2 2 2 2 2 2 2 2 2 1 1 1 1 0 0 2 2 1 1 2 2 1 1 1 1 2 2 2 2 2 2 2 2 2 2
1 SNP-1.306955. 0 307956 2 2 2 2 2 2 2 2 2 2 2 2 2 2 2 2 0 0 2 2 2 2 2 2 1 1 2 2 2 2 2 2 2 2 2 2 2 2 2 2 2 2 2 2 2 2 2 2 1 1 2 2 2 2 2 2 2 2 0 0 2 2
1 SNP-1.309100. 0 310101 2 2 2 2 2 2 2 2 2 2 2 2 2 2 1 1 2 2 2 2 2 2 2 2 1 1 2 2 2 2 2 2 2 2 2 2 1 1 1 1 1 1 2 2 1 1 2 2 1 1 1 1 2 2 2 2 1 1 2 2 1 2
1 SNP-1.310350. 0 311351 2 2 2 2 2 2 2 2 2 2 2 2 2 2 1 1 2 2 2 2 2 2 2 2 1 1 2 2 2 2 2 2 2 2 2 2 1 1 1 1 1 1 2 2 1 1 2 2 1 1 1 1 2 2 2 2 1 1 2 2 2 2
1 SNP-1.314346. 0 315347 2 2 2 2 2 2 2 2 2 2 2 2 2 2 1 1 2 2 2 2 2 2 2 2 1 1 2 2 2 2 2 2 2 2 2 2 1 1 1 1 1 1 2 2 1 1 2 2 1 1 1 1 2 2 1 2 1 1 2 2 1 2
1 SNP-1.316437. 0 317438 2 2 1 1 2 2 2 2 2 2 1 1 2 2 2 2 1 1 2 2 2 2 1 1 2 2 2 2 2 2 2 2 1 1 1 2 2 2 2 2 2 2 2 2 2 2 2 2 2 2 2 2 2 2 1 1 2 2 1 1 2 2
1 SNP-1.316902. 0 317903 2 2 2 2 2 2 2 2 2 2 2 2 2 2 1 1 2 2 2 2 2 2 2 2 1 1 2 2 2 2 2 2 2 2 2 2 1 1 1 1 1 1 2 2 1 1 2 2 1 1 1 1 2 2 1 2 1 1 1 2 2 2
1 SNP-1.317785. 0 318786 2 2 1 1 2 2 2 2 2 2 0 0 2 2 2 2 1 1 2 2 2 2 2 2 2 2 2 2 2 2 2 2 1 1 0 0 2 2 2 2 2 2 1 1 2 2 1 1 2 2 2 2 1 1 1 1 2 2 1 2 2 2
1 SNP-1.318197. 0 319198 2 2 2 2 2 2 2 2 2 2 1 2 2 2 1 1 2 2 2 2 2 2 2 2 1 1 2 2 2 2 2 2 2 2 0 0 1 1 1 1 1 1 2 2 1 1 2 2 1 1 1 1 2 2 1 2 1 1 0 0 0 0
1 SNP-1.318470. 0 319471 2 2 1 1 2 2 2 2 2 2 1 1 2 2 2 2 1 1 2 2 2 2 2 2 2 2 2 2 2 2 2 2 1 1 1 2 2 2 2 2 2 2 2 2 2 2 2 2 2 2 2 2 2 2 1 1 2 2 1 1 2 2
1 SNP-1.318547. 0 319548 0 0 2 2 2 2 2 2 0 0 2 2 0 0 1 1 0 0 2 2 2 2 2 2 0 0 2 2 2 2 2 2 0 0 2 2 1 1 1 1 1 1 0 0 1 1 2 2 1 1 1 1 2 2 0 0 1 1 1 2 0 0
1 SNP-1.318578. 0 319579 2 2 2 2 2 2 2 2 2 2 2 2 2 2 1 1 2 2 2 2 2 2 2 2 1 1 2 2 2 2 2 2 2 2 2 2 1 1 1 1 1 1 2 2 1 1 2 2 1 1 1 1 2 2 2 2 1 1 2 2 2 2
1 SNP-1.319095. 0 320096 2 2 2 2 2 2 2 2 2 2 2 2 2 2 1 1 2 2 2 2 2 2 2 2 1 1 2 2 2 2 2 2 2 2 0 0 1 1 1 1 1 1 2 2 1 1 2 2 1 1 1 1 2 2 0 0 1 1 0 0 1 2
1 SNP-1.320575. 0 321576 2 2 2 2 2 2 2 2 2 2 2 2 2 2 1 1 2 2 2 2 2 2 2 2 1 1 2 2 2 2 2 2 2 2 2 2 1 1 1 1 1 1 2 2 1 1 2 2 1 1 1 1 2 2 2 2 1 1 2 2 2 2
1 SNP-1.321418. 0 322419 2 2 2 2 2 2 2 2 2 2 2 2 2 2 1 1 2 2 2 2 2 2 2 2 1 1 2 2 2 2 2 2 2 2 2 2 1 1 1 1 1 1 1 1 1 1 1 1 1 1 1 1 1 1 2 2 1 1 2 2 2 2
1 SNP-1.321697. 0 322698 1 1 2 2 1 1 1 1 1 1 2 2 1 1 2 2 2 2 1 1 1 1 1 1 2 2 1 1 1 1 1 1 2 2 2 2 2 2 2 2 2 2 2 2 2 2 2 2 2 2 2 2 2 2 2 2 2 2 2 2 1 1
1 SNP-1.323981. 0 324982 2 2 2 2 2 2 0 0 0 0 2 2 1 1 2 2 2 2 0 0 0 0 2 2 2 2 2 2 0 0 1 1 2 2 2 2 2 2 2 2 2 2 0 0 2 2 2 2 2 2 0 0 2 2 2 2 0 0 2 2 2 2
1 SNP-1.324169. 0 325170 2 2 2 2 2 2 2 2 2 2 2 2 2 2 1 1 2 2 2 2 2 2 2 2 1 1 2 2 2 2 2 2 2 2 2 2 1 1 1 1 1 1 2 2 1 1 2 2 1 1 1 1 2 2 2 2 1 1 1 2 2 2
1 SNP-1.324394. 0 325395 2 2 2 2 2 2 2 2 2 2 2 2 2 2 1 1 2 2 2 2 2 2 2 2 1 1 2 2 2 2 2 2 2 2 2 2 1 1 1 1 1 1 2 2 1 1 2 2 1 1 1 1 2 2 2 2 1 1 2 2 2 2
1 SNP-1.324785. 0 325786 2 2 2 2 2 2 2 2 2 2 2 2 2 2 2 2 2 2 2 2 2 2 2 2 2 2 2 2 2 2 2 2 2 2 2 2 2 2 2 2 2 2 2 2 1 1 2 2 1 1 2 2 2 2 2 2 2 2 2 2 1 2
1 SNP-1.325645. 0 326646 2 2 2 2 2 2 2 2 2 2 2 2 2 2 1 1 2 2 2 2 2 2 2 2 1 1 2 2 2 2 2 2 2 2 2 2 1 1 1 1 1 1 2 2 1 1 2 2 1 1 1 1 2 2 2 2 1 1 2 2 2 2
1 SNP-1.325692. 0 326693 2 2 1 1 2 2 2 2 2 2 1 1 2 2 2 2 1 1 2 2 2 2 2 2 2 2 2 2 2 2 2 2 1 1 1 1 2 2 2 2 2 2 0 0 2 2 1 2 2 2 2 2 1 2 1 1 2 2 1 1 2 2
1 SNP-1.328401. 0 329402 2 2 1 1 2 2 2 2 2 2 1 1 2 2 2 2 1 1 2 2 2 2 2 2 2 2 2 2 2 2 2 2 1 1 1 1 2 2 2 2 2 2 2 2 2 2 2 2 2 2 2 2 2 2 1 1 2 2 1 1 2 2
1 SNP-1.331831. 0 332832 2 2 2 2 2 2 2 2 2 2 2 2 2 2 1 1 2 2 2 2 2 2 2 2 1 1 2 2 2 2 2 2 2 2 2 2 1 1 1 1 1 1 2 2 1 1 2 2 1 1 1 1 2 2 2 2 0 0 2 2 2 2
1 SNP-1.333058. 0 334059 2 2 2 2 2 2 2 2 2 2 1 1 2 2 2 2 1 1 2 2 1 1 2 2 2 2 2 2 1 1 2 2 1 1 1 1 2 2 2 2 2 2 2 2 2 2 2 2 2 2 2 2 2 2 1 1 2 2 1 1 2 2
1 SNP-1.333640. 0 334641 2 2 2 2 2 2 2 2 2 2 1 1 2 2 2 2 1 1 2 2 1 1 2 2 2 2 2 2 1 1 2 2 1 1 1 1 2 2 2 2 2 2 1 1 2 2 1 1 2 2 2 2 1 1 1 1 2 2 1 1 2 2
1 SNP-1.334432. 0 335433 2 2 2 2 2 2 2 2 2 2 1 1 2 2 2 2 1 1 2 2 1 1 2 2 2 2 2 2 1 1 2 2 1 1 1 1 2 2 2 2 2 2 2 2 2 2 2 2 2 2 2 2 2 2 1 1 2 2 1 1 2 2
1 SNP-1.335637. 0 336638 2 2 2 2 2 2 2 2 2 2 2 2 2 2 1 1 2 2 2 2 2 2 2 2 0 0 2 2 2 2 2 2 2 2 2 2 1 1 1 1 1 1 2 2 1 1 2 2 1 1 1 1 2 2 2 2 1 1 2 2 2 2
1 SNP-1.337496. 0 338497 2 2 2 2 2 2 2 2 2 2 2 2 2 2 1 1 2 2 2 2 2 2 2 2 1 1 2 2 2 2 2 2 2 2 2 2 1 1 1 1 1 1 2 2 1 1 2 2 1 1 1 1 2 2 2 2 1 1 2 2 2 2
1 SNP-1.337651. 0 338652 2 2 2 2 1 1 2 2 2 2 2 2 2 2 2 2 2 2 2 2 2 2 2 2 2 2 2 2 2 2 2 2 2 2 2 2 2 2 2 2 2 2 2 2 2 2 2 2 2 2 2 2 2 2 2 2 2 2 2 2 1 1
1 SNP-1.341706. 0 342707 2 2 2 2 2 2 2 2 2 2 2 2 2 2 2 2 2 2 2 2 2 2 2 2 2 2 2 2 2 2 2 2 2 2 2 2 2 2 1 1 2 2 2 2 2 2 2 2 2 2 1 1 2 2 2 2 2 2 2 2 2 2
1 SNP-1.348919. 0 349920 2 2 2 2 2 2 2 2 2 2 2 2 2 2 1 1 2 2 2 2 2 2 2 2 1 1 2 2 2 2 2 2 2 2 2 2 1 1 1 1 1 1 2 2 1 1 2 2 1 1 1 1 2 2 2 2 1 1 2 2 2 2
1 SNP-1.350161. 0 351162 2 2 2 2 2 2 2 2 2 2 2 2 2 2 1 1 2 2 2 2 2 2 2 2 0 0 2 2 2 2 2 2 2 2 0 0 1 1 1 1 1 1 2 2 1 1 2 2 1 1 1 1 2 2 2 2 1 1 2 2 2 2
1 SNP-1.352029. 0 353030 2 2 2 2 2 2 2 2 2 2 2 2 2 2 1 1 2 2 2 2 2 2 2 2 1 1 2 2 2 2 2 2 2 2 2 2 1 1 1 1 1 1 2 2 1 1 2 2 1 1 1 1 2 2 2 2 1 2 2 2 2 2
1 SNP-1.355255. 0 356256 2 2 2 2 2 2 2 2 2 2 2 2 2 2 2 2 2 2 2 2 2 2 2 2 1 2 2 2 2 2 2 2 2 2 2 2 2 2 2 2 2 2 1 1 2 2 1 1 2 2 2 2 1 1 2 2 2 2 2 2 2 2
1 SNP-1.355555. 0 356556 2 2 2 2 2 2 2 2 2 2 2 2 2 2 1 1 2 2 2 2 2 2 2 2 1 1 2 2 2 2 2 2 2 2 2 2 1 1 1 1 1 1 2 2 1 1 2 2 1 1 1 1 2 2 2 2 1 1 2 2 2 2
1 SNP-1.359360. 0 360361 2 2 2 2 1 1 2 2 2 2 2 2 2 2 2 2 2 2 2 2 2 2 2 2 0 0 2 2 2 2 2 2 2 2 2 2 2 2 2 2 2 2 2 2 2 2 2 2 2 2 2 2 2 2 0 0 0 0 2 2 1 1
1 SNP-1.360009. 0 361010 2 2 2 2 1 1 2 2 2 2 2 2 2 2 1 1 2 2 2 2 2 2 2 2 1 1 2 2 2 2 2 2 2 2 1 2 1 1 1 1 1 1 1 1 1 1 1 1 1 1 1 1 1 1 2 2 1 1 2 2 1 1
1 SNP-1.360204. 0 361205 2 2 2 2 2 2 2 2 2 2 2 2 2 2 2 2 2 2 2 2 2 2 2 2 2 2 2 2 2 2 2 2 2 2 2 2 2 2 2 2 2 2 1 1 2 2 1 1 2 2 2 2 1 1 2 2 2 2 2 2 2 2
1 SNP-1.362375. 0 363376 2 2 2 2 2 2 2 2 2 2 2 2 2 2 1 1 2 2 2 2 2 2 2 2 1 1 2 2 2 2 2 2 2 2 2 2 1 1 1 1 1 1 2 2 1 1 2 2 1 1 1 1 2 2 2 2 1 1 2 2 2 2
1 SNP-1.362658. 0 363659 2 2 2 2 2 2 2 2 0 0 2 2 2 2 2 2 2 2 2 2 2 2 2 2 2 2 2 2 2 2 2 2 2 2 1 1 2 2 2 2 2 2 2 2 2 2 2 2 2 2 2 2 2 2 2 2 2 2 2 2 1 1
1 SNP-1.362774. 0 363775 2 2 2 2 1 1 2 2 2 2 2 2 2 2 1 1 2 2 2 2 2 2 2 2 1 1 2 2 2 2 2 2 2 2 2 2 1 1 1 1 1 1 2 2 1 1 2 2 1 1 1 1 2 2 2 2 1 1 2 2 1 1
1 SNP-1.363351. 0 364352 2 2 2 2 1 1 2 2 2 2 2 2 2 2 1 1 2 2 2 2 2 2 2 2 1 1 2 2 2 2 2 2 2 2 2 2 1 1 1 1 1 1 2 2 1 1 2 2 1 1 1 1 2 2 2 2 1 2 2 2 1 2
1 SNP-1.364260. 0 365261 2 2 2 2 2 2 2 2 2 2 2 2 2 2 1 1 2 2 0 0 2 2 2 2 0 0 2 2 2 2 2 2 2 2 2 2 1 1 1 1 1 1 2 2 1 1 2 2 1 1 1 1 2 2 2 2 1 1 2 2 2 2
1 SNP-1.365871. 0 366872 2 2 2 2 2 2 2 2 2 2 1 1 2 2 2 2 2 2 2 2 2 2 2 2 1 1 2 2 2 2 2 2 2 2 0 0 2 2 2 2 2 2 2 2 2 2 2 2 2 2 2 2 2 2 2 2 2 2 2 2 2 2
1 SNP-1.367074. 0 368075 2 2 2 2 2 2 2 2 2 2 2 2 2 2 1 1 2 2 2 2 2 2 2 2 1 1 2 2 2 2 2 2 2 2 2 2 1 1 1 1 1 1 2 2 1 1 2 2 1 1 1 1 2 2 2 2 1 1 2 2 2 2
1 SNP-1.371470. 0 372471 2 2 2 2 1 1 2 2 2 2 1 2 2 2 2 2 2 2 2 2 2 2 2 2 2 2 2 2 2 2 2 2 2 2 2 2 2 2 2 2 2 2 2 2 2 2 2 2 2 2 2 2 2 2 2 2 2 2 2 2 1 1
1 SNP-1.373609. 0 374610 2 2 2 2 2 2 2 2 2 2 2 2 2 2 1 1 2 2 2 2 2 2 2 2 1 1 2 2 2 2 2 2 2 2 2 2 1 1 1 1 1 1 2 2 1 1 2 2 1 1 1 1 2 2 2 2 0 0 2 2 2 2
1 SNP-1.376445. 0 377446 2 2 2 2 2 2 2 2 2 2 1 1 2 2 2 2 2 2 2 2 2 2 2 2 2 2 2 2 2 2 2 2 2 2 2 2 2 2 2 2 0 0 2 2 2 2 2 2 2 2 2 2 2 2 2 2 1 1 2 2 0 0
1 SNP-1.377932. 0 378933 2 2 2 2 1 1 2 2 2 2 2 2 2 2 1 1 2 2 2 2 2 2 2 2 1 1 2 2 2 2 2 2 2 2 2 2 1 1 1 1 1 1 2 2 1 1 2 2 1 1 1 1 2 2 2 2 1 1 2 2 1 1
1 SNP-1.380256. 0 381257 2 2 2 2 2 2 2 2 2 2 1 1 2 2 2 2 2 2 2 2 0 0 2 2 2 2 2 2 2 2 2 2 2 2 1 1 2 2 2 2 2 2 2 2 2 2 2 2 2 2 2 2 2 2 2 2 0 0 2 2 2 2
1 SNP-1.382274. 0 383275 2 2 2 2 1 1 2 2 2 2 2 2 2 2 2 2 2 2 2 2 2 2 2 2 2 2 2 2 2 2 2 2 2 2 2 2 2 2 2 2 2 2 1 1 2 2 1 1 2 2 2 2 1 1 2 2 2 2 0 0 1 1
1 SNP-1.382329. 0 383330 2 2 2 2 2 2 2 2 2 2 2 2 2 2 1 1 2 2 2 2 2 2 0 0 1 1 2 2 2 2 2 2 2 2 2 2 1 1 1 1 0 0 1 1 1 1 1 1 1 1 1 1 1 1 2 2 1 1 2 2 0 0
1 SNP-1.383349. 0 384350 2 2 2 2 2 2 2 2 2 2 2 2 2 2 2 2 2 2 2 2 2 2 2 2 2 2 2 2 2 2 2 2 2 2 2 2 2 2 2 2 2 2 1 1 2 2 1 1 2 2 2 2 1 1 2 2 2 2 2 2 2 2
1 SNP-1.384911. 0 385912 2 2 2 2 2 2 2 2 2 2 2 2 2 2 1 1 2 2 2 2 2 2 2 2 1 1 2 2 2 2 2 2 2 2 2 2 1 1 1 1 1 1 2 2 1 1 2 2 1 1 1 1 2 2 2 2 1 1 2 2 2 2
1 SNP-1.385767. 0 386768 2 2 2 2 2 2 2 2 2 2 2 2 2 2 1 1 2 2 2 2 2 2 2 2 1 1 2 2 2 2 2 2 2 2 2 2 1 1 1 1 1 1 2 2 1 1 2 2 1 1 1 1 2 2 1 2 1 1 2 2 1 2
1 SNP-1.389704. 0 390705 2 2 2 2 2 2 2 2 2 2 2 2 2 2 1 1 2 2 2 2 2 2 2 2 1 1 2 2 2 2 2 2 2 2 2 2 1 1 1 1 1 1 2 2 1 1 2 2 1 1 1 1 2 2 2 2 1 1 2 2 2 2
1 SNP-1.389996. 0 390997 2 2 2 2 2 2 2 2 2 2 2 2 2 2 1 1 2 2 2 2 2 2 2 2 0 0 2 2 2 2 2 2 2 2 2 2 1 1 1 1 1 1 2 2 1 1 2 2 1 1 1 1 2 2 2 2 1 1 2 2 2 2
1 SNP-1.390581. 0 391582 2 2 2 2 2 2 2 2 2 2 2 2 2 2 2 2 1 1 1 1 1 1 2 2 2 2 2 2 2 2 0 0 1 1 1 1 2 2 2 2 2 2 2 2 2 2 2 2 2 2 2 2 2 2 1 1 2 2 2 2 0 0
1 SNP-1.391233. 0 392234 2 2 2 2 2 2 2 2 2 2 1 1 2 2 2 2 1 1 2 2 1 1 2 2 2 2 2 2 1 1 2 2 1 1 1 1 2 2 2 2 2 2 2 2 2 2 2 2 2 2 2 2 2 2 1 1 2 2 1 1 1 1
1 SNP-1.391969. 0 392970 2 2 2 2 2 2 2 2 2 2 2 2 2 2 1 1 2 2 2 2 2 2 2 2 1 1 2 2 2 2 2 2 2 2 2 2 1 1 1 1 1 1 2 2 1 1 2 2 1 1 1 1 2 2 2 2 1 1 2 2 2 2
1 SNP-1.394248. 0 395249 2 2 2 2 2 2 2 2 2 2 2 2 2 2 2 2 1 1 2 2 2 2 2 2 1 1 2 2 2 2 2 2 2 2 2 2 2 2 2 2 2 2 2 2 2 2 2 2 2 2 2 2 2 2 1 1 2 2 2 2 2 2
1 SNP-1.394631. 0 395632 2 2 2 2 1 1 2 2 2 2 2 2 2 2 1 1 2 2 2 2 2 2 2 2 1 1 2 2 2 2 2 2 2 2 2 2 1 1 1 1 1 1 1 1 1 1 1 1 1 1 1 1 1 1 2 2 1 1 2 2 2 2
1 SNP-1.395544. 0 396545 2 2 2 2 1 1 2 2 2 2 2 2 2 2 2 2 2 2 2 2 2 2 2 2 2 2 2 2 2 2 2 2 2 2 2 2 2 2 2 2 2 2 2 2 2 2 2 2 1 1 2 2 2 2 2 2 2 2 2 2 2 2
1 SNP-1.396239. 0 397240 2 2 2 2 2 2 2 2 2 2 1 1 1 1 2 2 2 2 1 1 2 2 2 2 2 2 2 2 2 2 2 2 2 2 0 0 2 2 2 2 2 2 2 2 2 2 2 2 2 2 2 2 1 1 1 1 2 2 0 0 2 2
1 SNP-1.396882. 0 397883 2 2 2 2 1 1 2 2 2 2 2 2 2 2 1 1 2 2 2 2 2 2 2 2 1 1 2 2 2 2 2 2 2 2 2 2 1 1 1 1 1 1 1 1 1 1 1 1 1 1 1 1 1 1 2 2 1 1 2 2 2 2
1 SNP-1.396958. 0 397959 2 2 2 2 1 1 2 2 2 2 2 2 2 2 2 2 2 2 2 2 2 2 2 2 2 2 2 2 2 2 2 2 2 2 2 2 2 2 2 2 2 2 1 1 2 2 1 1 2 2 2 2 1 1 2 2 2 2 2 2 2 2
1 SNP-1.398740. 0 399741 2 2 2 2 1 1 2 2 2 2 2 2 2 2 1 1 2 2 2 2 2 2 2 2 1 1 2 2 2 2 2 2 2 2 2 2 1 1 1 1 1 1 2 2 1 1 2 2 1 1 1 1 2 2 2 2 1 1 2 2 2 2
1 SNP-1.399633. 0 400634 2 2 2 2 2 2 2 2 2 2 2 2 2 2 1 1 2 2 2 2 2 2 2 2 1 1 2 2 2 2 2 2 2 2 2 2 1 1 1 1 1 1 2 2 1 1 2 2 1 1 1 1 2 2 2 2 1 1 2 2 2 2
1 SNP-1.400598. 0 401599 2 2 2 2 2 2 2 2 2 2 2 2 2 2 1 1 2 2 2 2 2 2 2 2 1 1 2 2 2 2 2 2 2 2 2 2 1 1 1 1 1 1 2 2 1 1 2 2 1 1 1 1 2 2 2 2 0 0 2 2 2 2
1 SNP-1.400639. 0 401640 2 2 2 2 2 2 2 2 2 2 0 0 0 0 1 1 2 2 2 2 2 2 2 2 1 1 2 2 2 2 2 2 2 2 2 2 1 1 1 1 1 1 2 2 1 1 0 0 1 1 1 1 2 2 0 0 1 1 1 2 1 1
1 SNP-1.400731. 0 401732 2 2 2 2 2 2 2 2 2 2 1 1 2 2 2 2 1 1 2 2 1 1 2 2 2 2 2 2 1 1 2 2 1 1 1 2 2 2 2 2 2 2 2 2 2 2 2 2 2 2 2 2 2 2 1 1 2 2 1 1 1 2
1 SNP-1.401092. 0 402093 1 1 1 1 2 2 1 1 1 1 2 2 1 1 2 2 2 2 1 1 2 2 1 1 1 2 1 1 2 2 1 1 2 2 2 2 2 2 2 2 2 2 2 2 2 2 2 2 2 2 2 2 2 2 2 2 2 2 2 2 2 2
1 SNP-1.401513. 0 402514 2 2 2 2 2 2 2 2 2 2 2 2 2 2 2 2 2 2 2 2 2 2 2 2 2 2 2 2 2 2 2 2 2 2 2 2 2 2 2 2 2 2 1 1 2 2 1 1 2 2 2 2 1 1 2 2 2 2 2 2 2 2
1 SNP-1.401520. 0 402521 2 2 2 2 2 2 2 2 2 2 1 1 2 2 2 2 2 2 2 2 2 2 2 2 0 0 2 2 2 2 2 2 2 2 0 0 2 2 2 2 1 1 1 1 2 2 2 2 2 2 2 2 2 2 2 2 2 2 2 2 2 2
1 SNP-1.403034. 0 404035 2 2 0 0 2 2 1 1 2 2 0 0 2 2 2 2 1 1 2 2 2 2 0 0 2 2 2 2 1 1 0 0 1 1 0 0 2 2 2 2 2 2 0 0 2 2 2 2 2 2 2 2 2 2 0 0 2 2 2 2 2 2
1 SNP-1.404216. 0 405217 2 2 2 2 2 2 2 2 2 2 2 2 2 2 1 1 2 2 2 2 2 2 2 2 1 1 2 2 2 2 2 2 2 2 2 2 1 1 1 1 1 1 2 2 1 1 2 2 1 1 1 1 2 2 2 2 1 1 2 2 2 2
1 SNP-1.404455. 0 405456 2 2 2 2 2 2 2 2 2 2 2 2 2 2 1 1 2 2 2 2 2 2 2 2 1 2 2 2 2 2 2 2 2 2 2 2 1 1 1 1 1 1 2 2 1 1 2 2 1 1 1 1 2 2 2 2 1 1 2 2 2 2
1 SNP-1.405298. 0 406299 2 2 2 2 2 2 2 2 2 2 2 2 2 2 1 1 2 2 2 2 2 2 2 2 1 1 2 2 2 2 2 2 2 2 2 2 1 1 1 1 1 1 2 2 1 1 2 2 1 1 1 1 2 2 2 2 1 1 2 2 2 2
1 SNP-1.405577. 0 406578 2 2 2 2 2 2 2 2 2 2 2 2 2 2 1 1 2 2 2 2 2 2 2 2 1 1 2 2 2 2 2 2 2 2 2 2 1 1 1 1 1 1 1 1 1 1 1 1 1 1 1 1 1 1 2 2 1 1 2 2 2 2
1 SNP-1.406305. 0 407306 1 1 1 1 1 1 1 1 1 1 2 2 1 1 2 2 2 2 1 1 2 2 1 1 2 2 1 1 2 2 1 1 2 2 2 2 2 2 2 2 2 2 2 2 2 2 2 2 2 2 2 2 2 2 2 2 2 2 2 2 2 2
1 SNP-1.407466. 0 408467 2 2 2 2 2 2 2 2 2 2 1 2 2 2 2 2 1 1 2 2 1 1 2 2 2 2 2 2 1 1 2 2 1 1 1 1 2 2 2 2 2 2 1 1 2 2 1 1 2 2 2 2 1 1 0 0 0 0 1 1 1 1
1 SNP-1.408706. 0 409707 2 2 2 2 2 2 2 2 2 2 2 2 2 2 1 1 2 2 2 2 2 2 2 2 1 2 2 2 2 2 2 2 2 2 2 2 1 1 1 1 1 1 2 2 1 1 2 2 1 1 1 1 2 2 2 2 0 0 2 2 2 2
1 SNP-1.410975. 0 411976 2 2 2 2 2 2 2 2 2 2 2 2 2 2 1 1 2 2 2 2 2 2 2 2 1 1 2 2 2 2 2 2 2 2 2 2 1 1 1 1 1 1 2 2 1 1 2 2 1 1 1 1 2 2 2 2 1 1 2 2 2 2
1 SNP-1.411007. 0 412008 2 2 2 2 2 2 2 2 2 2 2 2 0 0 1 1 2 2 2 2 2 2 2 2 1 1 2 2 2 2 2 2 2 2 2 2 1 1 1 1 1 1 2 2 1 1 2 2 1 1 1 1 2 2 2 2 0 0 2 2 2 2
1 SNP-1.411407. 0 412408 2 2 2 2 2 2 2 2 2 2 2 2 2 2 1 1 2 2 2 2 2 2 2 2 1 1 2 2 2 2 2 2 2 2 2 2 1 1 1 1 1 2 2 2 1 1 2 2 1 1 1 1 2 2 2 2 1 1 2 2 2 2
1 SNP-1.411584. 0 412585 2 2 2 2 2 2 2 2 2 2 1 1 2 2 2 2 2 2 2 2 1 1 2 2 2 2 2 2 1 1 2 2 1 1 2 2 2 2 2 2 2 2 2 2 2 2 2 2 2 2 2 2 2 2 1 1 2 2 2 2 1 1
1 SNP-1.411622. 0 412623 2 2 2 2 2 2 2 2 2 2 2 2 2 2 1 1 2 2 2 2 2 2 2 2 1 1 2 2 2 2 2 2 2 2 2 2 1 1 1 1 1 1 2 2 1 1 2 2 1 1 1 1 2 2 2 2 1 2 2 2 2 2
1 SNP-1.412342. 0 413343 2 2 2 2 2 2 2 2 2 2 2 2 2 2 1 1 2 2 2 2 2 2 2 2 2 2 2 2 2 2 2 2 2 2 2 2 2 2 1 1 2 2 2 2 2 2 2 2 2 2 1 1 2 2 2 2 2 2 2 2 2 2
1 SNP-1.412809. 0 413810 2 2 2 2 2 2 2 2 2 2 2 2 2 2 1 1 2 2 2 2 2 2 2 2 1 1 2 2 2 2 2 2 2 2 2 2 1 1 1 1 1 1 2 2 1 1 2 2 1 1 1 1 2 2 2 2 1 1 2 2 2 2
1 SNP-1.413094. 0 414095 2 2 2 2 0 0 2 2 2 2 2 2 0 0 1 1 1 1 2 2 2 2 2 2 1 1 2 2 2 2 2 2 2 2 2 2 1 1 1 1 1 1 2 2 1 1 2 2 1 1 1 1 2 2 2 2 1 1 0 0 2 2
1 SNP-1.413462. 0 414463 2 2 2 2 2 2 2 2 2 2 2 2 2 2 1 1 2 2 2 2 2 2 2 2 1 1 2 2 2 2 2 2 2 2 2 2 1 1 1 1 1 1 2 2 1 1 2 2 1 1 1 2 2 2 2 2 1 1 2 2 2 2
1 SNP-1.413504. 0 414505 2 2 2 2 2 2 2 2 2 2 2 2 2 2 1 1 2 2 2 2 2 2 2 2 1 1 2 2 2 2 2 2 2 2 2 2 1 1 1 1 1 1 2 2 1 1 2 2 1 1 1 1 2 2 1 2 1 1 2 2 2 2
1 SNP-1.413875. 0 414876 1 1 2 2 2 2 2 2 2 2 2 2 2 2 2 2 2 2 2 2 2 2 2 2 2 2 2 2 2 2 2 2 2 2 2 2 2 2 2 2 2 2 2 2 2 2 2 2 2 2 2 2 2 2 2 2 1 1 2 2 2 2
1 SNP-1.414301. 0 415302 2 2 2 2 2 2 2 2 2 2 0 0 2 2 1 1 2 2 2 2 2 2 2 2 1 1 2 2 2 2 2 2 2 2 1 2 1 1 1 1 1 1 2 2 1 1 2 2 1 1 1 1 2 2 2 2 1 1 2 2 1 2
1 SNP-1.414340. 0 415341 2 2 2 2 2 2 2 2 2 2 2 2 2 2 1 1 2 2 2 2 2 2 2 2 1 1 2 2 2 2 2 2 2 2 2 2 1 1 1 1 1 1 2 2 1 1 2 2 1 1 1 1 2 2 2 2 1 1 2 2 2 2
1 SNP-1.414404. 0 415405 2 2 2 2 2 2 2 2 2 2 2 2 2 2 1 1 2 2 2 2 2 2 2 2 1 1 2 2 2 2 2 2 2 2 2 2 1 1 1 1 1 1 2 2 1 1 2 2 1 1 1 1 2 2 2 2 1 1 2 2 2 2
1 SNP-1.414905. 0 415906 2 2 2 2 2 2 2 2 2 2 2 2 2 2 2 2 2 2 2 2 2 2 2 2 2 2 2 2 2 2 2 2 2 2 2 2 2 2 2 2 2 2 1 1 2 2 1 1 2 2 2 2 1 1 2 2 2 2 2 2 2 2
1 SNP-1.415423. 0 416424 1 1 1 1 1 1 1 1 1 1 2 2 1 1 2 2 1 1 1 1 2 2 1 1 2 2 1 1 2 2 1 1 2 2 1 1 2 2 2 2 2 2 2 2 2 2 2 2 2 2 2 2 2 2 2 2 2 2 1 1 2 2
1 SNP-1.417740. 0 418741 2 2 2 2 2 2 2 2 2 2 1 2 2 2 2 2 2 2 2 2 1 1 2 2 2 2 2 2 1 1 2 2 1 1 2 2 2 2 2 2 2 2 2 2 2 2 2 2 2 2 2 2 2 2 1 1 2 2 2 2 1 1
1 SNP-1.419086. 0 420087 2 2 2 2 2 2 2 2 2 2 1 2 2 2 2 2 2 2 2 2 0 0 2 2 2 2 2 2 0 0 2 2 1 2 2 2 1 1 2 2 1 1 1 1 2 2 1 1 2 2 2 2 1 1 1 2 2 2 2 2 1 2
1 SNP-1.420878. 0 421879 2 2 2 2 2 2 2 2 2 2 1 1 2 2 2 2 2 2 2 2 1 1 2 2 2 2 2 2 1 1 2 2 1 1 2 2 2 2 2 2 2 2 2 2 2 2 2 2 2 2 2 2 2 2 1 1 2 2 2 2 1 1
1 SNP-1.422089. 0 423090 2 2 2 2 2 2 2 2 2 2 2 2 2 2 2 2 2 2 2 2 2 2 2 2 0 0 2 2 2 2 2 2 2 2 0 0 2 2 2 2 1 1 2 2 2 2 2 2 2 2 2 2 2 2 0 0 2 2 1 1 0 0
1 SNP-1.422619. 0 423620 2 2 2 2 2 2 2 2 2 2 2 2 2 2 1 1 2 2 2 2 2 2 2 2 1 1 2 2 2 2 2 2 2 2 2 2 1 1 1 1 1 1 1 1 1 1 1 1 1 1 1 1 1 1 2 2 0 0 2 2 2 2
1 SNP-1.422691. 0 423692 2 2 2 2 2 2 2 2 2 2 2 2 2 2 1 1 2 2 2 2 2 2 2 2 0 0 2 2 2 2 2 2 2 2 2 2 1 1 1 1 1 1 1 1 1 1 1 1 1 1 1 1 1 1 2 2 1 1 2 2 2 2
1 SNP-1.424781. 0 425782 2 2 2 2 2 2 2 2 2 2 2 2 2 2 1 1 2 2 2 2 2 2 2 2 1 1 2 2 2 2 2 2 2 2 2 2 1 1 1 1 1 1 1 1 1 1 1 1 1 1 1 1 1 1 2 2 1 1 2 2 2 2
1 SNP-1.424824. 0 425825 2 2 2 2 2 2 2 2 2 2 2 2 2 2 1 1 2 2 2 2 2 2 2 2 1 1 2 2 2 2 2 2 2 2 2 2 1 1 1 1 1 1 1 1 1 1 1 1 1 1 1 1 1 1 0 0 1 1 1 2 1 2
1 SNP-1.425210. 0 426211 1 1 0 0 1 1 0 0 0 0 0 0 1 2 2 2 1 2 1 2 1 2 1 1 2 2 0 0 0 0 1 2 0 0 1 2 2 2 2 2 2 2 2 2 2 2 2 2 2 2 2 2 2 2 1 2 2 2 1 1 1 2
1 SNP-1.425526. 0 426527 2 2 2 2 2 2 2 2 2 2 2 2 2 2 1 1 2 2 2 2 2 2 2 2 1 1 2 2 2 2 2 2 2 2 2 2 1 1 1 1 1 1 1 1 1 1 1 1 1 1 1 1 1 1 2 2 0 0 2 2 2 2
1 SNP-1.425711. 0 426712 1 1 2 2 2 2 2 2 2 2 2 2 2 2 2 2 2 2 2 2 2 2 2 2 2 2 2 2 2 2 2 2 2 2 2 2 2 2 2 2 2 2 2 2 2 2 2 2 2 2 2 2 2 2 1 1 0 0 2 2 2 2
1 SNP-1.425902. 0 426903 2 2 2 2 2 2 2 2 2 2 2 2 2 2 1 1 2 2 2 2 2 2 2 2 1 1 2 2 2 2 2 2 2 2 2 2 1 1 1 1 1 1 1 1 1 1 1 1 1 1 1 1 1 1 2 2 1 1 2 2 1 2
1 SNP-1.425950. 0 426951 2 2 2 2 2 2 2 2 2 2 2 2 2 2 1 1 2 2 2 2 2 2 2 2 1 1 2 2 2 2 2 2 2 2 2 2 1 1 1 1 1 1 1 1 1 1 1 1 1 1 1 1 1 1 1 2 1 1 1 2 1 2
1 SNP-1.427032. 0 428033 2 2 2 2 2 2 2 2 2 2 0 0 2 2 2 2 2 2 2 2 1 1 2 2 2 2 2 2 1 1 2 2 1 1 2 2 2 2 2 2 2 2 2 2 2 2 2 2 2 2 2 2 2 2 1 1 2 2 0 0 1 1
1 SNP-1.429434. 0 430435 2 2 2 2 2 2 2 2 2 2 2 2 2 2 1 1 2 2 2 2 2 2 2 2 1 1 2 2 2 2 2 2 2 2 2 2 1 1 1 1 1 1 1 1 1 1 1 1 1 1 1 1 1 1 2 2 1 1 2 2 2 2
1 SNP-1.430676. 0 431677 2 2 2 2 2 2 2 2 2 2 2 2 2 2 2 2 2 2 2 2 2 2 2 2 2 2 2 2 2 2 2 2 2 2 2 2 2 2 0 0 2 2 2 2 0 0 2 2 1 1 1 1 2 2 2 2 2 2 2 2 2 2
1 SNP-1.430879. 0 431880 2 2 2 2 2 2 2 2 2 2 2 2 2 2 0 0 2 2 2 2 2 2 2 2 2 2 2 2 2 2 2 2 2 2 2 2 0 0 0 0 0 0 0 0 1 1 1 1 1 1 0 0 1 1 2 2 2 2 2 2 2 2
1 SNP-1.431080. 0 432081 1 1 1 1 1 1 1 1 1 1 2 2 1 1 2 2 1 1 1 1 2 2 1 1 2 2 1 1 2 2 1 1 2 2 1 1 2 2 2 2 2 2 2 2 2 2 2 2 2 2 2 2 2 2 2 2 2 2 1 1 2 2
1 SNP-1.434830. 0 435831 2 2 2 2 2 2 2 2 2 2 2 2 2 2 1 1 2 2 2 2 2 2 2 2 1 1 2 2 2 2 2 2 2 2 2 2 1 1 1 1 1 1 1 1 1 1 1 1 1 1 1 1 1 1 0 0 1 1 2 2 0 0
1 SNP-1.435045. 0 436046 2 2 2 2 2 2 2 2 2 2 1 1 2 2 2 2 2 2 2 2 1 1 2 2 2 2 2 2 1 1 2 2 1 1 2 2 2 2 2 2 2 2 2 2 2 2 2 2 2 2 2 2 2 2 0 0 2 2 2 2 1 1
1 SNP-1.436049. 0 437050 2 2 2 2 1 2 2 2 0 0 2 2 2 2 1 1 2 2 2 2 2 2 2 2 1 1 2 2 2 2 2 2 2 2 2 2 1 1 1 1 1 1 1 1 1 1 1 1 1 1 1 1 1 1 2 2 1 1 1 2 2 2
1 SNP-1.436078. 0 437079 2 2 2 2 2 2 2 2 2 2 2 2 2 2 1 1 2 2 2 2 2 2 2 2 1 1 2 2 2 2 2 2 2 2 2 2 1 1 1 1 1 1 1 1 1 1 1 1 1 1 1 1 1 1 2 2 1 1 2 2 2 2
1 SNP-1.436757. 0 437758 0 0 0 0 1 1 0 0 0 0 2 2 2 2 2 2 1 1 2 2 1 1 0 0 2 2 1 1 0 0 0 0 2 2 0 0 2 2 2 2 2 2 2 2 2 2 2 2 2 2 2 2 2 2 2 2 2 2 2 2 2 2
1 SNP-1.437919. 0 438920 2 2 2 2 2 2 2 2 2 2 1 1 2 2 2 2 2 2 2 2 1 1 2 2 0 0 2 2 1 1 2 2 0 0 2 2 2 2 2 2 2 2 2 2 2 2 2 2 2 2 2 2 2 2 2 2 2 2 2 2 1 1
1 SNP-1.439059. 0 440060 0 0 0 0 0 0 1 2 0 0 1 1 2 2 2 2 1 2 2 2 1 1 2 2 2 2 1 2 1 1 2 2 1 1 0 0 2 2 2 2 2 2 2 2 2 2 2 2 2 2 2 2 2 2 0 0 2 2 2 2 2 2
1 SNP-1.439968. 0 440969 2 2 2 2 2 2 2 2 2 2 2 2 2 2 0 0 2 2 1 1 1 1 2 2 2 2 2 2 2 2 2 2 2 2 2 2 2 2 2 2 2 2 2 2 2 2 2 2 2 2 2 2 0 0 2 2 2 2 2 2 2 2
1 SNP-1.440563. 0 441564 2 2 2 2 2 2 2 2 2 2 1 1 2 2 2 2 2 2 2 2 1 1 2 2 2 2 2 2 1 1 2 2 1 1 2 2 2 2 2 2 2 2 2 2 2 2 2 2 2 2 2 2 2 2 1 1 2 2 2 2 1 1
1 SNP-1.440617. 0 441618 2 2 2 2 2 2 2 2 2 2 2 2 2 2 1 1 2 2 2 2 2 2 2 2 1 1 2 2 2 2 2 2 2 2 2 2 1 1 1 1 1 1 1 1 1 1 1 1 1 1 1 1 1 1 2 2 1 1 0 0 2 2
1 SNP-1.442959. 0 443960 2 2 2 2 2 2 2 2 2 2 2 2 0 0 1 1 2 2 2 2 2 2 2 2 1 2 2 2 2 2 2 2 2 2 2 2 1 1 1 1 1 1 1 1 1 1 1 1 1 1 1 1 1 1 2 2 1 1 2 2 2 2
1 SNP-1.445316. 0 446317 2 2 2 2 2 2 2 2 2 2 2 2 2 2 0 0 1 1 2 2 1 1 2 2 2 2 2 2 2 2 2 2 2 2 0 0 2 2 0 0 2 2 2 2 2 2 2 2 0 0 2 2 2 2 2 2 2 2 2 2 2 2
1 SNP-1.447254. 0 448255 2 2 2 2 2 2 0 0 2 2 2 2 2 2 1 1 2 2 0 0 2 2 2 2 0 0 0 0 0 0 0 0 2 2 0 0 1 1 1 1 1 1 1 1 1 1 1 1 1 1 1 1 1 1 2 2 1 1 2 2 0 0
1 SNP-1.447497. 0 448498 1 1 1 1 1 1 1 1 1 1 2 2 1 1 2 2 1 1 1 1 2 2 1 1 2 2 1 1 2 2 1 1 2 2 1 1 2 2 2 2 2 2 2 2 2 2 2 2 2 2 2 2 2 2 2 2 2 2 1 1 2 2
1 SNP-1.447969. 0 448970 2 2 2 2 2 2 2 2 2 2 2 2 2 2 1 1 2 2 2 2 2 2 2 2 1 1 2 2 2 2 2 2 2 2 2 2 1 1 1 1 1 1 1 1 1 1 1 1 1 1 1 1 1 1 2 2 0 0 2 2 2 2
1 SNP-1.449059. 0 450060 1 1 1 1 0 0 0 0 1 1 0 0 0 0 2 2 1 1 1 1 1 1 1 1 2 2 2 2 1 1 0 0 1 1 0 0 2 2 2 2 2 2 2 2 2 2 2 2 2 2 2 2 2 2 1 1 2 2 0 0 1 1
1 SNP-1.449551. 0 450552 2 2 2 2 2 2 2 2 2 2 0 0 2 2 1 1 2 2 2 2 2 2 2 2 1 1 2 2 2 2 2 2 2 2 0 0 1 1 1 1 1 1 1 1 1 1 1 1 1 1 1 1 1 1 2 2 1 1 2 2 2 2
1 SNP-1.449844. 0 450845 2 2 2 2 2 2 2 2 2 2 0 0 2 2 1 1 2 2 2 2 2 2 2 2 2 2 2 2 2 2 2 2 2 2 2 2 1 1 1 1 1 1 1 1 1 1 1 1 1 1 1 1 1 1 2 2 1 1 0 0 0 0
1 SNP-1.451298. 0 452299 2 2 2 2 2 2 2 2 2 2 2 2 2 2 1 1 2 2 2 2 2 2 2 2 1 1 2 2 2 2 2 2 2 2 2 2 1 1 1 1 1 1 1 1 1 1 1 1 1 1 1 1 1 1 2 2 1 1 2 2 2 2
1 SNP-1.452176. 0 453177 2 2 2 2 2 2 2 2 2 2 2 2 2 2 1 1 2 2 2 2 2 2 2 2 0 0 2 2 2 2 2 2 2 2 2 2 1 1 1 1 1 1 1 1 1 1 1 1 1 1 1 1 1 1 2 2 1 1 2 2 2 2
1 SNP-1.452599. 0 453600 2 2 2 2 2 2 2 2 2 2 2 2 2 2 2 2 2 2 2 2 2 2 2 2 2 2 2 2 2 2 0 0 2 2 2 2 2 2 0 0 2 2 2 2 2 2 2 2 2 2 0 0 2 2 1 1 2 2 0 0 1 1
1 SNP-1.453505. 0 454506 1 1 1 1 1 1 1 1 1 1 1 1 0 0 2 2 1 1 1 1 0 0 0 0 2 2 0 0 1 1 1 1 0 0 1 1 2 2 2 2 2 2 2 2 2 2 2 2 2 2 2 2 2 2 1 1 2 2 2 2 0 0
1 SNP-1.454143. 0 455144 2 2 2 2 1 1 2 2 2 2 1 1 2 2 2 2 2 2 2 2 1 1 2 2 2 2 2 2 1 1 2 2 1 1 2 2 2 2 2 2 2 2 2 2 2 2 2 2 2 2 2 2 2 2 1 1 2 2 2 2 1 1
1 SNP-1.454561. 0 455562 2 2 2 2 2 2 2 2 2 2 2 2 2 2 1 1 2 2 2 2 2 2 2 2 1 1 2 2 2 2 2 2 2 2 2 2 1 1 1 1 1 1 1 1 1 1 1 1 1 1 1 1 1 1 2 2 1 1 2 2 2 2
1 SNP-1.454899. 0 455900 2 2 2 2 2 2 2 2 2 2 2 2 2 2 1 1 2 2 2 2 2 2 2 2 1 1 2 2 2 2 2 2 2 2 2 2 1 1 1 1 1 1 1 1 1 1 1 1 1 1 1 1 1 1 2 2 1 1 2 2 2 2
1 SNP-1.455417. 0 456418 2 2 2 2 2 2 2 2 2 2 0 0 2 2 1 1 2 2 2 2 2 2 2 2 1 1 2 2 2 2 2 2 2 2 2 2 1 1 1 1 1 1 1 1 1 1 1 1 1 1 1 1 1 1 1 2 1 1 1 2 0 0
1 SNP-1.455500. 0 456501 1 1 2 2 2 2 0 0 0 0 2 2 0 0 1 1 2 2 2 2 2 2 2 2 2 2 2 2 2 2 0 0 2 2 0 0 1 1 1 1 1 1 1 1 1 1 1 1 1 1 1 1 1 1 2 2 1 1 2 2 0 0
1 SNP-1.456085. 0 457086 2 2 2 2 2 2 2 2 2 2 2 2 2 2 1 1 2 2 2 2 2 2 2 2 1 1 2 2 2 2 2 2 2 2 2 2 1 1 1 1 1 1 1 1 1 1 1 1 1 1 1 1 1 1 2 2 1 1 2 2 2 2
1 SNP-1.456816. 0 457817 2 2 2 2 2 2 2 2 2 2 1 1 2 2 2 2 2 2 2 2 2 2 2 2 2 2 2 2 2 2 2 2 2 2 2 2 2 2 2 2 2 2 2 2 2 2 2 2 2 2 2 2 2 2 1 1 2 2 2 2 2 2
1 SNP-1.457665. 0 458666 2 2 2 2 2 2 2 2 2 2 2 2 2 2 1 1 2 2 2 2 2 2 2 2 0 0 2 2 2 2 2 2 2 2 2 2 1 1 1 1 1 1 1 1 1 1 1 1 1 1 1 1 1 1 2 2 1 1 2 2 2 2
1 SNP-1.459536. 0 460537 2 2 0 0 1 1 1 1 1 1 1 1 2 2 2 2 1 1 2 2 1 1 2 2 2 2 1 1 1 1 1 1 1 1 0 0 2 2 2 2 2 2 2 2 2 2 2 2 2 2 2 2 2 2 2 2 2 2 2 2 2 2
1 SNP-1.459606. 0 460607 2 2 2 2 2 2 2 2 2 2 2 2 2 2 1 1 2 2 2 2 2 2 2 2 1 1 2 2 2 2 2 2 2 2 2 2 1 1 1 1 1 1 1 1 1 1 1 1 1 1 1 1 1 1 2 2 1 1 2 2 2 2
1 SNP-1.460379. 0 461380 2 2 2 2 2 2 2 2 2 2 2 2 2 2 1 1 2 2 2 2 2 2 2 2 1 1 2 2 2 2 2 2 2 2 2 2 1 1 1 1 1 1 1 1 1 1 1 1 1 1 1 1 1 1 2 2 1 1 2 2 2 2
1 SNP-1.460836. 0 461837 2 2 2 2 2 2 2 2 0 0 2 2 1 2 2 2 2 2 2 2 2 2 2 2 2 2 2 2 2 2 2 2 2 2 1 2 2 2 2 2 2 2 2 2 2 2 2 2 2 2 2 2 2 2 2 2 2 2 1 1 2 2
1 SNP-1.461715. 0 462716 1 1 1 1 1 1 1 1 1 1 2 2 1 1 2 2 1 1 1 1 2 2 1 2 2 2 1 1 2 2 1 1 2 2 1 2 2 2 2 2 2 2 2 2 2 2 2 2 2 2 2 2 2 2 2 2 2 2 1 1 2 2
1 SNP-1.462483. 0 463484 2 2 2 2 2 2 2 2 2 2 2 2 2 2 2 2 2 2 2 2 0 0 2 2 1 1 2 2 2 2 2 2 2 2 2 2 2 2 2 2 2 2 2 2 2 2 2 2 1 1 0 0 0 0 2 2 2 2 2 2 2 2
1 SNP-1.462998. 0 463999 1 1 1 1 1 1 1 1 1 1 2 2 1 1 2 2 1 1 1 1 2 2 1 1 2 2 1 1 2 2 1 1 2 2 1 1 2 2 2 2 2 2 2 2 2 2 2 2 2 2 2 2 2 2 2 2 0 0 1 1 2 2
1 SNP-1.463559. 0 464560 2 2 2 2 2 2 2 2 2 2 2 2 2 2 1 1 2 2 2 2 2 2 2 2 1 1 2 2 2 2 2 2 2 2 2 2 1 1 1 1 1 1 1 1 1 1 1 1 1 1 1 1 1 1 2 2 1 1 2 2 2 2
1 SNP-1.463725. 0 464726 2 2 2 2 2 2 2 2 2 2 1 1 2 2 2 2 2 2 2 2 1 1 2 2 2 2 2 2 1 1 2 2 1 1 2 2 2 2 2 2 2 2 2 2 2 2 2 2 2 2 2 2 2 2 1 1 2 2 2 2 1 1
1 SNP-1.463863. 0 464864 2 2 2 2 2 2 2 2 2 2 2 2 2 2 1 1 2 2 2 2 2 2 2 2 1 1 2 2 2 2 2 2 2 2 2 2 1 1 1 1 1 1 1 1 1 1 1 1 0 0 1 1 1 1 2 2 1 1 2 2 2 2
1 SNP-1.463958. 0 464959 2 2 2 2 2 2 2 2 2 2 2 2 2 2 1 1 1 2 2 2 2 2 2 2 1 1 2 2 2 2 2 2 2 2 2 2 1 1 1 1 1 1 1 1 1 1 1 1 1 1 1 1 1 1 2 2 1 1 2 2 2 2
1 SNP-1.477052. 0 478053 2 2 2 2 2 2 2 2 2 2 0 0 2 2 1 1 2 2 2 2 0 0 2 2 1 1 2 2 1 2 2 2 0 0 2 2 1 1 1 1 1 1 1 1 1 1 1 1 1 1 1 1 1 1 1 2 1 1 2 2 0 0
1 SNP-1.477301. 0 478302 2 2 2 2 2 2 2 2 2 2 2 2 2 2 1 1 2 2 2 2 2 2 2 2 0 0 2 2 2 2 2 2 2 2 2 2 1 1 1 1 1 1 1 1 1 1 1 1 1 2 1 1 1 1 2 2 1 1 2 2 2 2
1 SNP-1.477335. 0 478336 2 2 2 2 2 2 1 1 2 2 1 1 1 1 2 2 0 0 0 0 1 1 2 2 2 2 1 1 2 2 2 2 2 2 1 1 2 2 2 2 2 2 2 2 2 2 2 2 2 2 0 0 2 2 2 2 2 2 0 0 0 0
1 SNP-1.477488. 0 478489 2 2 2 2 2 2 2 2 2 2 2 2 2 2 1 1 2 2 2 2 2 2 2 2 1 1 2 2 2 2 2 2 2 2 2 2 1 1 1 1 1 1 1 1 1 1 1 1 1 1 1 1 1 1 2 2 1 1 2 2 2 2
1 SNP-1.477839. 0 478840 2 2 2 2 2 2 2 2 2 2 2 2 2 2 1 1 2 2 2 2 2 2 2 2 1 1 2 2 2 2 2 2 2 2 1 1 1 1 1 1 1 1 1 1 1 1 1 1 1 1 1 1 1 1 2 2 1 1 1 1 2 2
1 SNP-1.478656. 0 479657 2 2 2 2 2 2 2 2 2 2 2 2 2 2 1 1 2 2 2 2 2 2 2 2 1 1 2 2 2 2 2 2 2 2 1 1 1 1 1 1 1 1 1 1 1 1 1 1 1 1 1 1 1 1 2 2 1 1 0 0 2 2
1 SNP-1.479798. 0 480799 2 2 2 2 2 2 2 2 2 2 0 0 2 2 1 1 2 2 2 2 2 2 2 2 1 1 2 2 2 2 2 2 2 2 1 1 1 1 1 1 1 1 1 1 1 1 1 1 1 1 1 1 1 1 2 2 1 1 1 1 2 2
1 SNP-1.479937. 0 480938 2 2 2 2 2 2 2 2 2 2 2 2 2 2 2 2 2 2 2 2 2 2 2 2 2 2 2 2 2 2 2 2 2 2 2 2 1 1 2 2 1 1 1 1 2 2 1 1 2 2 2 2 1 1 2 2 2 2 2 2 2 2
1 SNP-1.480021. 0 481022 2 2 2 2 2 2 2 2 2 2 0 0 2 2 2 2 2 2 2 2 0 0 2 2 2 2 2 2 1 1 2 2 0 0 2 2 2 2 2 2 2 2 2 2 2 2 2 2 2 2 2 2 2 2 1 1 2 2 2 2 0 0
1 SNP-1.480067. 0 481068 2 2 2 2 2 2 2 2 2 2 1 1 2 2 2 2 2 2 2 2 1 1 2 2 0 0 2 2 2 2 2 2 2 2 2 2 2 2 2 2 2 2 2 2 2 2 2 2 2 2 2 2 2 2 2 2 2 2 2 2 2 2
1 SNP-1.481260. 0 482261 2 2 2 2 2 2 2 2 2 2 2 2 2 2 1 1 2 2 2 2 2 2 2 2 1 1 2 2 2 2 2 2 2 2 1 1 1 1 1 1 1 1 1 1 1 1 1 1 1 1 1 1 1 1 2 2 1 1 1 1 2 2
1 SNP-1.483088. 0 484089 2 2 2 2 2 2 0 0 2 2 1 1 2 2 2 2 0 0 2 2 2 2 0 0 2 2 2 2 2 2 2 2 2 2 2 2 2 2 2 2 2 2 2 2 2 2 2 2 2 2 2 2 2 2 1 1 2 2 2 2 2 2
1 SNP-1.484776. 0 485777 2 2 2 2 2 2 2 2 2 2 1 2 2 2 2 2 2 2 2 2 1 1 2 2 2 2 2 2 1 1 2 2 1 1 2 2 2 2 2 2 2 2 2 2 2 2 2 2 2 2 2 2 2 2 0 0 2 2 2 2 2 2
1 SNP-1.486500. 0 487501 2 2 0 0 2 2 2 2 2 2 1 1 2 2 2 2 2 2 2 2 2 2 1 1 2 2 0 0 2 2 2 2 2 2 2 2 2 2 2 2 2 2 2 2 2 2 2 2 2 2 2 2 2 2 1 1 2 2 2 2 2 2
1 SNP-1.488185. 0 489186 2 2 2 2 2 2 2 2 2 2 2 2 2 2 2 2 2 2 2 2 2 2 2 2 0 0 2 2 2 2 2 2 2 2 2 2 2 2 1 1 2 2 2 2 2 2 2 2 2 2 1 1 2 2 2 2 2 2 2 2 2 2
1 SNP-1.488281. 0 489282 2 2 2 2 2 2 2 2 2 2 2 2 2 2 1 1 2 2 2 2 2 2 2 2 1 1 2 2 2 2 2 2 2 2 2 2 1 1 1 1 1 1 1 1 1 1 1 1 1 1 1 1 1 1 2 2 1 1 0 0 2 2
1 SNP-1.488866. 0 489867 2 2 2 2 2 2 2 2 2 2 0 0 2 2 0 0 2 2 2 2 0 0 2 2 2 2 2 2 2 2 2 2 2 2 2 2 1 1 1 2 1 1 1 2 1 1 1 2 1 2 0 0 1 2 2 2 1 1 1 2 2 2
1 SNP-1.488887. 0 489888 2 2 2 2 0 0 2 2 0 0 2 2 2 2 2 2 2 2 2 2 2 2 2 2 2 2 2 2 2 2 2 2 2 2 2 2 2 2 1 1 2 2 1 1 2 2 1 1 0 0 0 0 0 0 2 2 0 0 2 2 0 0
1 SNP-1.491938. 0 492939 2 2 2 2 2 2 2 2 2 2 2 2 2 2 2 2 2 2 2 2 1 1 2 2 2 2 2 2 2 2 2 2 2 2 2 2 2 2 0 0 2 2 2 2 2 2 2 2 0 0 2 2 2 2 1 1 2 2 0 0 2 2
1 SNP-1.491997. 0 492998 2 2 2 2 2 2 2 2 2 2 2 2 2 2 0 0 2 2 2 2 2 2 0 0 0 0 0 0 2 2 0 0 2 2 2 2 2 2 2 2 2 2 2 2 2 2 2 2 2 2 2 2 2 2 2 2 2 2 1 1 1 1
1 SNP-1.492310. 0 493311 2 2 2 2 2 2 2 2 2 2 1 1 2 2 2 2 2 2 2 2 1 1 2 2 1 1 2 2 2 2 2 2 2 2 1 1 2 2 2 2 0 0 2 2 2 2 2 2 2 2 2 2 2 2 2 2 2 2 2 2 2 2
1 SNP-1.492370. 0 493371 2 2 2 2 2 2 2 2 2 2 1 1 2 2 2 2 2 2 2 2 1 1 2 2 2 2 2 2 1 1 2 2 1 1 0 0 2 2 2 2 2 2 2 2 2 2 2 2 2 2 2 2 2 2 1 1 2 2 2 2 1 1
1 SNP-1.493824. 0 494825 2 2 2 2 2 2 2 2 2 2 2 2 2 2 1 1 2 2 2 2 2 2 2 2 1 1 2 2 2 2 2 2 2 2 1 1 1 1 1 1 1 1 1 1 1 1 1 1 1 1 1 1 1 1 2 2 1 1 1 1 2 2
1 SNP-1.494026. 0 495027 1 1 1 1 1 1 1 1 1 1 2 2 1 1 2 2 1 1 1 1 2 2 1 1 2 2 1 1 2 2 1 1 2 2 2 2 2 2 2 2 2 2 2 2 2 2 2 2 2 2 2 2 2 2 2 2 2 2 0 0 2 2
1 SNP-1.494533. 0 495534 2 2 2 2 2 2 2 2 2 2 2 2 2 2 1 1 2 2 2 2 2 2 2 2 1 1 2 2 2 2 2 2 2 2 0 0 0 0 1 1 1 1 1 1 1 1 1 1 1 1 1 1 1 1 0 0 0 0 0 0 2 2
1 SNP-1.494639. 0 495640 2 2 2 2 2 2 2 2 2 2 2 2 2 2 1 1 2 2 2 2 2 2 2 2 1 1 2 2 2 2 2 2 2 2 1 1 1 1 1 1 1 1 1 1 1 1 1 1 1 1 1 1 1 1 1 2 1 1 0 0 0 0
1 SNP-1.494694. 0 495695 2 2 2 2 2 2 2 2 2 2 2 2 2 2 2 2 2 2 2 2 0 0 2 2 2 2 2 2 2 2 2 2 2 2 2 2 2 2 2 2 2 2 2 2 2 2 2 2 2 2 2 2 2 2 2 2 1 1 1 1 2 2
1 SNP-1.495764. 0 496765 2 2 2 2 2 2 2 2 2 2 1 1 2 2 2 2 2 2 2 2 1 1 2 2 2 2 2 2 1 1 2 2 1 1 0 0 2 2 2 2 2 2 2 2 2 2 2 2 2 2 2 2 2 2 1 1 2 2 0 0 1 1
1 SNP-1.495997. 0 496998 1 1 1 1 1 1 1 1 1 1 2 2 1 1 2 2 1 1 0 0 2 2 1 1 2 2 1 1 2 2 1 1 2 2 2 2 2 2 2 2 2 2 2 2 2 2 2 2 2 2 2 2 2 2 2 2 0 0 2 2 1 2
1 SNP-1.497105. 0 498106 2 2 2 2 2 2 2 2 2 2 2 2 2 2 1 1 2 2 2 2 2 2 2 2 1 1 2 2 2 2 2 2 2 2 1 1 1 1 1 1 1 1 1 1 1 1 1 1 1 1 1 1 1 1 2 2 1 1 1 1 2 2
1 SNP-1.497419. 0 498420 2 2 2 2 2 2 2 2 2 2 2 2 2 2 1 1 2 2 2 2 2 2 2 2 1 1 2 2 2 2 2 2 2 2 1 1 1 1 1 1 1 1 1 1 1 1 1 1 1 1 1 1 1 1 2 2 1 1 1 1 2 2
1 SNP-1.501243. 0 502244 2 2 2 2 2 2 2 2 2 2 1 1 2 2 2 2 2 2 2 2 1 1 2 2 2 2 2 2 1 1 2 2 1 1 2 2 2 2 2 2 2 2 2 2 2 2 2 2 2 2 2 2 2 2 1 1 2 2 2 2 1 1
1 SNP-1.501299. 0 502300 2 2 2 2 2 2 2 2 2 2 2 2 2 2 1 1 2 2 2 2 2 2 2 2 1 1 2 2 2 2 2 2 2 2 1 1 1 1 1 1 1 1 1 1 1 1 1 1 1 1 1 1 1 1 2 2 1 1 1 1 2 2
1 SNP-1.504422. 0 505423 2 2 2 2 2 2 2 2 2 2 1 1 2 2 2 2 2 2 1 1 0 0 2 2 2 2 1 1 2 2 2 2 2 2 2 2 2 2 2 2 2 2 2 2 2 2 2 2 2 2 2 2 2 2 1 1 2 2 2 2 2 2
1 SNP-1.504554. 0 505555 1 1 1 1 1 1 1 1 1 2 1 2 1 1 2 2 1 1 0 0 1 1 1 1 2 2 1 1 0 0 1 1 1 1 2 2 2 2 2 2 2 2 2 2 2 2 2 2 2 2 2 2 2 2 1 1 2 2 2 2 1 2
1 SNP-1.505603. 0 506604 1 1 1 1 1 1 1 1 1 1 2 2 1 1 2 2 1 1 1 1 2 2 1 1 2 2 1 1 2 2 1 1 2 2 2 2 2 2 2 2 2 2 2 2 2 2 2 2 2 2 2 2 2 2 2 2 1 1 0 0 0 0
1 SNP-1.506318. 0 507319 0 0 1 1 1 1 0 0 0 0 1 1 0 0 2 2 1 1 1 1 1 1 2 2 2 2 2 2 2 2 0 0 0 0 2 2 2 2 2 2 2 2 2 2 2 2 2 2 2 2 2 2 2 2 2 2 0 0 2 2 2 2
1 SNP-1.509754. 0 510755 2 2 2 2 2 2 2 2 2 2 2 2 2 2 2 2 2 2 0 0 2 2 2 2 1 1 2 2 2 2 2 2 2 2 1 1 2 2 2 2 2 2 2 2 2 2 2 2 2 2 2 2 2 2 1 1 2 2 0 0 2 2
1 SNP-1.509867. 0 510868 2 2 2 2 2 2 2 2 2 2 1 1 2 2 2 2 2 2 2 2 1 1 2 2 2 2 2 2 1 1 2 2 1 1 2 2 2 2 2 2 2 2 2 2 2 2 2 2 2 2 2 2 2 2 1 1 2 2 2 2 1 1
1 SNP-1.512717. 0 513718 1 1 1 1 1 1 1 1 1 1 0 0 1 1 2 2 0 0 1 1 0 0 1 1 2 2 1 1 1 1 1 1 1 1 2 2 2 2 2 2 2 2 2 2 2 2 2 2 2 2 2 2 2 2 1 1 2 2 2 2 1 1
1 SNP-1.513224. 0 514225 2 2 2 2 2 2 2 2 2 2 2 2 2 2 1 1 2 2 2 2 2 2 2 2 1 1 2 2 2 2 2 2 2 2 1 1 1 1 1 1 1 1 1 1 1 1 1 1 1 1 1 1 1 1 2 2 1 1 1 1 2 2
1 SNP-1.515915. 0 516916 2 2 2 2 2 2 2 2 2 2 2 2 2 2 1 1 2 2 2 2 2 2 2 2 1 1 2 2 2 2 2 2 2 2 0 0 1 1 1 1 1 1 1 1 1 1 1 1 1 1 1 1 1 1 2 2 1 1 1 1 2 2
1 SNP-1.516360. 0 517361 2 2 2 2 2 2 2 2 2 2 2 2 2 2 1 1 2 2 2 2 2 2 2 2 1 1 2 2 2 2 2 2 2 2 1 1 1 1 1 1 1 1 1 1 1 1 1 1 1 1 1 1 1 1 2 2 1 1 1 1 2 2
1 SNP-1.517832. 0 518833 0 0 2 2 0 0 1 1 1 1 2 2 0 0 2 2 1 1 2 2 1 1 0 0 0 0 0 0 2 2 1 1 2 2 2 2 2 2 2 2 2 2 2 2 2 2 2 2 2 2 2 2 0 0 2 2 2 2 2 2 0 0
1 SNP-1.518461. 0 519462 2 2 2 2 2 2 2 2 2 2 2 2 2 2 2 2 2 2 2 2 2 2 2 2 0 0 2 2 2 2 2 2 2 2 2 2 2 2 2 2 1 1 2 2 2 2 2 2 2 2 2 2 2 2 1 1 2 2 0 0 2 2
1 SNP-1.520926. 0 521927 1 1 2 2 0 0 2 2 2 2 2 2 1 1 0 0 2 2 1 1 2 2 2 2 2 2 1 1 2 2 0 0 2 2 2 2 2 2 2 2 2 2 2 2 2 2 2 2 2 2 2 2 2 2 1 1 1 1 2 2 0 0
1 SNP-1.522843. 0 523844 2 2 2 2 2 2 2 2 2 2 2 2 2 2 1 1 2 2 2 2 2 2 2 2 1 1 2 2 2 2 2 2 2 2 1 1 1 1 1 1 1 1 1 1 1 1 1 1 1 1 1 1 1 1 2 2 1 1 1 1 2 2
1 SNP-1.524145. 0 525146 1 1 1 1 1 1 1 1 1 1 0 0 1 1 2 2 0 0 1 1 1 1 0 0 2 2 1 1 0 0 1 1 0 0 2 2 2 2 2 2 2 2 2 2 2 2 2 2 2 2 2 2 2 2 0 0 2 2 2 2 0 0
1 SNP-1.524360. 0 525361 2 2 2 2 2 2 2 2 2 2 2 2 2 2 2 2 2 2 2 2 2 2 2 2 1 1 2 2 2 2 2 2 2 2 2 2 2 2 2 2 2 2 2 2 2 2 2 2 2 2 2 2 2 2 2 2 2 2 0 0 1 1
1 SNP-1.524465. 0 525466 2 2 2 2 2 2 2 2 2 2 2 2 2 2 1 1 2 2 2 2 2 2 2 2 1 1 2 2 2 2 2 2 2 2 1 1 1 1 1 1 1 1 1 1 1 1 1 1 1 1 1 1 1 1 2 2 1 1 1 1 2 2
1 SNP-1.526938. 0 527939 1 1 1 1 1 1 1 1 0 0 0 0 0 0 2 2 1 1 1 1 1 1 1 1 2 2 1 1 1 1 1 1 1 1 2 2 2 2 2 2 2 2 2 2 2 2 2 2 2 2 2 2 2 2 2 2 2 2 2 2 2 2
1 SNP-1.528327. 0 529328 1 2 1 1 0 0 0 0 0 0 1 1 0 0 2 2 0 0 1 2 1 2 1 2 2 2 0 0 1 2 1 2 0 0 0 0 2 2 2 2 2 2 2 2 2 2 2 2 2 2 2 2 2 2 0 0 2 2 2 2 1 2
1 SNP-1.528536. 0 529537 2 2 2 2 2 2 2 2 2 2 2 2 2 2 1 1 2 2 2 2 2 2 2 2 1 1 2 2 2 2 2 2 2 2 1 1 1 1 1 1 1 1 1 1 1 1 1 1 1 1 1 1 1 1 2 2 1 1 1 1 2 2
1 SNP-1.529422. 0 530423 2 2 2 2 2 2 2 2 2 2 2 2 2 2 1 1 2 2 2 2 2 2 2 2 1 1 2 2 2 2 2 2 2 2 1 1 1 1 1 1 1 1 1 1 1 1 1 1 1 1 1 1 1 1 2 2 1 1 1 1 2 2
1 SNP-1.529951. 0 530952 1 1 1 1 0 0 1 1 1 1 0 0 0 0 2 2 0 0 0 0 1 1 0 0 2 2 1 1 0 0 0 0 1 1 2 2 2 2 2 2 2 2 2 2 2 2 2 2 2 2 2 2 2 2 1 1 2 2 2 2 2 2
1 SNP-1.530230. 0 531231 2 2 2 2 2 2 2 2 2 2 2 2 2 2 1 1 2 2 2 2 2 2 2 2 1 1 2 2 2 2 2 2 2 2 1 1 1 1 1 1 1 1 1 1 1 1 1 1 1 1 1 1 1 1 2 2 0 0 1 1 2 2
1 SNP-1.530288. 0 531289 2 2 2 2 2 2 2 2 2 2 2 2 2 2 2 2 2 2 2 2 2 2 2 2 2 2 2 2 2 2 2 2 2 2 2 2 2 2 0 0 0 0 1 1 2 2 2 2 2 2 2 2 1 1 2 2 2 2 2 2 2 2
1 SNP-1.530375. 0 531376 0 0 0 0 2 2 2 2 2 2 2 2 1 1 2 2 2 2 0 0 2 2 2 2 1 1 2 2 2 2 2 2 2 2 2 2 2 2 2 2 2 2 2 2 2 2 2 2 2 2 2 2 2 2 1 1 2 2 2 2 2 2
1 SNP-1.530905. 0 531906 2 2 2 2 2 2 2 2 2 2 1 2 2 2 0 0 2 2 2 2 2 2 2 2 2 2 2 2 1 2 2 2 1 1 2 2 2 2 2 2 2 2 2 2 2 2 2 2 2 2 2 2 2 2 2 2 2 2 2 2 2 2
1 SNP-1.532789. 0 533790 1 1 0 0 0 0 1 1 1 1 1 1 1 1 2 2 2 2 2 2 0 0 1 1 2 2 1 1 1 1 1 1 0 0 2 2 2 2 2 2 2 2 2 2 2 2 2 2 2 2 2 2 2 2 1 1 2 2 2 2 1 1
1 SNP-1.532977. 0 533978 2 2 2 2 2 2 2 2 2 2 2 2 2 2 1 1 2 2 2 2 2 2 2 2 1 1 2 2 2 2 2 2 2 2 1 1 1 1 1 1 1 1 1 1 1 1 1 1 1 1 1 1 1 1 1 2 1 1 1 1 1 2
1 SNP-1.533351. 0 534352 2 2 2 2 2 2 2 2 2 2 2 2 2 2 1 1 2 2 2 2 2 2 2 2 1 1 2 2 2 2 2 2 2 2 1 1 1 1 1 1 1 1 1 1 1 1 1 1 1 1 1 1 1 1 2 2 1 1 1 1 1 2
1 SNP-1.533566. 0 534567 1 1 1 1 1 1 1 1 1 1 2 2 1 1 2 2 1 1 1 1 2 2 1 1 2 2 1 1 2 2 1 1 2 2 2 2 2 2 2 2 2 2 2 2 2 2 2 2 2 2 2 2 2 2 2 2 2 2 2 2 2 2
1 SNP-1.534477. 0 535478 2 2 2 2 2 2 2 2 2 2 2 2 2 2 1 1 2 2 2 2 2 2 2 2 1 1 2 2 2 2 2 2 2 2 1 1 1 1 1 1 1 1 1 1 1 1 1 1 1 1 1 1 1 1 2 2 1 1 1 1 2 2
1 SNP-1.535092. 0 536093 2 2 2 2 2 2 2 2 2 2 2 2 2 2 1 1 2 2 2 2 2 2 2 2 1 1 2 2 2 2 2 2 2 2 1 1 1 1 1 1 1 1 1 1 1 1 1 1 1 1 1 1 1 1 2 2 1 1 0 0 2 2
1 SNP-1.537896. 0 538897 2 2 2 2 2 2 2 2 2 2 1 1 2 2 2 2 2 2 0 0 1 1 2 2 2 2 2 2 1 1 0 0 1 1 2 2 2 2 2 2 2 2 2 2 2 2 2 2 2 2 2 2 2 2 1 1 0 0 2 2 1 1
1 SNP-1.538507. 0 539508 2 2 2 2 2 2 2 2 2 2 2 2 2 2 1 1 2 2 2 2 2 2 2 2 1 1 2 2 2 2 2 2 2 2 1 1 1 1 1 1 1 1 1 1 1 1 1 1 1 1 1 1 1 1 2 2 1 1 1 1 2 2
1 SNP-1.538984. 0 539985 2 2 2 2 2 2 2 2 2 2 1 1 1 2 1 1 2 2 2 2 2 2 2 2 2 2 2 2 2 2 2 2 2 2 1 1 2 2 2 2 2 2 2 2 2 2 2 2 2 2 2 2 2 2 1 2 2 2 1 1 1 2
1 SNP-1.539281. 0 540282 2 2 2 2 2 2 2 2 2 2 2 2 2 2 2 2 2 2 2 2 2 2 2 2 1 1 2 2 2 2 2 2 2 2 2 2 1 1 1 1 1 1 1 1 1 1 1 1 1 1 1 1 1 1 2 2 1 1 2 2 2 2
1 SNP-1.540137. 0 541138 2 2 2 2 2 2 2 2 2 2 2 2 2 2 1 1 2 2 2 2 2 2 2 2 1 1 2 2 2 2 2 2 2 2 1 1 1 1 1 1 1 1 1 1 1 1 1 1 1 1 1 1 1 1 2 2 1 1 1 1 2 2
1 SNP-1.541151. 0 542152 2 2 2 2 2 2 2 2 2 2 2 2 2 2 2 2 2 2 2 2 2 2 2 2 2 2 2 2 2 2 2 2 2 2 2 2 2 2 2 2 2 2 2 2 2 2 2 2 2 2 2 2 2 2 2 2 1 1 1 2 1 2
1 SNP-1.541586. 0 542587 2 2 2 2 2 2 2 2 2 2 2 2 2 2 2 2 2 2 2 2 1 1 2 2 2 2 2 2 2 2 2 2 2 2 0 0 2 2 2 2 2 2 2 2 2 2 2 2 0 0 2 2 2 2 0 0 2 2 0 0 1 1
1 SNP-1.542144. 0 543145 1 1 1 1 1 1 1 1 1 1 2 2 1 1 0 0 0 0 1 1 2 2 1 1 2 2 1 1 2 2 1 1 2 2 2 2 2 2 2 2 0 0 2 2 2 2 2 2 2 2 2 2 2 2 2 2 2 2 2 2 2 2
1 SNP-1.542264. 0 543265 2 2 2 2 2 2 2 2 2 2 2 2 2 2 2 2 2 2 2 2 2 2 2 2 2 2 2 2 2 2 2 2 2 2 1 2 1 1 2 2 1 1 1 1 1 1 1 1 2 2 2 2 1 1 2 2 2 2 2 2 2 2
1 SNP-1.544976. 0 545977 2 2 2 2 2 2 2 2 2 2 2 2 2 2 2 2 2 2 2 2 2 2 2 2 1 1 2 2 2 2 2 2 2 2 2 2 1 1 1 1 0 0 1 1 1 1 1 1 1 1 1 1 1 1 2 2 1 1 2 2 0 0
1 SNP-1.545579. 0 546580 1 1 1 1 1 1 1 1 1 1 0 0 1 1 1 1 1 1 0 0 2 2 1 1 2 2 1 1 2 2 1 1 2 2 1 1 2 2 2 2 2 2 2 2 2 2 2 2 2 2 2 2 2 2 2 2 2 2 1 1 2 2
1 SNP-1.545848. 0 546849 2 2 2 2 2 2 2 2 2 2 2 2 2 2 2 2 2 2 2 2 1 1 0 0 0 0 2 2 2 2 1 1 1 1 2 2 2 2 2 2 0 0 2 2 2 2 2 2 2 2 2 2 2 2 0 0 0 0 1 2 1 2
1 SNP-1.546944. 0 547945 2 2 2 2 2 2 2 2 2 2 2 2 2 2 2 2 0 0 2 2 2 2 2 2 1 1 2 2 2 2 2 2 2 2 2 2 1 1 1 1 1 1 1 1 1 1 1 1 1 1 1 1 1 1 2 2 0 0 2 2 2 2
1 SNP-1.547371. 0 548372 2 2 2 2 2 2 2 2 2 2 1 1 2 2 2 2 0 0 0 0 2 2 0 0 2 2 2 2 2 2 1 1 2 2 2 2 2 2 2 2 2 2 2 2 2 2 2 2 2 2 2 2 2 2 2 2 2 2 2 2 2 2
1 SNP-1.549269. 0 550270 2 2 2 2 2 2 2 2 2 2 2 2 2 2 2 2 2 2 2 2 2 2 2 2 1 1 2 2 2 2 2 2 2 2 2 2 1 1 1 1 1 1 1 1 1 1 1 1 1 1 1 1 1 1 2 2 1 1 2 2 2 2
1 SNP-1.549409. 0 550410 2 2 2 2 2 2 2 2 2 2 2 2 2 2 2 2 2 2 2 2 2 2 2 2 2 2 2 2 2 2 2 2 2 2 2 2 1 1 2 2 1 1 1 1 1 1 1 1 2 2 2 2 1 1 2 2 2 2 2 2 2 2
1 SNP-1.549879. 0 550880 1 1 1 1 1 1 1 1 1 1 2 2 1 1 2 2 1 1 1 1 0 0 1 1 2 2 1 1 2 2 1 1 2 2 2 2 2 2 2 2 2 2 2 2 2 2 2 2 2 2 2 2 2 2 2 2 0 0 2 2 2 2
1 SNP-1.549938. 0 550939 2 2 2 2 2 2 2 2 2 2 2 2 2 2 2 2 2 2 2 2 2 2 2 2 1 1 2 2 2 2 2 2 2 2 0 0 1 1 1 1 1 1 1 1 1 1 1 1 1 1 1 1 1 1 2 2 1 1 0 0 2 2
1 SNP-1.550062. 0 551063 2 2 2 2 2 2 2 2 2 2 1 1 2 2 2 2 2 2 2 2 1 1 2 2 2 2 2 2 1 1 2 2 1 1 2 2 2 2 2 2 2 2 2 2 2 2 2 2 2 2 2 2 2 2 1 1 2 2 2 2 1 1
1 SNP-1.550490. 0 551491 2 2 2 2 2 2 2 2 2 2 2 2 2 2 2 2 2 2 2 2 2 2 2 2 1 1 2 2 2 2 2 2 2 2 2 2 1 1 1 1 1 1 1 1 1 1 1 1 1 1 1 1 1 1 2 2 1 1 2 2 2 2
1 SNP-1.551817. 0 552818 0 0 0 0 0 0 2 2 2 2 2 2 0 0 2 2 0 0 2 2 2 2 1 1 2 2 2 2 2 2 0 0 2 2 2 2 1 1 2 2 2 2 2 2 2 2 2 2 2 2 2 2 2 2 0 0 2 2 2 2 2 2
1 SNP-1.552428. 0 553429 2 2 2 2 2 2 2 2 2 2 2 2 2 2 2 2 2 2 2 2 2 2 2 2 1 1 2 2 2 2 2 2 2 2 2 2 1 1 1 1 1 1 1 1 1 1 1 1 1 1 1 1 1 1 2 2 1 1 2 2 2 2
1 SNP-1.554915. 0 555916 2 2 2 2 2 2 2 2 2 2 2 2 2 2 2 2 2 2 2 2 2 2 2 2 1 1 2 2 2 2 2 2 2 2 2 2 1 1 1 1 1 1 1 1 1 1 1 1 1 1 1 1 1 1 2 2 1 1 0 0 2 2
1 SNP-1.555774. 0 556775 2 2 2 2 2 2 0 0 2 2 2 2 0 0 1 1 2 2 2 2 2 2 0 0 2 2 1 1 2 2 2 2 2 2 2 2 2 2 2 2 2 2 2 2 2 2 2 2 2 2 2 2 2 2 1 1 2 2 0 0 0 0
1 SNP-1.556662. 0 557663 1 1 1 1 1 1 1 1 1 1 2 2 1 1 2 2 1 1 1 1 2 2 1 1 2 2 1 1 2 2 1 1 2 2 2 2 2 2 2 2 2 2 2 2 2 2 2 2 2 2 2 2 2 2 2 2 2 2 2 2 2 2
1 SNP-1.559461. 0 560462 2 2 2 2 2 2 2 2 2 2 2 2 2 2 0 0 2 2 2 2 2 2 2 2 1 1 2 2 2 2 2 2 2 2 1 1 1 1 1 1 1 1 1 1 1 1 1 1 1 1 1 1 1 1 2 2 1 1 1 2 2 2
1 SNP-1.560228. 0 561229 2 2 2 2 2 2 2 2 2 2 1 1 2 2 2 2 2 2 2 2 1 1 2 2 2 2 2 2 1 1 2 2 1 1 2 2 2 2 2 2 2 2 2 2 2 2 2 2 2 2 2 2 2 2 1 1 0 0 1 2 1 1
1 SNP-1.560557. 0 561558 1 1 1 1 1 1 1 1 1 1 2 2 1 1 1 1 1 1 1 1 2 2 1 1 2 2 1 1 2 2 1 1 2 2 1 1 2 2 2 2 2 2 2 2 2 2 2 2 2 2 2 2 2 2 2 2 2 2 1 1 2 2
1 SNP-1.560918. 0 561919 2 2 2 2 2 2 2 2 2 2 1 1 2 2 2 2 2 2 0 0 1 1 2 2 2 2 2 2 1 1 2 2 1 1 2 2 2 2 2 2 2 2 2 2 2 2 2 2 2 2 2 2 2 2 1 2 2 2 2 2 1 2
1 SNP-1.562377. 0 563378 2 2 2 2 2 2 2 2 2 2 1 1 2 2 2 2 2 2 2 2 1 1 2 2 2 2 2 2 1 1 2 2 1 1 2 2 2 2 2 2 2 2 2 2 2 2 2 2 2 2 2 2 2 2 1 1 2 2 2 2 0 0
1 SNP-1.565799. 0 566800 2 2 2 2 2 2 2 2 2 2 2 2 2 2 1 1 2 2 2 2 2 2 2 2 1 1 2 2 2 2 2 2 2 2 1 1 1 1 1 1 1 1 1 1 1 1 1 1 1 1 1 1 1 1 2 2 1 1 1 1 2 2
1 SNP-1.566582. 0 567583 2 2 2 2 2 2 2 2 2 2 0 0 2 2 2 2 2 2 2 2 2 2 2 2 0 0 2 2 2 2 2 2 2 2 0 0 1 1 1 1 1 2 1 1 1 1 1 1 1 1 1 1 0 0 2 2 1 1 2 2 2 2
1 SNP-1.571789. 0 572790 2 2 2 2 2 2 2 2 2 2 1 1 2 2 2 2 2 2 2 2 1 1 0 0 1 2 2 2 1 1 2 2 1 1 2 2 2 2 2 2 2 2 2 2 2 2 2 2 2 2 2 2 2 2 1 1 2 2 2 2 1 1
1 SNP-1.571993. 0 572994 2 2 2 2 2 2 1 2 0 0 1 1 2 2 2 2 1 2 2 2 1 1 2 2 2 2 1 2 1 1 2 2 1 1 2 2 2 2 2 2 2 2 2 2 2 2 2 2 2 2 2 2 2 2 1 1 2 2 2 2 1 1
1 SNP-1.573256. 0 574257 2 2 2 2 2 2 2 2 2 2 2 2 2 2 2 2 2 2 2 2 2 2 2 2 1 1 2 2 2 2 2 2 2 2 2 2 1 1 1 1 1 1 1 1 1 1 1 1 1 1 1 1 1 1 2 2 1 1 2 2 2 2
1 SNP-1.575552. 0 576553 2 2 2 2 2 2 2 2 2 2 2 2 2 2 2 2 2 2 0 0 2 2 2 2 0 0 2 2 2 2 2 2 2 2 2 2 1 1 1 1 1 2 1 1 1 1 1 1 1 1 1 1 1 1 2 2 0 0 2 2 2 2
1 SNP-1.575871. 0 576872 1 1 2 2 0 0 2 2 0 0 2 2 2 2 2 2 0 0 2 2 2 2 2 2 2 2 2 2 2 2 2 2 2 2 2 2 0 0 1 1 2 2 2 2 2 2 1 1 2 2 2 2 2 2 2 2 1 1 2 2 2 2
1 SNP-1.575997. 0 576998 1 1 1 1 1 1 1 1 1 1 2 2 1 1 2 2 1 1 1 1 2 2 1 1 0 0 1 1 2 2 1 1 2 2 2 2 2 2 2 2 2 2 2 2 2 2 2 2 0 0 2 2 2 2 0 0 0 0 2 2 2 2
1 SNP-1.576435. 0 577436 0 0 2 2 2 2 2 2 2 2 0 0 2 2 2 2 2 2 2 2 2 2 2 2 2 2 2 2 2 2 2 2 2 2 2 2 2 2 2 2 2 2 2 2 2 2 2 2 2 2 2 2 2 2 1 1 0 0 2 2 1 1
1 SNP-1.576904. 0 577905 0 0 1 1 1 1 1 1 1 1 1 1 1 1 2 2 1 1 1 2 1 1 0 0 2 2 1 1 1 1 1 1 1 1 2 2 2 2 2 2 2 2 2 2 2 2 2 2 2 2 2 2 2 2 1 1 2 2 2 2 0 0
1 SNP-1.577461. 0 578462 2 2 2 2 2 2 2 2 2 2 2 2 2 2 2 2 2 2 2 2 2 2 2 2 1 1 2 2 2 2 2 2 2 2 2 2 1 1 1 1 1 1 1 1 0 0 1 1 1 1 1 1 1 1 2 2 0 0 2 2 2 2
1 SNP-1.578922. 0 579923 2 2 2 2 2 2 2 2 2 2 1 1 2 2 1 1 2 2 2 2 1 1 2 2 2 2 2 2 1 1 2 2 1 1 1 1 2 2 2 2 2 2 2 2 2 2 2 2 2 2 2 2 2 2 1 1 2 2 1 1 1 1
1 SNP-1.578975. 0 579976 2 2 2 2 2 2 2 2 2 2 2 2 2 2 0 0 2 2 2 2 2 2 2 2 1 2 2 2 2 2 2 2 2 2 2 2 0 0 1 1 1 1 1 1 1 1 1 1 1 2 1 1 1 1 2 2 1 1 0 0 2 2
1 SNP-1.579049. 0 580050 2 2 2 2 2 2 2 2 2 2 0 0 2 2 1 1 2 2 2 2 2 2 2 2 2 2 2 2 2 2 2 2 2 2 1 1 2 2 2 2 2 2 2 2 2 2 2 2 2 2 2 2 2 2 2 2 2 2 0 0 2 2
1 SNP-1.579159. 0 580160 2 2 0 0 2 2 2 2 2 2 2 2 2 2 2 2 2 2 2 2 1 1 1 1 2 2 2 2 1 1 2 2 1 1 2 2 2 2 2 2 2 2 2 2 2 2 2 2 2 2 2 2 0 0 1 1 1 1 2 2 0 0
1 SNP-1.579481. 0 580482 2 2 2 2 2 2 2 2 2 2 1 2 2 2 1 1 2 2 2 2 0 0 0 0 2 2 2 2 1 2 2 2 1 2 1 1 2 2 2 2 2 2 2 2 2 2 2 2 2 2 2 2 2 2 0 0 2 2 1 1 1 2
1 SNP-1.579892. 0 580893 2 2 2 2 2 2 2 2 2 2 1 1 2 2 2 2 2 2 2 2 1 1 2 2 2 2 2 2 1 1 2 2 1 1 2 2 2 2 2 2 2 2 2 2 2 2 2 2 2 2 2 2 2 2 1 1 2 2 2 2 1 1
1 SNP-1.580447. 0 581448 2 2 2 2 0 0 0 0 2 2 2 2 2 2 2 2 2 2 2 2 2 2 2 2 2 2 0 0 2 2 2 2 0 0 0 0 2 2 1 1 0 0 0 0 2 2 2 2 2 2 1 1 2 2 2 2 2 2 2 2 2 2
1 SNP-1.580886. 0 581887 2 2 2 2 2 2 2 2 2 2 2 2 2 2 1 1 2 2 2 2 2 2 2 2 2 2 2 2 2 2 2 2 2 2 1 1 2 2 2 2 2 2 2 2 2 2 2 2 2 2 2 2 2 2 2 2 2 2 1 1 2 2
1 SNP-1.581352. 0 582353 2 2 2 2 2 2 2 2 2 2 2 2 2 2 2 2 2 2 2 2 2 2 2 2 0 0 2 2 2 2 2 2 2 2 2 2 1 1 0 0 2 2 1 1 0 0 1 1 0 0 0 0 1 1 2 2 2 2 2 2 2 2
1 SNP-1.582470. 0 583471 2 2 2 2 2 2 2 2 2 2 2 2 2 2 1 1 2 2 2 2 2 2 2 2 2 2 2 2 2 2 2 2 2 2 1 1 2 2 0 0 2 2 2 2 2 2 2 2 2 2 2 2 2 2 2 2 2 2 1 1 2 2
1 SNP-1.582982. 0 583983 2 2 2 2 2 2 2 2 2 2 1 1 2 2 2 2 2 2 1 1 2 2 2 2 2 2 2 2 2 2 2 2 2 2 2 2 0 0 0 0 2 2 2 2 2 2 2 2 2 2 2 2 2 2 2 2 0 0 2 2 2 2
1 SNP-1.583503. 0 584504 1 1 1 1 1 1 1 1 1 1 1 2 1 1 2 2 1 1 1 1 2 2 1 1 2 2 1 1 2 2 1 1 2 2 2 2 2 2 2 2 2 2 2 2 2 2 2 2 2 2 2 2 2 2 0 0 2 2 2 2 2 2
1 SNP-1.583607. 0 584608 2 2 2 2 2 2 2 2 2 2 2 2 2 2 1 1 1 1 2 2 2 2 2 2 2 2 2 2 2 2 2 2 2 2 2 2 2 2 2 2 2 2 2 2 2 2 2 2 0 0 2 2 2 2 2 2 2 2 2 2 2 2
1 SNP-1.584585. 0 585586 0 0 1 1 1 1 0 0 1 1 2 2 0 0 1 1 1 1 2 2 1 1 0 0 2 2 2 2 0 0 2 2 1 1 2 2 2 2 2 2 2 2 2 2 2 2 2 2 2 2 2 2 2 2 0 0 2 2 2 2 1 1
1 SNP-1.584949. 0 585950 2 2 0 0 2 2 0 0 2 2 1 1 2 2 2 2 2 2 1 1 2 2 2 2 2 2 2 2 0 0 2 2 2 2 2 2 2 2 2 2 2 2 2 2 2 2 2 2 2 2 2 2 2 2 2 2 2 2 2 2 2 2
1 SNP-1.585356. 0 586357 2 2 2 2 2 2 2 2 2 2 0 0 2 2 2 2 2 2 2 2 2 2 2 2 1 1 2 2 2 2 2 2 2 2 2 2 1 1 1 1 1 1 1 1 1 1 1 1 1 1 1 1 1 1 2 2 0 0 2 2 2 2
1 SNP-1.585820. 0 586821 2 2 2 2 2 2 2 2 2 2 0 0 2 2 1 1 2 2 2 2 2 2 2 2 2 2 2 2 2 2 2 2 2 2 0 0 2 2 2 2 2 2 2 2 2 2 2 2 2 2 2 2 2 2 0 0 2 2 1 1 2 2
1 SNP-1.586693. 0 587694 0 0 2 2 2 2 2 2 2 2 2 2 2 2 2 2 2 2 2 2 2 2 2 2 2 2 2 2 2 2 2 2 2 2 2 2 0 0 2 2 1 1 2 2 2 2 0 0 2 2 2 2 2 2 2 2 1 1 2 2 2 2
1 SNP-1.587174. 0 588175 2 2 2 2 2 2 2 2 2 2 1 1 2 2 2 2 2 2 2 2 1 1 2 2 2 2 2 2 1 1 2 2 1 1 2 2 2 2 2 2 2 2 2 2 2 2 2 2 2 2 2 2 2 2 1 1 2 2 2 2 1 1
1 SNP-1.587198. 0 588199 2 2 2 2 2 2 2 2 2 2 1 1 2 2 1 2 2 2 2 2 1 1 2 2 2 2 2 2 1 1 2 2 1 1 1 2 2 2 2 2 2 2 2 2 2 2 2 2 2 2 2 2 2 2 1 1 2 2 1 2 1 1
1 SNP-1.587596. 0 588597 1 1 1 1 1 1 1 1 1 1 2 2 1 1 0 0 1 1 1 1 2 2 1 1 2 2 1 1 2 2 1 1 2 2 0 0 2 2 2 2 2 2 2 2 2 2 2 2 2 2 2 2 2 2 2 2 2 2 0 0 2 2
1 SNP-1.587637. 0 588638 1 1 1 1 1 1 1 1 1 1 1 2 1 1 1 2 1 1 1 1 2 2 1 1 0 0 1 1 2 2 1 1 2 2 1 1 2 2 2 2 2 2 2 2 2 2 2 2 2 2 2 2 2 2 2 2 2 2 1 2 2 2
1 SNP-1.587711. 0 588712 2 2 2 2 2 2 2 2 2 2 2 2 2 2 1 1 2 2 2 2 2 2 2 2 2 2 2 2 2 2 2 2 2 2 1 1 2 2 2 2 2 2 2 2 2 2 2 2 2 2 2 2 2 2 2 2 2 2 1 1 2 2
1 SNP-1.589387. 0 590388 2 2 2 2 2 2 2 2 2 2 2 2 2 2 2 2 2 2 2 2 2 2 2 2 1 1 2 2 2 2 2 2 2 2 2 2 1 1 1 1 1 1 1 1 1 1 1 1 1 1 1 1 1 1 2 2 1 1 2 2 2 2
1 SNP-1.589427. 0 590428 2 2 2 2 2 2 2 2 2 2 2 2 0 0 2 2 0 0 2 2 2 2 2 2 1 1 2 2 2 2 2 2 2 2 2 2 1 1 1 1 1 1 1 1 1 1 1 1 1 1 1 1 1 1 2 2 1 1 2 2 2 2
1 SNP-1.591592. 0 592593 2 2 2 2 2 2 2 2 2 2 2 2 0 0 1 1 2 2 2 2 2 2 2 2 2 2 2 2 2 2 2 2 2 2 1 1 2 2 2 2 2 2 0 0 2 2 2 2 2 2 2 2 2 2 1 2 2 2 1 1 0 0
1 SNP-1.591789. 0 592790 1 1 1 1 1 1 1 1 1 1 2 2 1 1 2 2 1 1 1 1 2 2 1 1 2 2 1 1 2 2 1 1 2 2 2 2 2 2 2 2 2 2 2 2 2 2 2 2 2 2 2 2 2 2 2 2 0 0 2 2 2 2
1 SNP-1.593803. 0 594804 1 1 1 1 1 1 1 1 1 1 2 2 1 1 2 2 1 1 1 1 2 2 1 1 2 2 1 1 2 2 1 1 2 2 2 2 2 2 2 2 2 2 2 2 2 2 2 2 2 2 2 2 2 2 2 2 2 2 2 2 2 2
1 SNP-1.596064. 0 597065 2 2 2 2 2 2 2 2 2 2 2 2 2 2 1 1 2 2 2 2 2 2 2 2 2 2 2 2 2 2 2 2 2 2 1 1 2 2 2 2 2 2 2 2 2 2 2 2 2 2 2 2 2 2 2 2 2 2 1 1 2 2
1 SNP-1.597916. 0 598917 2 2 2 2 2 2 2 2 2 2 0 0 2 2 2 2 2 2 2 2 2 2 2 2 2 2 2 2 2 2 2 2 2 2 2 2 2 2 2 2 0 0 2 2 2 2 2 2 2 2 2 2 2 2 1 1 1 1 2 2 2 2
1 SNP-1.598229. 0 599230 2 2 2 2 2 2 2 2 2 2 2 2 2 2 2 2 2 2 2 2 2 2 2 2 1 1 2 2 2 2 2 2 2 2 2 2 1 1 1 1 1 1 1 1 1 1 1 1 1 1 1 1 1 1 2 2 1 1 2 2 1 2
1 SNP-1.599440. 0 600441 2 2 2 2 2 2 2 2 2 2 2 2 2 2 2 2 0 0 2 2 2 2 2 2 1 1 2 2 2 2 2 2 2 2 2 2 2 2 2 2 2 2 2 2 2 2 2 2 2 2 2 2 2 2 2 2 1 1 2 2 2 2
1 SNP-1.601760. 0 602761 2 2 2 2 2 2 2 2 2 2 2 2 2 2 0 0 2 2 2 2 2 2 2 2 2 2 2 2 2 2 2 2 2 2 1 1 2 2 2 2 2 2 2 2 2 2 2 2 2 2 2 2 2 2 2 2 2 2 1 1 2 2
1 SNP-1.602362. 0 603363 2 2 2 2 2 2 2 2 0 0 2 2 2 2 0 0 0 0 1 1 0 0 2 2 2 2 2 2 2 2 0 0 2 2 1 1 1 1 1 1 1 1 1 1 1 1 1 1 1 1 1 1 1 1 2 2 1 1 2 2 2 2
1 SNP-1.603623. 0 604624 2 2 2 2 2 2 2 2 2 2 2 2 2 2 2 2 2 2 2 2 0 0 0 0 1 1 2 2 2 2 2 2 2 2 0 0 1 1 1 1 1 1 1 1 1 1 1 1 0 0 1 1 1 1 2 2 1 1 2 2 2 2
1 SNP-1.603868. 0 604869 2 2 2 2 2 2 2 2 2 2 2 2 2 2 2 2 2 2 0 0 2 2 2 2 1 1 2 2 2 2 2 2 2 2 2 2 1 1 1 1 1 1 1 1 1 1 1 1 1 1 1 1 1 1 2 2 1 1 2 2 2 2
1 SNP-1.604297. 0 605298 2 2 2 2 2 2 2 2 2 2 2 2 2 2 0 0 2 2 0 0 2 2 2 2 1 1 2 2 2 2 2 2 0 0 0 0 1 1 1 1 1 1 1 1 1 1 1 1 1 1 1 1 1 1 2 2 1 1 0 0 2 2
1 SNP-1.606463. 0 607464 0 0 0 0 0 0 0 0 2 2 1 1 1 1 2 2 2 2 1 1 1 1 1 1 2 2 2 2 1 1 2 2 1 1 1 1 2 2 2 2 2 2 2 2 2 2 2 2 2 2 2 2 2 2 1 1 0 0 1 1 1 1
1 SNP-1.608640. 0 609641 2 2 2 2 2 2 2 2 2 2 1 2 2 2 1 1 2 2 2 2 1 1 2 2 2 2 2 2 0 0 2 2 1 1 1 1 2 2 2 2 2 2 2 2 2 2 2 2 2 2 2 2 2 2 1 1 2 2 1 1 1 1
1 SNP-1.610964. 0 611965 2 2 2 2 2 2 2 2 2 2 2 2 2 2 0 0 2 2 2 2 2 2 2 2 0 0 2 2 2 2 2 2 2 2 0 0 1 1 1 1 1 1 1 1 1 1 1 1 1 1 1 1 1 1 2 2 1 1 1 2 1 2
1 SNP-1.613709. 0 614710 1 1 1 1 1 1 1 1 1 1 2 2 1 1 2 2 1 1 1 1 2 2 1 1 2 2 1 1 2 2 1 1 2 2 2 2 2 2 2 2 2 2 2 2 2 2 2 2 2 2 2 2 2 2 2 2 2 2 1 2 2 2
1 SNP-1.614115. 0 615116 2 2 2 2 2 2 2 2 2 2 2 2 2 2 1 1 2 2 2 2 2 2 2 2 2 2 2 2 2 2 2 2 2 2 1 1 2 2 2 2 2 2 2 2 2 2 2 2 2 2 2 2 2 2 2 2 0 0 1 1 1 2
1 SNP-1.614182. 0 615183 2 2 2 2 2 2 2 2 2 2 2 2 2 2 1 1 2 2 2 2 2 2 2 2 2 2 2 2 2 2 2 2 2 2 1 1 2 2 2 2 2 2 2 2 2 2 2 2 2 2 2 2 2 2 2 2 1 2 1 1 2 2
1 SNP-1.614231. 0 615232 2 2 2 2 2 2 2 2 2 2 2 2 2 2 2 2 2 2 2 2 2 2 2 2 1 1 2 2 2 2 2 2 2 2 1 1 1 1 1 1 1 1 1 1 1 1 1 1 1 1 1 1 1 1 2 2 1 1 0 0 1 2
1 SNP-1.614310. 0 615311 2 2 2 2 2 2 2 2 2 2 2 2 2 2 2 2 2 2 2 2 2 2 2 2 2 2 2 2 2 2 2 2 2 2 2 2 1 1 2 2 1 1 1 1 2 2 1 1 2 2 2 2 1 1 2 2 2 2 2 2 2 2
1 SNP-1.615198. 0 616199 1 1 1 1 2 2 1 1 1 1 2 2 1 1 2 2 1 1 1 1 1 1 1 1 1 1 0 0 1 1 1 1 2 2 1 1 2 2 2 2 2 2 2 2 2 2 2 2 2 2 2 2 2 2 0 0 2 2 0 0 0 0
1 SNP-1.615296. 0 616297 2 2 2 2 2 2 2 2 2 2 1 1 2 2 2 2 2 2 2 2 2 2 2 2 2 2 2 2 2 2 2 2 1 1 2 2 2 2 2 2 2 2 2 2 2 2 2 2 2 2 2 2 2 2 1 1 0 0 0 0 0 0
1 SNP-1.615372. 0 616373 2 2 2 2 2 2 2 2 2 2 0 0 2 2 1 1 2 2 2 2 2 2 2 2 2 2 2 2 2 2 2 2 2 2 1 1 2 2 2 2 1 1 2 2 2 2 2 2 2 2 2 2 0 0 2 2 2 2 0 0 2 2
1 SNP-1.615757. 0 616758 2 2 2 2 2 2 2 2 2 2 2 2 2 2 2 2 2 2 2 2 2 2 2 2 2 2 2 2 2 2 2 2 2 2 0 0 1 1 2 2 2 2 2 2 2 2 2 2 2 2 2 2 2 2 2 2 1 1 0 0 2 2
1 SNP-1.616896. 0 617897 2 2 2 2 0 0 2 2 2 2 2 2 2 2 2 2 2 2 2 2 2 2 2 2 2 2 2 2 2 2 2 2 2 2 2 2 2 2 0 0 1 1 2 2 2 2 2 2 2 2 2 2 2 2 2 2 0 0 2 2 1 1
1 SNP-1.617340. 0 618341 1 1 1 1 2 2 0 0 2 2 2 2 0 0 2 2 2 2 0 0 2 2 2 2 2 2 2 2 0 0 2 2 2 2 2 2 2 2 2 2 2 2 2 2 2 2 2 2 2 2 2 2 2 2 1 1 2 2 2 2 0 0
1 SNP-1.619092. 0 620093 2 2 2 2 1 1 2 2 2 2 2 2 2 2 1 1 2 2 0 0 2 2 2 2 1 1 2 2 2 2 2 2 2 2 2 2 1 1 1 1 1 1 1 1 1 1 1 1 1 1 1 1 1 1 2 2 1 1 1 1 2 2
1 SNP-1.619673. 0 620674 2 2 2 2 2 2 2 2 2 2 2 2 2 2 0 0 2 2 2 2 2 2 2 2 0 0 2 2 2 2 2 2 2 2 0 0 1 1 1 1 1 1 1 1 1 1 1 1 1 1 1 1 1 1 2 2 1 1 0 0 2 2
1 SNP-1.619716. 0 620717 2 2 2 2 2 2 1 1 0 0 1 1 2 2 1 1 0 0 0 0 2 2 1 1 2 2 0 0 2 2 2 2 0 0 1 1 2 2 2 2 2 2 2 2 2 2 2 2 2 2 2 2 2 2 0 0 2 2 1 1 2 2
1 SNP-1.620661. 0 621662 2 2 0 0 2 2 2 2 2 2 2 2 2 2 2 2 2 2 2 2 2 2 1 1 2 2 2 2 2 2 2 2 2 2 0 0 2 2 2 2 2 2 2 2 2 2 2 2 2 2 2 2 2 2 2 2 1 1 0 0 2 2
1 SNP-1.622980. 0 623981 2 2 2 2 2 2 2 2 2 2 2 2 2 2 2 2 2 2 2 2 2 2 2 2 1 1 2 2 2 2 2 2 2 2 2 2 2 2 1 1 1 1 2 2 1 1 2 2 1 1 1 1 2 2 2 2 1 1 2 2 0 0
1 SNP-1.624897. 0 625898 2 2 2 2 1 1 2 2 2 2 0 0 2 2 2 2 2 2 2 2 2 2 2 2 2 2 2 2 2 2 0 0 2 2 2 2 2 2 2 2 1 1 2 2 2 2 2 2 2 2 2 2 2 2 1 1 0 0 2 2 2 2
1 SNP-1.626882. 0 627883 2 2 2 2 1 1 2 2 2 2 1 1 2 2 1 1 2 2 2 2 2 2 2 2 1 1 2 2 2 2 2 2 1 1 1 1 2 2 1 1 2 2 2 2 1 1 2 2 1 1 1 1 2 2 0 0 1 1 1 1 0 0
1 SNP-1.628139. 0 629140 2 2 2 2 0 0 2 2 2 2 2 2 2 2 2 2 2 2 2 2 2 2 2 2 1 1 2 2 2 2 2 2 2 2 2 2 2 2 1 1 1 2 2 2 1 1 2 2 1 1 1 1 2 2 2 2 1 1 0 0 1 2
1 SNP-1.629113. 0 630114 2 2 2 2 1 1 2 2 2 2 2 2 2 2 1 2 2 2 2 2 2 2 2 2 1 1 2 2 2 2 2 2 2 2 1 2 2 2 1 1 2 2 2 2 1 1 2 2 2 2 1 1 2 2 2 2 1 1 1 2 2 2
1 SNP-1.629126. 0 630127 2 2 2 2 2 2 2 2 2 2 1 1 0 0 2 2 2 2 2 2 2 2 0 0 2 2 2 2 0 0 0 0 1 1 0 0 2 2 2 2 2 2 2 2 2 2 2 2 0 0 2 2 2 2 2 2 2 2 2 2 2 2
1 SNP-1.630145. 0 631146 2 2 2 2 2 2 2 2 2 2 1 1 2 2 2 2 2 2 2 2 2 2 2 2 2 2 2 2 2 2 2 2 1 1 2 2 2 2 2 2 2 2 2 2 2 2 2 2 2 2 2 2 2 2 1 1 2 2 2 2 1 1
1 SNP-1.632335. 0 633336 2 2 2 2 2 2 2 2 2 2 2 2 2 2 2 2 2 2 2 2 0 0 2 2 0 0 2 2 2 2 2 2 2 2 2 2 2 2 1 1 2 2 2 2 2 2 2 2 2 2 1 1 2 2 0 0 1 1 2 2 2 2
1 SNP-1.633073. 0 634074 2 2 2 2 2 2 2 2 2 2 1 1 2 2 1 2 2 2 2 2 2 2 2 2 1 1 2 2 2 2 2 2 1 1 1 2 2 2 1 1 2 2 2 2 2 2 2 2 2 2 1 1 2 2 1 1 1 1 1 2 1 1
1 SNP-1.633524. 0 634525 2 2 2 2 2 2 2 2 2 2 2 2 2 2 2 2 2 2 2 2 2 2 2 2 1 1 2 2 2 2 2 2 2 2 2 2 2 2 1 1 2 2 2 2 2 2 2 2 2 2 1 1 2 2 2 2 1 1 2 2 2 2
1 SNP-1.634362. 0 635363 2 2 2 2 1 1 2 2 2 2 2 2 2 2 1 1 2 2 2 2 2 2 2 2 1 1 2 2 2 2 2 2 2 2 1 1 2 2 1 1 2 2 2 2 2 2 2 2 2 2 1 1 2 2 0 0 1 1 1 1 2 2
1 SNP-1.635024. 0 636025 2 2 2 2 1 1 2 2 2 2 2 2 2 2 1 1 2 2 2 2 2 2 2 2 2 2 2 2 2 2 2 2 2 2 1 1 2 2 2 2 2 2 2 2 2 2 2 2 2 2 2 2 2 2 2 2 2 2 1 1 2 2
1 SNP-1.638275. 0 639276 2 2 2 2 0 0 2 2 2 2 2 2 2 2 0 0 2 2 2 2 2 2 2 2 1 1 2 2 2 2 2 2 2 2 0 0 2 2 1 1 2 2 2 2 2 2 2 2 2 2 1 1 2 2 0 0 1 1 2 2 2 2
1 SNP-1.639426. 0 640427 2 2 0 0 0 0 1 1 2 2 2 2 2 2 1 1 2 2 2 2 2 2 1 1 2 2 0 0 2 2 2 2 0 0 0 0 0 0 0 0 1 1 2 2 2 2 2 2 2 2 2 2 2 2 2 2 2 2 0 0 2 2
1 SNP-1.639601. 0 640602 0 0 2 2 1 1 2 2 2 2 0 0 2 2 1 1 2 2 1 2 2 2 2 2 1 1 1 2 2 2 2 2 2 2 1 1 2 2 1 1 2 2 2 2 2 2 2 2 2 2 1 1 2 2 2 2 1 1 1 1 2 2
1 SNP-1.642009. 0 643010 2 2 2 2 1 1 2 2 2 2 1 1 0 0 1 1 2 2 0 0 2 2 2 2 2 2 2 2 2 2 2 2 2 2 1 1 2 2 2 2 2 2 2 2 2 2 2 2 2 2 2 2 2 2 0 0 2 2 1 1 2 2
1 SNP-1.643007. 0 644008 2 2 0 0 2 2 2 2 2 2 2 2 2 2 0 0 2 2 1 1 2 2 2 2 2 2 2 2 2 2 2 2 2 2 2 2 2 2 2 2 2 2 2 2 2 2 2 2 2 2 2 2 2 2 2 2 1 1 2 2 0 0
1 SNP-1.643357. 0 644358 2 2 2 2 0 0 2 2 2 2 1 1 2 2 1 1 2 2 2 2 2 2 2 2 1 1 2 2 2 2 2 2 1 1 0 0 2 2 1 1 2 2 2 2 2 2 2 2 2 2 1 1 2 2 1 1 1 1 1 2 1 1
1 SNP-1.643492. 0 644493 2 2 2 2 0 0 2 2 2 2 1 1 2 2 2 2 2 2 2 2 2 2 2 2 0 0 2 2 2 2 2 2 1 1 0 0 2 2 2 2 2 2 2 2 2 2 2 2 2 2 2 2 2 2 1 2 2 2 1 2 1 1
1 SNP-1.643956. 0 644957 2 2 2 2 1 1 2 2 2 2 0 0 2 2 0 0 2 2 2 2 2 2 2 2 2 2 2 2 2 2 2 2 2 2 1 1 2 2 2 2 2 2 2 2 2 2 2 2 2 2 2 2 2 2 2 2 2 2 1 1 2 2
1 SNP-1.644117. 0 645118 2 2 2 2 0 0 2 2 2 2 2 2 2 2 1 2 2 2 2 2 2 2 2 2 1 1 2 2 2 2 2 2 2 2 2 2 2 2 1 1 2 2 2 2 2 2 2 2 2 2 1 1 2 2 2 2 1 1 1 2 2 2
1 SNP-1.644181. 0 645182 2 2 2 2 0 0 2 2 2 2 2 2 2 2 0 0 2 2 2 2 2 2 2 2 1 1 2 2 2 2 2 2 2 2 0 0 2 2 1 1 2 2 2 2 2 2 2 2 2 2 1 1 2 2 2 2 0 0 0 0 2 2
1 SNP-1.644440. 0 645441 2 2 2 2 1 1 2 2 2 2 1 1 2 2 0 0 2 2 0 0 2 2 2 2 2 2 2 2 2 2 2 2 1 1 2 2 2 2 2 2 2 2 2 2 2 2 2 2 2 2 2 2 2 2 2 2 0 0 1 1 0 0
1 SNP-1.644754. 0 645755 2 2 2 2 2 2 2 2 2 2 1 1 2 2 0 0 2 2 2 2 2 2 2 2 1 1 2 2 2 2 2 2 1 1 2 2 2 2 1 1 2 2 2 2 2 2 2 2 2 2 1 1 2 2 0 0 1 2 2 2 1 2
1 SNP-1.645905. 0 646906 2 2 2 2 1 1 2 2 2 2 2 2 2 2 1 1 2 2 2 2 2 2 2 2 2 2 2 2 2 2 2 2 2 2 1 1 2 2 2 2 2 2 2 2 2 2 2 2 2 2 2 2 2 2 2 2 2 2 1 1 2 2
1 SNP-1.647688. 0 648689 0 0 2 2 2 2 2 2 2 2 2 2 2 2 2 2 2 2 2 2 2 2 2 2 2 2 2 2 2 2 2 2 2 2 0 0 2 2 2 2 2 2 2 2 2 2 2 2 2 2 2 2 2 2 2 2 1 1 0 0 1 1
1 SNP-1.649005. 0 650006 2 2 2 2 2 2 2 2 2 2 1 1 2 2 2 2 2 2 2 2 2 2 2 2 2 2 2 2 2 2 2 2 1 1 2 2 2 2 2 2 2 2 2 2 2 2 2 2 2 2 2 2 2 2 1 1 2 2 2 2 1 2
1 SNP-1.649918. 0 650919 2 2 2 2 1 1 2 2 2 2 2 2 2 2 1 1 2 2 2 2 2 2 2 2 2 2 2 2 2 2 2 2 2 2 1 1 2 2 2 2 2 2 2 2 2 2 2 2 2 2 2 2 2 2 2 2 2 2 1 1 2 2
1 SNP-1.651254. 0 652255 2 2 2 2 0 0 2 2 2 2 2 2 2 2 0 0 2 2 2 2 2 2 2 2 1 1 2 2 2 2 2 2 2 2 0 0 2 2 1 1 2 2 2 2 2 2 2 2 2 2 1 1 2 2 1 2 1 1 0 0 2 2
1 SNP-1.652423. 0 653424 2 2 2 2 2 2 2 2 2 2 2 2 2 2 2 2 2 2 2 2 2 2 2 2 1 1 2 2 2 2 2 2 2 2 2 2 2 2 1 1 2 2 2 2 2 2 2 2 2 2 1 1 2 2 2 2 1 1 2 2 0 0
1 SNP-1.653296. 0 654297 2 2 2 2 2 2 2 2 2 2 2 2 2 2 1 1 2 2 2 2 2 2 2 2 2 2 2 2 2 2 2 2 2 2 1 1 2 2 2 2 2 2 2 2 2 2 2 2 2 2 2 2 2 2 2 2 2 2 1 1 2 2
1 SNP-1.653729. 0 654730 2 2 2 2 0 0 2 2 2 2 1 1 2 2 1 2 2 2 2 2 2 2 2 2 1 1 2 2 2 2 2 2 1 1 1 2 2 2 1 1 2 2 2 2 2 2 2 2 2 2 1 1 2 2 1 1 1 1 0 0 1 1
1 SNP-1.653785. 0 654786 2 2 2 2 2 2 2 2 2 2 1 1 2 2 0 0 2 2 0 0 2 2 2 2 1 1 2 2 2 2 2 2 0 0 1 1 0 0 2 2 2 2 2 2 2 2 2 2 0 0 0 0 1 1 0 0 2 2 2 2 2 2
1 SNP-1.654361. 0 655362 2 2 2 2 0 0 2 2 2 2 2 2 2 2 2 2 2 2 2 2 2 2 2 2 1 1 2 2 2 2 2 2 2 2 2 2 2 2 1 1 2 2 2 2 2 2 2 2 2 2 1 1 2 2 2 2 0 0 2 2 2 2
1 SNP-1.654700. 0 655701 2 2 2 2 1 1 2 2 2 2 1 1 2 2 1 1 2 2 2 2 2 2 2 2 1 1 2 2 2 2 2 2 1 1 1 1 2 2 1 1 2 2 2 2 2 2 2 2 2 2 1 1 2 2 1 1 1 1 1 1 1 1
1 SNP-1.656329. 0 657330 2 2 2 2 1 1 2 2 2 2 2 2 2 2 1 1 2 2 2 2 2 2 2 2 1 1 2 2 2 2 2 2 2 2 1 1 2 2 1 1 2 2 2 2 2 2 2 2 2 2 1 1 2 2 2 2 1 1 1 1 2 2
1 SNP-1.657496. 0 658497 2 2 2 2 2 2 2 2 2 2 1 1 0 0 2 2 1 1 0 0 2 2 2 2 2 2 2 2 2 2 2 2 2 2 2 2 2 2 2 2 2 2 2 2 2 2 2 2 2 2 2 2 2 2 1 1 2 2 2 2 2 2
1 SNP-1.657890. 0 658891 2 2 2 2 2 2 2 2 2 2 2 2 2 2 1 1 2 2 2 2 2 2 2 2 1 1 2 2 2 2 2 2 2 2 1 1 2 2 1 1 2 2 2 2 2 2 2 2 2 2 1 1 2 2 2 2 1 1 1 1 2 2
1 SNP-1.658041. 0 659042 2 2 2 2 1 1 2 2 2 2 2 2 2 2 2 2 2 2 2 2 1 1 2 2 2 2 2 2 0 0 2 2 2 2 2 2 2 2 2 2 2 2 2 2 2 2 0 0 2 2 2 2 2 2 2 2 2 2 2 2 2 2
1 SNP-1.658362. 0 659363 2 2 2 2 2 2 2 2 2 2 2 2 2 2 1 1 2 2 2 2 2 2 2 2 2 2 2 2 2 2 2 2 2 2 1 1 2 2 2 2 2 2 2 2 2 2 2 2 2 2 2 2 2 2 2 2 2 2 1 1 2 2
1 SNP-1.658973. 0 659974 2 2 2 2 2 2 2 2 2 2 1 1 2 2 1 1 2 2 2 2 2 2 2 2 1 1 2 2 2 2 2 2 1 1 1 1 2 2 1 1 2 2 2 2 2 2 2 2 2 2 1 1 2 2 1 1 1 1 1 1 1 1
1 SNP-1.659069. 0 660070 2 2 2 2 1 1 2 2 2 2 1 1 2 2 1 1 2 2 2 2 2 2 2 2 1 1 2 2 2 2 2 2 1 1 1 1 2 2 1 1 2 2 2 2 2 2 2 2 2 2 1 1 2 2 1 1 1 1 1 1 1 2
1 SNP-1.659217. 0 660218 2 2 2 2 2 2 2 2 2 2 2 2 2 2 2 2 2 2 2 2 2 2 2 2 1 1 2 2 2 2 2 2 2 2 0 0 2 2 1 1 2 2 2 2 2 2 2 2 2 2 1 1 2 2 2 2 1 1 0 0 0 0
1 SNP-1.661061. 0 662062 2 2 2 2 2 2 2 2 2 2 2 2 2 2 2 2 2 2 2 2 2 2 2 2 2 2 2 2 2 2 2 2 2 2 2 2 1 1 1 1 1 1 1 1 0 0 1 1 0 0 1 1 1 1 2 2 1 1 2 2 0 0
1 SNP-1.663484. 0 664485 2 2 2 2 2 2 2 2 2 2 2 2 2 2 2 2 2 2 2 2 2 2 2 2 2 2 2 2 2 2 2 2 2 2 2 2 1 1 1 1 0 0 1 1 1 1 0 0 1 1 1 1 1 1 0 0 1 1 2 2 0 0
1 SNP-1.664328. 0 665329 2 2 2 2 1 1 1 1 0 0 0 0 1 1 0 0 2 2 2 2 2 2 0 0 2 2 0 0 0 0 2 2 0 0 2 2 2 2 2 2 2 2 2 2 2 2 2 2 2 2 2 2 2 2 0 0 2 2 2 2 2 2
1 SNP-1.668135. 0 669136 2 2 2 2 2 2 2 2 2 2 2 2 2 2 2 2 2 2 2 2 2 2 2 2 2 2 2 2 2 2 2 2 2 2 2 2 0 0 1 1 1 1 0 0 2 2 2 2 2 2 0 0 2 2 2 2 2 2 0 0 2 2
1 SNP-1.671653. 0 672654 2 2 2 2 2 2 2 2 2 2 2 2 2 2 1 1 2 2 2 2 2 2 2 2 1 1 2 2 2 2 2 2 2 2 1 1 2 2 1 1 2 2 2 2 2 2 2 2 2 2 1 1 2 2 2 2 1 2 0 0 2 2
1 SNP-1.671707. 0 672708 2 2 2 2 2 2 2 2 2 2 1 2 2 2 1 1 2 2 2 2 2 2 2 2 1 1 2 2 2 2 2 2 1 2 1 1 2 2 1 1 2 2 2 2 2 2 2 2 2 2 1 1 2 2 1 2 1 1 1 1 1 2
1 SNP-1.671723. 0 672724 2 2 2 2 2 2 2 2 2 2 1 1 2 2 2 2 2 2 2 2 2 2 2 2 2 2 2 2 2 2 2 2 1 1 2 2 2 2 2 2 2 2 2 2 2 2 2 2 2 2 2 2 2 2 1 1 2 2 2 2 1 1
1 SNP-1.672488. 0 673489 2 2 2 2 1 1 2 2 2 2 2 2 2 2 2 2 2 2 1 2 2 2 2 2 1 2 2 2 2 2 2 2 2 2 2 2 2 2 2 2 2 2 2 2 2 2 2 2 2 2 2 2 2 2 2 2 2 2 2 2 2 2
1 SNP-1.672612. 0 673613 2 2 2 2 2 2 2 2 2 2 1 1 2 2 2 2 2 2 2 2 2 2 2 2 2 2 2 2 2 2 2 2 1 1 2 2 2 2 2 2 2 2 2 2 2 2 2 2 2 2 2 2 2 2 1 1 2 2 2 2 1 1
1 SNP-1.672818. 0 673819 2 2 2 2 2 2 2 2 2 2 2 2 2 2 1 2 2 2 2 2 2 2 2 2 1 1 2 2 2 2 2 2 2 2 0 0 2 2 1 1 2 2 2 2 2 2 2 2 2 2 1 1 2 2 2 2 1 1 1 2 2 2
1 SNP-1.673267. 0 674268 2 2 2 2 1 2 2 2 2 2 2 2 2 2 0 0 2 2 2 2 2 2 2 2 1 1 2 2 2 2 2 2 2 2 1 2 2 2 1 1 2 2 2 2 2 2 2 2 2 2 1 1 2 2 2 2 1 1 1 2 2 2
1 SNP-1.673365. 0 674366 2 2 2 2 0 0 2 2 2 2 1 1 2 2 1 2 2 2 2 2 2 2 2 2 2 2 2 2 2 2 2 2 1 1 0 0 2 2 2 2 2 2 2 2 2 2 2 2 2 2 2 2 2 2 1 1 2 2 1 2 1 1
1 SNP-1.674076. 0 675077 2 2 2 2 1 1 2 2 2 2 2 2 2 2 1 1 2 2 2 2 0 0 2 2 1 1 2 2 2 2 2 2 2 2 0 0 2 2 1 1 2 2 2 2 2 2 2 2 2 2 1 1 2 2 2 2 1 1 1 1 2 2
1 SNP-1.675303. 0 676304 0 0 2 2 0 0 2 2 2 2 2 2 2 2 1 1 2 2 2 2 2 2 2 2 0 0 2 2 2 2 2 2 2 2 0 0 2 2 1 1 2 2 2 2 2 2 2 2 2 2 1 1 2 2 2 2 1 1 0 0 2 2
1 SNP-1.675615. 0 676616 2 2 2 2 1 1 2 2 2 2 1 1 2 2 1 1 2 2 2 2 2 2 2 2 1 1 2 2 2 2 2 2 1 1 1 1 2 2 1 1 2 2 2 2 2 2 2 2 2 2 1 1 2 2 1 1 0 0 1 1 1 1
1 SNP-1.676065. 0 677066 2 2 2 2 2 2 2 2 2 2 2 2 2 2 2 2 2 2 2 2 2 2 2 2 1 1 2 2 2 2 2 2 2 2 2 2 2 2 1 1 2 2 2 2 2 2 2 2 2 2 1 1 2 2 2 2 0 0 2 2 2 2
1 SNP-1.677193. 0 678194 2 2 2 2 2 2 2 2 2 2 2 2 2 2 1 1 2 2 2 2 2 2 2 2 2 2 2 2 2 2 2 2 2 2 1 1 2 2 2 2 2 2 2 2 2 2 2 2 2 2 2 2 2 2 0 0 2 2 1 2 2 2
1 SNP-1.684578. 0 685579 2 2 2 2 2 2 2 2 2 2 2 2 2 2 1 1 2 2 2 2 2 2 2 2 2 2 2 2 2 2 2 2 2 2 1 1 2 2 2 2 2 2 2 2 2 2 2 2 2 2 0 0 0 0 2 2 2 2 2 2 2 2
1 SNP-1.684732. 0 685733 2 2 2 2 2 2 2 2 2 2 2 2 2 2 1 1 2 2 2 2 2 2 2 2 2 2 2 2 2 2 2 2 2 2 1 1 2 2 2 2 2 2 2 2 2 2 2 2 2 2 2 2 2 2 2 2 2 2 1 1 2 2
1 SNP-1.684807. 0 685808 2 2 2 2 2 2 2 2 2 2 2 2 2 2 2 2 2 2 2 2 2 2 2 2 1 1 2 2 2 2 2 2 2 2 2 2 2 2 1 1 2 2 2 2 2 2 2 2 2 2 1 1 2 2 1 2 1 2 2 2 2 2
1 SNP-1.685611. 0 686612 2 2 2 2 1 2 2 2 2 2 1 2 2 2 2 2 2 2 2 2 2 2 2 2 2 2 2 2 2 2 2 2 1 1 2 2 2 2 2 2 2 2 2 2 2 2 2 2 2 2 2 2 2 2 1 2 2 2 2 2 0 0
1 SNP-1.686571. 0 687572 2 2 2 2 2 2 2 2 2 2 2 2 2 2 2 2 2 2 2 2 1 1 2 2 2 2 2 2 2 2 2 2 2 2 2 2 2 2 1 1 2 2 2 2 2 2 2 2 2 2 1 1 2 2 2 2 2 2 2 2 2 2
1 SNP-1.687739. 0 688740 2 2 2 2 2 2 2 2 2 2 1 1 2 2 2 2 2 2 2 2 2 2 2 2 2 2 2 2 2 2 2 2 1 1 2 2 2 2 2 2 2 2 2 2 2 2 2 2 2 2 2 2 2 2 1 1 2 2 2 2 1 2
1 SNP-1.687917. 0 688918 2 2 2 2 2 2 2 2 2 2 0 0 2 2 1 1 0 0 0 0 2 2 2 2 1 1 2 2 2 2 2 2 2 2 1 1 2 2 1 1 2 2 2 2 2 2 2 2 2 2 1 1 0 0 2 2 1 1 1 1 1 2
1 SNP-1.688798. 0 689799 2 2 2 2 2 2 2 2 2 2 1 1 0 0 2 2 2 2 2 2 2 2 2 2 2 2 2 2 2 2 2 2 2 2 2 2 1 1 0 0 2 2 2 2 2 2 2 2 2 2 2 2 2 2 2 2 2 2 2 2 2 2
1 SNP-1.688839. 0 689840 2 2 2 2 2 2 2 2 2 2 2 2 2 2 0 0 2 2 2 2 2 2 2 2 2 2 2 2 2 2 2 2 2 2 1 1 2 2 2 2 2 2 2 2 2 2 2 2 2 2 2 2 2 2 2 2 2 2 1 1 2 2
1 SNP-1.688888. 0 689889 2 2 2 2 2 2 2 2 2 2 1 1 2 2 2 2 2 2 2 2 2 2 2 2 0 0 2 2 2 2 2 2 0 0 2 2 2 2 2 2 2 2 2 2 2 2 2 2 2 2 2 2 2 2 1 1 2 2 0 0 1 1
1 SNP-1.688924. 0 689925 2 2 2 2 2 2 2 2 2 2 2 2 2 2 1 1 2 2 2 2 2 2 2 2 2 2 2 2 2 2 2 2 2 2 1 1 2 2 2 2 2 2 2 2 2 2 2 2 2 2 2 2 2 2 0 0 2 2 1 1 1 2
1 SNP-1.689233. 0 690234 2 2 2 2 2 2 2 2 2 2 2 2 2 2 1 1 2 2 2 2 2 2 2 2 2 2 2 2 2 2 2 2 2 2 1 1 2 2 2 2 2 2 2 2 2 2 2 2 2 2 2 2 2 2 2 2 2 2 1 1 2 2
1 SNP-1.689281. 0 690282 2 2 2 2 2 2 2 2 2 2 2 2 2 2 1 1 2 2 2 2 2 2 2 2 2 2 2 2 2 2 2 2 2 2 1 1 2 2 2 2 2 2 2 2 2 2 2 2 2 2 2 2 2 2 2 2 2 2 1 1 0 0
1 SNP-1.689456. 0 690457 2 2 2 2 1 1 2 2 2 2 1 1 2 2 1 2 2 2 0 0 2 2 2 2 2 2 2 2 2 2 2 2 1 1 0 0 2 2 2 2 2 2 2 2 2 2 2 2 2 2 2 2 2 2 1 1 2 2 1 2 0 0
1 SNP-1.689564. 0 690565 2 2 2 2 2 2 2 2 2 2 1 1 2 2 0 0 2 2 2 2 2 2 2 2 1 1 2 2 2 2 2 2 1 1 0 0 2 2 1 1 2 2 2 2 2 2 2 2 2 2 1 1 2 2 1 1 1 1 2 2 1 2
1 SNP-1.689918. 0 690919 2 2 2 2 1 1 2 2 2 2 2 2 2 2 1 1 2 2 2 2 2 2 2 2 1 1 2 2 2 2 2 2 2 2 1 1 2 2 1 1 2 2 2 2 2 2 2 2 2 2 1 1 2 2 2 2 1 1 0 0 1 2
1 SNP-1.694392. 0 695393 2 2 2 2 2 2 2 2 1 1 2 2 2 2 2 2 2 2 2 2 2 2 2 2 2 2 2 2 2 2 2 2 1 1 2 2 2 2 2 2 2 2 2 2 2 2 2 2 0 0 2 2 2 2 2 2 2 2 2 2 2 2
1 SNP-1.694905. 0 695906 0 0 0 0 2 2 2 2 1 1 2 2 0 0 2 2 2 2 2 2 2 2 2 2 2 2 2 2 2 2 2 2 1 1 2 2 1 1 1 1 1 1 1 1 1 1 1 1 2 2 1 1 1 1 2 2 1 1 2 2 0 0
1 SNP-1.699412. 0 700413 2 2 2 2 2 2 2 2 0 0 2 2 2 2 1 1 2 2 2 2 2 2 2 2 2 2 2 2 2 2 2 2 2 2 2 2 0 0 2 2 2 2 2 2 2 2 2 2 0 0 2 2 2 2 2 2 2 2 1 1 2 2
1 SNP-1.714055. 0 715056 2 2 2 2 2 2 2 2 2 2 2 2 2 2 1 1 2 2 2 2 2 2 2 2 2 2 2 2 2 2 2 2 2 2 1 1 2 2 2 2 2 2 2 2 2 2 2 2 2 2 2 2 2 2 2 2 2 2 1 1 2 2
1 SNP-1.714108. 0 715109 2 2 2 2 2 2 2 2 2 2 1 1 2 2 2 2 2 2 2 2 2 2 2 2 2 2 2 2 2 2 2 2 1 1 2 2 2 2 2 2 2 2 2 2 2 2 2 2 2 2 2 2 2 2 1 1 2 2 2 2 0 0
1 SNP-1.714129. 0 715130 2 2 2 2 2 2 2 2 2 2 2 2 2 2 2 2 2 2 2 2 2 2 2 2 1 1 2 2 2 2 2 2 2 2 2 2 2 2 1 1 2 2 2 2 2 2 2 2 2 2 1 1 2 2 2 2 1 1 2 2 2 2
1 SNP-1.714200. 0 715201 2 2 2 2 2 2 2 2 2 2 2 2 2 2 2 2 2 2 1 1 1 1 2 2 2 2 2 2 2 2 2 2 2 2 2 2 2 2 2 2 2 2 2 2 2 2 2 2 0 0 0 0 2 2 1 1 2 2 2 2 2 2
1 SNP-1.714318. 0 715319 2 2 2 2 1 1 2 2 2 2 1 1 2 2 1 1 2 2 2 2 2 2 2 2 1 1 2 2 2 2 2 2 1 1 1 1 2 2 1 1 2 2 2 2 2 2 2 2 2 2 1 1 2 2 1 1 1 1 1 1 1 2
1 SNP-1.714928. 0 715929 2 2 2 2 2 2 2 2 2 2 2 2 1 1 1 1 2 2 2 2 1 1 2 2 0 0 2 2 1 1 1 1 2 2 2 2 2 2 2 2 2 2 2 2 2 2 2 2 2 2 2 2 2 2 1 1 2 2 2 2 2 2
1 SNP-1.715187. 0 716188 2 2 1 1 2 2 2 2 1 1 1 1 1 1 0 0 2 2 1 1 1 1 2 2 0 0 2 2 1 1 1 1 1 1 2 2 2 2 2 2 1 1 2 2 2 2 2 2 2 2 2 2 2 2 0 0 2 2 2 2 2 2
1 SNP-1.715268. 0 716269 2 2 2 2 2 2 2 2 2 2 2 2 2 2 2 2 2 2 0 0 2 2 2 2 2 2 2 2 2 2 2 2 2 2 2 2 1 1 2 2 2 2 1 1 1 1 1 1 1 1 2 2 0 0 2 2 2 2 2 2 0 0
1 SNP-1.715317. 0 716318 1 1 2 2 1 1 1 1 2 2 2 2 2 2 2 2 1 1 2 2 2 2 1 1 2 2 1 1 2 2 2 2 2 2 2 2 2 2 2 2 2 2 0 0 0 0 0 0 0 0 2 2 0 0 0 0 2 2 2 2 2 2
1 SNP-1.715351. 0 716352 2 2 2 2 2 2 2 2 2 2 2 2 0 0 2 2 2 2 0 0 0 0 2 2 2 2 2 2 1 1 2 2 2 2 2 2 0 0 2 2 2 2 0 0 0 0 2 2 1 1 2 2 0 0 1 1 2 2 0 0 2 2
1 SNP-1.715439. 0 716440 2 2 2 2 2 2 2 2 2 2 2 2 2 2 2 2 2 2 2 2 2 2 2 2 0 0 2 2 2 2 2 2 2 2 0 0 2 2 1 1 2 2 2 2 2 2 2 2 2 2 1 1 2 2 2 2 0 0 1 1 2 2
1 SNP-1.715547. 0 716548 2 2 2 2 2 2 2 2 2 2 2 2 2 2 2 2 2 2 2 2 2 2 1 1 2 2 2 2 2 2 2 2 2 2 0 0 2 2 2 2 0 0 2 2 2 2 2 2 2 2 2 2 2 2 2 2 2 2 2 2 1 1
1 SNP-1.715718. 0 716719 2 2 2 2 2 2 2 2 2 2 2 2 2 2 2 2 2 2 2 2 2 2 2 2 1 1 2 2 2 2 2 2 2 2 2 2 1 1 1 1 2 2 1 1 1 1 0 0 0 0 0 0 1 1 2 2 2 2 2 2 2 2
1 SNP-1.715759. 0 716760 1 1 1 1 1 1 1 1 0 0 2 2 1 1 1 1 0 0 0 0 2 2 1 1 0 0 1 1 1 1 1 1 2 2 1 1 2 2 2 2 2 2 2 2 2 2 2 2 2 2 2 2 2 2 1 1 2 2 1 1 0 0
1 SNP-1.716435. 0 717436 2 2 2 2 2 2 2 2 2 2 1 1 2 2 2 2 2 2 2 2 2 2 2 2 2 2 2 2 2 2 2 2 1 1 2 2 2 2 2 2 2 2 2 2 2 2 2 2 2 2 2 2 2 2 1 1 2 2 2 2 1 2
1 SNP-1.716462. 0 717463 2 2 2 2 2 2 2 2 2 2 2 2 2 2 1 1 2 2 2 2 2 2 2 2 1 1 2 2 2 2 2 2 2 2 1 1 2 2 1 1 2 2 2 2 2 2 2 2 2 2 1 1 2 2 2 2 1 1 1 1 2 2
1 SNP-1.717184. 0 718185 2 2 2 2 2 2 2 2 2 2 1 1 2 2 1 1 2 2 2 2 2 2 2 2 1 1 2 2 2 2 2 2 1 1 1 1 2 2 1 1 2 2 2 2 2 2 2 2 2 2 1 1 2 2 1 1 1 1 1 1 1 2
1 SNP-1.718286. 0 719287 2 2 2 2 2 2 2 2 2 2 1 1 2 2 1 1 2 2 2 2 2 2 2 2 1 1 2 2 2 2 2 2 1 1 1 1 2 2 1 1 2 2 2 2 2 2 2 2 2 2 1 1 2 2 1 1 0 0 0 0 1 2
1 SNP-1.719458. 0 720459 1 1 1 1 0 0 0 0 1 1 2 2 2 2 2 2 0 0 0 0 0 0 1 1 2 2 0 0 1 1 2 2 2 2 2 2 1 1 2 2 1 1 1 1 1 1 1 1 1 1 2 2 1 1 2 2 2 2 2 2 2 2
1 SNP-1.720039. 0 721040 2 2 2 2 2 2 2 2 2 2 1 1 2 2 1 1 2 2 2 2 2 2 2 2 1 1 2 2 2 2 2 2 1 1 1 1 2 2 1 1 2 2 2 2 2 2 2 2 2 2 1 1 2 2 1 1 1 1 1 1 1 2
1 SNP-1.720154. 0 721155 2 2 2 2 2 2 2 2 2 2 2 2 2 2 2 2 2 2 2 2 2 2 2 2 2 2 2 2 2 2 2 2 2 2 2 2 2 2 1 1 2 2 2 2 2 2 2 2 2 2 1 1 2 2 2 2 1 1 2 2 0 0
1 SNP-1.720216. 0 721217 2 2 2 2 2 2 2 2 2 2 2 2 2 2 2 2 2 2 1 1 2 2 2 2 1 1 2 2 2 2 2 2 2 2 2 2 2 2 2 2 0 0 2 2 2 2 2 2 2 2 2 2 1 1 2 2 0 0 0 0 0 0
1 SNP-1.720378. 0 721379 2 2 2 2 2 2 2 2 2 2 1 1 2 2 2 2 2 2 2 2 2 2 2 2 2 2 2 2 2 2 2 2 2 2 0 0 2 2 2 2 2 2 2 2 2 2 2 2 2 2 2 2 2 2 0 0 2 2 2 2 1 1
1 SNP-1.720386. 0 721387 2 2 2 2 2 2 2 2 2 2 1 1 2 2 2 2 2 2 2 2 2 2 2 2 2 2 2 2 2 2 2 2 1 1 2 2 2 2 2 2 2 2 2 2 2 2 2 2 2 2 2 2 2 2 1 1 2 2 2 2 0 0
1 SNP-1.720491. 0 721492 2 2 2 2 2 2 2 2 2 2 2 2 2 2 2 2 2 2 2 2 0 0 2 2 1 1 2 2 2 2 2 2 2 2 0 0 2 2 2 2 2 2 2 2 2 2 2 2 2 2 2 2 2 2 2 2 2 2 2 2 1 1
1 SNP-1.720560. 0 721561 2 2 2 2 2 2 2 2 2 2 2 2 2 2 2 2 2 2 2 2 2 2 2 2 2 2 2 2 2 2 2 2 2 2 2 2 2 2 1 1 2 2 2 2 2 2 2 2 2 2 1 1 2 2 2 2 1 2 2 2 2 2
1 SNP-1.721566. 0 722567 2 2 2 2 2 2 2 2 2 2 1 1 2 2 1 1 2 2 2 2 2 2 2 2 1 1 2 2 2 2 2 2 1 1 1 1 2 2 1 1 2 2 2 2 2 2 2 2 0 0 1 1 2 2 1 1 1 1 1 1 1 1
1 SNP-1.721980. 0 722981 2 2 2 2 2 2 2 2 2 2 2 2 2 2 2 2 2 2 2 2 2 2 2 2 2 2 2 2 2 2 2 2 2 2 2 2 2 2 1 1 2 2 2 2 2 2 2 2 2 2 1 1 2 2 2 2 1 1 2 2 2 2
1 SNP-1.722149. 0 723150 2 2 2 2 2 2 2 2 2 2 2 2 2 2 2 2 2 2 2 2 2 2 2 2 2 2 2 2 2 2 2 2 2 2 2 2 2 2 2 2 0 0 2 2 2 2 2 2 2 2 2 2 2 2 1 1 1 1 0 0 2 2
1 SNP-1.722744. 0 723745 2 2 2 2 2 2 2 2 2 2 2 2 2 2 2 2 2 2 2 2 2 2 2 2 2 2 2 2 2 2 2 2 2 2 0 0 2 2 2 2 0 0 2 2 2 2 2 2 2 2 2 2 2 2 2 2 1 1 2 2 1 1
1 SNP-1.722786. 0 723787 2 2 2 2 2 2 2 2 2 2 2 2 2 2 1 1 2 2 2 2 2 2 2 2 1 1 2 2 2 2 2 2 2 2 1 1 2 2 1 1 2 2 2 2 2 2 2 2 2 2 1 1 2 2 2 2 1 1 1 1 2 2
1 SNP-1.722891. 0 723892 2 2 2 2 2 2 2 2 2 2 1 1 2 2 1 1 2 2 2 2 2 2 2 2 1 1 2 2 2 2 2 2 1 1 1 1 2 2 1 1 2 2 2 2 2 2 2 2 2 2 1 1 2 2 1 1 1 1 1 1 1 2
1 SNP-1.723116. 0 724117 2 2 2 2 2 2 2 2 2 2 2 2 2 2 1 1 2 2 2 2 2 2 2 2 2 2 2 2 2 2 2 2 2 2 1 1 2 2 2 2 2 2 2 2 2 2 2 2 2 2 2 2 2 2 2 2 2 2 1 1 2 2
1 SNP-1.723143. 0 724144 2 2 2 2 2 2 2 2 2 2 1 1 2 2 2 2 2 2 1 1 2 2 2 2 2 2 2 2 2 2 2 2 1 1 0 0 2 2 2 2 2 2 2 2 2 2 2 2 2 2 2 2 2 2 2 2 2 2 0 0 1 1
1 SNP-1.723160. 0 724161 2 2 2 2 2 2 2 2 2 2 1 1 2 2 2 2 2 2 2 2 2 2 2 2 2 2 2 2 2 2 2 2 1 1 2 2 2 2 2 2 2 2 2 2 2 2 2 2 2 2 2 2 2 2 1 1 2 2 2 2 1 2
1 SNP-1.723320. 0 724321 2 2 2 2 2 2 2 2 2 2 1 1 2 2 1 1 2 2 2 2 2 2 2 2 1 1 2 2 2 2 2 2 1 1 1 1 2 2 1 1 2 2 2 2 2 2 2 2 2 2 1 1 2 2 1 1 1 1 1 1 1 2
1 SNP-1.723392. 0 724393 2 2 2 2 2 2 2 2 2 2 1 1 2 2 1 1 2 2 2 2 2 2 2 2 1 1 2 2 2 2 2 2 1 1 1 1 2 2 1 1 2 2 2 2 2 2 2 2 2 2 1 1 2 2 1 1 1 1 1 1 1 2
1 SNP-1.723561. 0 724562 2 2 2 2 2 2 2 2 2 2 1 1 2 2 1 1 2 2 2 2 2 2 2 2 1 1 2 2 2 2 2 2 1 1 1 1 2 2 2 2 2 2 2 2 2 2 2 2 2 2 2 2 2 2 1 1 2 2 1 1 0 0
1 SNP-1.723815. 0 724816 2 2 0 0 2 2 2 2 2 2 2 2 2 2 2 2 2 2 1 1 2 2 2 2 2 2 2 2 2 2 2 2 2 2 2 2 0 0 0 0 0 0 2 2 0 0 1 1 2 2 0 0 0 0 2 2 1 1 2 2 2 2
1 SNP-1.724631. 0 725632 2 2 2 2 2 2 2 2 2 2 2 2 2 2 2 2 2 2 2 2 2 2 2 2 2 2 2 2 2 2 2 2 2 2 2 2 2 2 1 1 2 2 2 2 2 2 2 2 2 2 1 1 2 2 2 2 1 1 2 2 2 2
1 SNP-1.725435. 0 726436 2 2 2 2 2 2 2 2 2 2 1 1 2 2 1 1 2 2 2 2 2 2 2 2 1 1 2 2 2 2 2 2 1 1 1 1 2 2 1 1 2 2 2 2 2 2 2 2 2 2 1 1 2 2 1 1 1 1 1 1 1 2
1 SNP-1.725456. 0 726457 2 2 2 2 2 2 2 2 2 2 2 2 2 2 2 2 2 2 2 2 2 2 2 2 2 2 2 2 2 2 2 2 2 2 2 2 2 2 1 1 2 2 2 2 2 2 2 2 2 2 0 0 2 2 2 2 1 1 2 2 2 2
1 SNP-1.725738. 0 726739 2 2 2 2 2 2 2 2 2 2 1 1 2 2 1 1 2 2 2 2 2 2 2 2 1 1 2 2 2 2 2 2 1 1 0 0 2 2 1 1 2 2 2 2 2 2 2 2 2 2 1 1 2 2 1 1 0 0 1 1 0 0
1 SNP-1.728355. 0 729356 2 2 2 2 1 1 2 2 2 2 1 1 2 2 1 1 2 2 2 2 2 2 2 2 1 1 2 2 2 2 2 2 1 1 1 1 2 2 1 1 2 2 2 2 2 2 2 2 2 2 1 1 2 2 1 1 1 1 0 0 1 2
1 SNP-1.728811. 0 729812 2 2 2 2 2 2 2 2 2 2 2 2 2 2 2 2 2 2 2 2 2 2 2 2 2 2 2 2 2 2 2 2 2 2 2 2 2 2 1 1 2 2 2 2 2 2 2 2 2 2 1 1 2 2 2 2 1 1 2 2 1 2
1 SNP-1.729027. 0 730028 2 2 2 2 2 2 2 2 2 2 0 0 2 2 1 1 2 2 2 2 2 2 2 2 1 1 2 2 2 2 2 2 1 1 1 1 2 2 0 0 2 2 2 2 2 2 2 2 2 2 0 0 2 2 1 1 1 1 1 1 2 2
1 SNP-1.729610. 0 730611 2 2 2 2 2 2 2 2 2 2 1 1 2 2 1 1 2 2 2 2 2 2 2 2 2 2 2 2 2 2 2 2 1 1 1 1 2 2 1 1 2 2 2 2 2 2 2 2 2 2 1 1 2 2 1 1 1 1 1 1 1 2
1 SNP-1.729891. 0 730892 2 2 2 2 2 2 2 2 2 2 1 1 2 2 2 2 2 2 2 2 2 2 2 2 2 2 2 2 2 2 2 2 1 1 2 2 2 2 2 2 2 2 2 2 2 2 2 2 2 2 2 2 2 2 1 1 2 2 2 2 1 2
1 SNP-1.730607. 0 731608 2 2 2 2 2 2 2 2 2 2 1 1 2 2 1 1 2 2 0 0 0 0 2 2 1 1 2 2 2 2 2 2 1 1 1 1 2 2 1 1 2 2 2 2 2 2 2 2 2 2 1 1 2 2 1 1 1 1 1 1 1 1
1 SNP-1.731067. 0 732068 2 2 2 2 2 2 2 2 2 2 2 2 2 2 2 2 2 2 1 1 2 2 2 2 1 1 2 2 2 2 2 2 2 2 2 2 2 2 2 2 2 2 2 2 2 2 2 2 2 2 0 0 2 2 2 2 2 2 2 2 2 2
1 SNP-1.732208. 0 733209 2 2 2 2 2 2 2 2 2 2 1 1 2 2 0 0 2 2 2 2 2 2 2 2 2 2 2 2 2 2 2 2 1 1 1 1 2 2 2 2 0 0 2 2 2 2 2 2 2 2 0 0 2 2 0 0 2 2 1 1 0 0
1 SNP-1.732316. 0 733317 2 2 2 2 2 2 2 2 2 2 0 0 2 2 1 1 2 2 2 2 2 2 2 2 2 2 2 2 2 2 2 2 1 1 1 1 2 2 1 1 2 2 2 2 2 2 2 2 2 2 1 1 2 2 1 1 1 1 1 1 0 0
1 SNP-1.733451. 0 734452 2 2 2 2 2 2 2 2 2 2 1 2 2 2 0 0 2 2 2 2 2 2 2 2 2 2 2 2 2 2 2 2 1 2 0 0 2 2 1 1 2 2 2 2 2 2 2 2 2 2 1 1 2 2 1 2 0 0 0 0 1 2
1 SNP-1.735038. 0 736039 2 2 2 2 2 2 2 2 2 2 1 1 2 2 0 0 2 2 2 2 2 2 2 2 2 2 2 2 2 2 2 2 1 1 0 0 2 2 1 1 2 2 2 2 2 2 2 2 2 2 1 1 2 2 1 1 0 0 0 0 1 2
1 SNP-1.736657. 0 737658 2 2 2 2 2 2 2 2 2 2 1 1 2 2 1 1 2 2 2 2 2 2 2 2 1 1 2 2 2 2 2 2 1 1 1 1 2 2 1 1 2 2 2 2 2 2 2 2 2 2 1 1 2 2 1 1 1 1 1 1 1 2
1 SNP-1.738164. 0 739165 2 2 2 2 2 2 2 2 2 2 2 2 2 2 1 1 2 2 2 2 2 2 2 2 2 2 2 2 2 2 2 2 2 2 1 1 2 2 2 2 2 2 2 2 2 2 2 2 2 2 2 2 2 2 0 0 0 0 0 0 2 2
1 SNP-1.740574. 0 741575 2 2 2 2 2 2 2 2 2 2 2 2 2 2 1 1 2 2 2 2 2 2 2 2 2 2 2 2 2 2 2 2 2 2 1 1 2 2 1 1 2 2 2 2 2 2 2 2 2 2 1 1 2 2 2 2 1 1 1 1 2 2
1 SNP-1.741008. 0 742009 2 2 2 2 1 1 2 2 2 2 1 1 2 2 1 1 2 2 2 2 2 2 2 2 2 2 2 2 2 2 2 2 1 1 1 1 2 2 1 1 2 2 2 2 2 2 2 2 2 2 1 1 2 2 1 1 1 1 1 1 1 1
1 SNP-1.741096. 0 742097 2 2 2 2 2 2 2 2 2 2 1 1 2 2 2 2 2 2 2 2 2 2 2 2 2 2 2 2 2 2 2 2 1 1 2 2 2 2 2 2 2 2 2 2 2 2 2 2 2 2 2 2 2 2 2 2 2 2 2 2 1 2
1 SNP-1.741204. 0 742205 2 2 2 2 1 1 2 2 2 2 1 1 2 2 1 1 2 2 2 2 2 2 2 2 1 1 2 2 2 2 2 2 1 1 1 1 2 2 1 1 2 2 2 2 2 2 2 2 2 2 1 1 2 2 1 1 1 1 1 1 1 2
1 SNP-1.741942. 0 742943 2 2 2 2 1 1 2 2 2 2 1 1 2 2 1 1 2 2 2 2 2 2 2 2 2 2 2 2 2 2 2 2 1 1 1 1 2 2 1 1 2 2 2 2 2 2 2 2 2 2 1 1 2 2 1 1 1 1 1 1 1 2
1 SNP-1.742084. 0 743085 2 2 2 2 2 2 2 2 2 2 2 2 2 2 1 1 2 2 2 2 2 2 2 2 2 2 2 2 2 2 2 2 0 0 1 1 2 2 1 1 2 2 2 2 2 2 2 2 2 2 1 1 2 2 2 2 0 0 2 2 2 2
1 SNP-1.742111. 0 743112 2 2 2 2 2 2 2 2 2 2 2 2 2 2 2 2 2 2 2 2 2 2 2 2 2 2 2 2 2 2 2 2 2 2 2 2 2 2 1 1 2 2 2 2 2 2 2 2 2 2 1 1 2 2 2 2 2 2 2 2 2 2
1 SNP-1.742350. 0 743351 2 2 2 2 1 1 2 2 2 2 1 1 2 2 1 1 2 2 2 2 2 2 2 2 2 2 2 2 2 2 2 2 1 1 1 1 2 2 1 1 2 2 2 2 2 2 2 2 2 2 1 1 2 2 1 1 1 1 1 1 1 2
1 SNP-1.743105. 0 744106 2 2 2 2 2 2 2 2 2 2 2 2 2 2 1 1 2 2 2 2 2 2 2 2 2 2 2 2 2 2 2 2 2 2 1 1 2 2 1 1 2 2 2 2 2 2 2 2 2 2 1 1 2 2 2 2 1 1 0 0 2 2
1 SNP-1.743474. 0 744475 2 2 2 2 2 2 2 2 2 2 1 2 1 2 1 1 2 2 0 0 2 2 2 2 0 0 2 2 2 2 2 2 1 2 1 1 2 2 1 1 0 0 2 2 2 2 2 2 2 2 1 1 2 2 2 2 1 1 1 1 1 1
1 SNP-1.743684. 0 744685 2 2 2 2 2 2 2 2 2 2 2 2 2 2 2 2 2 2 2 2 2 2 2 2 2 2 2 2 2 2 2 2 2 2 2 2 2 2 1 1 2 2 2 2 2 2 2 2 2 2 1 1 2 2 2 2 1 1 1 2 2 2
1 SNP-1.743916. 0 744917 2 2 2 2 2 2 2 2 2 2 2 2 2 2 1 1 2 2 2 2 2 2 2 2 1 1 2 2 2 2 2 2 2 2 1 1 2 2 1 1 2 2 2 2 2 2 2 2 2 2 1 1 2 2 2 2 1 1 1 1 1 2
1 SNP-1.743942. 0 744943 2 2 2 2 2 2 2 2 2 2 2 2 2 2 1 1 2 2 2 2 2 2 2 2 1 1 2 2 2 2 2 2 2 2 1 1 2 2 1 1 2 2 2 2 2 2 2 2 2 2 1 1 2 2 2 2 1 1 1 1 2 2
1 SNP-1.744485. 0 745486 2 2 2 2 1 1 2 2 2 2 1 1 2 2 2 2 2 2 2 2 2 2 2 2 2 2 2 2 2 2 2 2 1 1 2 2 2 2 2 2 2 2 2 2 2 2 2 2 2 2 2 2 2 2 1 1 2 2 2 2 1 2
1 SNP-1.744681. 0 745682 2 2 2 2 1 1 2 2 2 2 1 1 2 2 1 1 2 2 0 0 2 2 2 2 2 2 2 2 2 2 2 2 1 1 1 1 2 2 1 1 2 2 2 2 2 2 2 2 2 2 1 1 2 2 1 1 1 1 1 1 0 0
1 SNP-1.745239. 0 746240 2 2 2 2 2 2 2 2 2 2 2 2 2 2 1 1 2 2 2 2 2 2 2 2 2 2 2 2 2 2 2 2 2 2 1 1 2 2 1 1 2 2 2 2 2 2 2 2 2 2 1 1 2 2 2 2 1 1 1 1 2 2
1 SNP-1.746538. 0 747539 2 2 2 2 2 2 2 2 2 2 2 2 2 2 1 1 2 2 2 2 2 2 2 2 2 2 2 2 2 2 2 2 2 2 0 0 2 2 1 2 2 2 2 2 2 2 2 2 2 2 1 1 2 2 0 0 1 1 1 1 2 2
1 SNP-1.746624. 0 747625 2 2 2 2 2 2 2 2 2 2 0 0 2 2 1 1 2 2 2 2 2 2 2 2 2 2 2 2 2 2 2 2 1 1 1 1 2 2 1 1 2 2 2 2 2 2 2 2 2 2 1 1 2 2 0 0 1 1 1 2 1 2
1 SNP-1.746675. 0 747676 2 2 2 2 2 2 2 2 2 2 2 2 2 2 1 1 2 2 2 2 2 2 2 2 2 2 2 2 2 2 2 2 2 2 1 1 2 2 1 1 2 2 2 2 2 2 2 2 2 2 1 1 2 2 2 2 1 1 1 1 2 2
1 SNP-1.746830. 0 747831 2 2 2 2 2 2 2 2 2 2 2 2 2 2 1 1 2 2 2 2 2 2 2 2 2 2 2 2 2 2 2 2 2 2 1 1 2 2 1 1 2 2 2 2 2 2 2 2 2 2 1 1 2 2 2 2 1 1 1 1 2 2
1 SNP-1.746880. 0 747881 2 2 2 2 2 2 2 2 2 2 2 2 2 2 1 1 2 2 2 2 2 2 2 2 0 0 2 2 2 2 2 2 2 2 1 1 2 2 1 1 2 2 2 2 2 2 2 2 2 2 1 1 2 2 1 2 1 1 1 2 2 2
1 SNP-1.747375. 0 748376 2 2 2 2 2 2 2 2 2 2 2 2 0 0 1 1 2 2 2 2 2 2 2 2 2 2 2 2 2 2 2 2 2 2 1 1 2 2 1 1 2 2 2 2 2 2 2 2 2 2 0 0 2 2 2 2 1 1 1 1 2 2
1 SNP-1.747595. 0 748596 2 2 2 2 1 1 2 2 2 2 1 1 2 2 0 0 2 2 2 2 2 2 2 2 2 2 2 2 2 2 2 2 1 1 0 0 2 2 1 1 2 2 2 2 2 2 2 2 2 2 1 1 2 2 1 1 1 1 0 0 1 2
1 SNP-1.747652. 0 748653 2 2 2 2 1 1 2 2 2 2 0 0 2 2 1 1 2 2 2 2 2 2 2 2 2 2 2 2 2 2 2 2 1 1 1 1 2 2 1 1 2 2 2 2 2 2 2 2 2 2 1 1 2 2 1 1 1 1 1 1 1 2
1 SNP-1.747715. 0 748716 2 2 2 2 2 2 2 2 2 2 2 2 2 2 1 1 2 2 2 2 2 2 2 2 2 2 2 2 2 2 2 2 2 2 0 0 2 2 1 1 2 2 2 2 2 2 2 2 2 2 1 1 2 2 2 2 1 1 1 1 2 2
1 SNP-1.748113. 0 749114 2 2 2 2 1 1 2 2 2 2 1 1 2 2 1 1 2 2 2 2 2 2 2 2 2 2 2 2 2 2 2 2 1 1 1 1 2 2 1 1 2 2 2 2 2 2 2 2 2 2 1 1 2 2 1 1 0 0 1 1 1 2
1 SNP-1.748415. 0 749416 2 2 2 2 2 2 2 2 2 2 2 2 2 2 2 2 2 2 2 2 2 2 2 2 2 2 2 2 2 2 2 2 2 2 2 2 2 2 1 1 2 2 2 2 2 2 2 2 2 2 1 1 2 2 2 2 1 1 2 2 2 2
1 SNP-1.751254. 0 752255 2 2 2 2 2 2 2 2 2 2 2 2 2 2 1 1 2 2 2 2 2 2 2 2 2 2 2 2 2 2 2 2 2 2 0 0 2 2 1 1 2 2 2 2 2 2 2 2 2 2 1 1 2 2 2 2 0 0 0 0 2 2
1 SNP-1.751273. 0 752274 2 2 2 2 2 2 2 2 2 2 1 2 2 2 2 2 2 2 2 2 2 2 2 2 2 2 2 2 2 2 2 2 1 1 2 2 2 2 2 2 2 2 2 2 2 2 2 2 2 2 2 2 2 2 2 2 2 2 2 2 1 1
1 SNP-1.751387. 0 752388 2 2 2 2 1 1 2 2 2 2 1 1 2 2 1 1 2 2 2 2 0 0 0 0 1 1 2 2 2 2 0 0 1 1 1 1 2 2 1 1 2 2 1 1 2 2 2 2 0 0 1 1 2 2 1 1 1 1 1 1 1 1
1 SNP-1.753509. 0 754510 2 2 2 2 2 2 2 2 2 2 2 2 2 2 1 1 2 2 2 2 2 2 2 2 1 2 2 2 2 2 2 2 2 2 1 1 2 2 2 2 2 2 2 2 2 2 2 2 2 2 2 2 2 2 2 2 2 2 1 1 2 2
1 SNP-1.753729. 0 754730 2 2 2 2 1 1 2 2 2 2 1 1 2 2 2 2 2 2 2 2 2 2 2 2 2 2 2 2 2 2 2 2 1 1 2 2 2 2 2 2 2 2 2 2 2 2 2 2 2 2 2 2 2 2 2 2 2 2 2 2 2 2
1 SNP-1.753778. 0 754779 0 0 2 2 1 1 2 2 2 2 0 0 2 2 1 1 2 2 0 0 2 2 0 0 2 2 0 0 2 2 2 2 1 1 1 1 2 2 2 2 2 2 0 0 2 2 2 2 2 2 2 2 2 2 2 2 0 0 1 1 2 2
1 SNP-1.762779. 0 763780 2 2 2 2 2 2 2 2 2 2 2 2 2 2 1 1 2 2 2 2 2 2 2 2 2 2 2 2 2 2 2 2 2 2 1 1 2 2 2 2 2 2 2 2 2 2 2 2 2 2 2 2 2 2 2 2 2 2 1 1 2 2
1 SNP-1.762821. 0 763822 2 2 2 2 1 1 2 2 2 2 1 1 2 2 1 1 2 2 2 2 2 2 2 2 2 2 2 2 2 2 2 2 1 1 1 1 2 2 0 0 2 2 2 2 2 2 2 2 2 2 0 0 2 2 2 2 0 0 0 0 0 0
1 SNP-1.763464. 0 764465 2 2 2 2 2 2 2 2 2 2 1 1 2 2 2 2 2 2 2 2 2 2 2 2 2 2 2 2 2 2 2 2 1 1 2 2 2 2 2 2 2 2 2 2 2 2 2 2 2 2 0 0 2 2 2 2 0 0 2 2 2 2
1 SNP-1.763715. 0 764716 2 2 2 2 1 1 2 2 2 2 0 0 2 2 1 1 2 2 2 2 2 2 2 2 1 1 2 2 2 2 2 2 1 1 1 1 2 2 1 1 2 2 2 2 2 2 2 2 2 2 0 0 2 2 1 1 1 2 1 1 1 2
1 SNP-1.763728. 0 764729 2 2 2 2 1 1 2 2 2 2 1 1 2 2 1 1 2 2 2 2 2 2 2 2 2 2 2 2 2 2 2 2 1 1 0 0 2 2 2 2 2 2 2 2 2 2 2 2 2 2 2 2 2 2 2 2 2 2 2 2 2 2
1 SNP-1.764502. 0 765503 2 2 2 2 0 0 2 2 2 2 2 2 2 2 1 1 0 0 2 2 2 2 2 2 2 2 2 2 2 2 2 2 2 2 1 1 2 2 1 1 2 2 2 2 2 2 2 2 2 2 1 1 2 2 2 2 1 1 1 1 2 2
1 SNP-1.765475. 0 766476 2 2 2 2 1 1 2 2 2 2 1 1 2 2 2 2 2 2 2 2 2 2 2 2 2 2 2 2 2 2 2 2 1 1 2 2 2 2 2 2 2 2 2 2 2 2 2 2 2 2 2 2 2 2 2 2 2 2 2 2 0 0
1 SNP-1.765959. 0 766960 2 2 2 2 2 2 2 2 2 2 1 1 2 2 1 1 2 2 2 2 2 2 2 2 2 2 2 2 2 2 2 2 1 1 1 1 2 2 1 2 2 2 2 2 2 2 2 2 2 2 2 2 2 2 2 2 0 0 1 1 1 2
1 SNP-1.765985. 0 766986 2 2 2 2 2 2 2 2 2 2 1 1 2 2 1 1 2 2 2 2 2 2 2 2 2 2 2 2 2 2 2 2 1 1 1 1 2 2 2 2 2 2 2 2 2 2 2 2 2 2 2 2 2 2 2 2 2 2 1 1 1 2
1 SNP-1.766399. 0 767400 2 2 2 2 2 2 2 2 2 2 1 1 2 2 2 2 2 2 2 2 2 2 2 2 2 2 2 2 2 2 2 2 1 1 2 2 2 2 2 2 2 2 2 2 2 2 2 2 2 2 0 0 2 2 2 2 0 0 2 2 1 2
1 SNP-1.768601. 0 769602 2 2 2 2 2 2 2 2 2 2 1 1 2 2 1 1 2 2 2 2 2 2 2 2 2 2 2 2 2 2 2 2 1 1 1 1 2 2 1 2 2 2 2 2 2 2 2 2 2 2 1 2 2 2 2 2 1 2 1 1 1 1
1 SNP-1.768897. 0 769898 2 2 2 2 2 2 2 2 2 2 1 1 2 2 2 2 2 2 2 2 2 2 2 2 2 2 2 2 2 2 2 2 1 1 2 2 2 2 2 2 2 2 2 2 2 2 2 2 2 2 2 2 2 2 2 2 2 2 2 2 1 2
1 SNP-1.769451. 0 770452 2 2 2 2 2 2 2 2 2 2 1 1 2 2 2 2 2 2 2 2 2 2 2 2 2 2 2 2 2 2 2 2 1 1 2 2 2 2 2 2 2 2 2 2 2 2 2 2 2 2 2 2 2 2 2 2 2 2 2 2 1 2
1 SNP-1.769498. 0 770499 2 2 2 2 1 1 2 2 2 2 1 1 2 2 1 1 2 2 2 2 2 2 2 2 1 1 2 2 2 2 2 2 1 1 1 1 2 2 0 0 2 2 2 2 2 2 2 2 2 2 0 0 2 2 1 1 0 0 1 1 0 0
1 SNP-1.769840. 0 770841 2 2 2 2 1 1 2 2 2 2 2 2 2 2 0 0 2 2 2 2 2 2 2 2 1 1 2 2 2 2 2 2 2 2 0 0 2 2 2 2 2 2 2 2 2 2 2 2 2 2 2 2 2 2 2 2 2 2 0 0 2 2
1 SNP-1.770371. 0 771372 2 2 2 2 2 2 2 2 2 2 1 1 2 2 2 2 2 2 2 2 2 2 2 2 2 2 2 2 2 2 2 2 1 1 2 2 2 2 2 2 2 2 2 2 2 2 2 2 2 2 2 2 2 2 2 2 2 2 2 2 1 2
1 SNP-1.770620. 0 771621 2 2 2 2 0 0 2 2 2 2 1 1 2 2 2 2 2 2 2 2 2 2 2 2 2 2 2 2 2 2 2 2 1 1 2 2 2 2 0 0 2 2 2 2 2 2 2 2 2 2 0 0 2 2 1 1 0 0 2 2 2 2
1 SNP-1.770666. 0 771667 2 2 2 2 1 1 2 2 2 2 1 1 2 2 1 1 2 2 2 2 2 2 2 2 1 1 2 2 2 2 2 2 1 1 1 1 2 2 1 2 2 2 2 2 2 2 2 2 2 2 0 0 2 2 1 1 1 2 1 1 1 2
1 SNP-1.772262. 0 773263 2 2 2 2 2 2 2 2 2 2 2 2 2 2 0 0 2 2 2 2 2 2 2 2 2 2 2 2 2 2 2 2 2 2 2 2 2 2 1 1 2 2 2 2 2 2 2 2 2 2 1 1 2 2 2 2 1 1 2 2 2 2
1 SNP-1.772340. 0 773341 2 2 2 2 0 0 2 2 2 2 1 1 2 2 2 2 2 2 2 2 2 2 2 2 2 2 2 2 2 2 2 2 1 1 2 2 2 2 1 1 2 2 2 2 2 2 2 2 2 2 1 1 2 2 2 2 2 2 2 2 1 2
1 SNP-1.773783. 0 774784 2 2 2 2 1 1 2 2 2 2 1 1 2 2 1 1 2 2 2 2 0 0 2 2 1 1 2 2 2 2 2 2 1 1 1 1 2 2 1 1 2 2 2 2 2 2 2 2 2 2 1 1 2 2 1 1 1 1 1 1 1 1
1 SNP-1.774596. 0 775597 2 2 2 2 1 1 2 2 2 2 1 1 2 2 2 2 2 2 2 2 2 2 2 2 0 0 2 2 2 2 2 2 1 1 0 0 2 2 1 1 2 2 2 2 2 2 2 2 2 2 1 1 2 2 1 1 1 1 2 2 1 2
1 SNP-1.775636. 0 776637 2 2 2 2 2 2 2 2 2 2 2 2 2 2 2 2 2 2 2 2 2 2 2 2 2 2 2 2 2 2 2 2 2 2 1 1 2 2 2 2 2 2 2 2 2 2 2 2 0 0 2 2 2 2 2 2 1 1 2 2 2 2
1 SNP-1.777222. 0 778223 2 2 1 1 2 2 2 2 2 2 2 2 2 2 2 2 2 2 2 2 2 2 1 1 2 2 1 1 2 2 2 2 0 0 0 0 1 1 2 2 2 2 2 2 2 2 2 2 2 2 2 2 2 2 1 1 1 1 0 0 2 2
1 SNP-1.777974. 0 778975 2 2 2 2 0 0 2 2 2 2 1 1 2 2 1 2 2 2 2 2 2 2 2 2 2 2 2 2 2 2 2 2 1 1 2 2 2 2 1 1 2 2 2 2 2 2 2 2 2 2 1 1 2 2 1 1 1 1 1 1 1 2
1 SNP-1.777978. 0 778979 2 2 2 2 1 1 2 2 2 2 2 2 2 2 2 2 2 2 2 2 2 2 2 2 2 2 2 2 2 2 2 2 2 2 2 2 2 2 2 2 2 2 2 2 2 2 2 2 2 2 2 2 2 2 1 1 2 2 2 2 2 2
1 SNP-1.778090. 0 779091 2 2 2 2 2 2 2 2 2 2 1 1 2 2 2 2 2 2 2 2 2 2 2 2 2 2 2 2 2 2 2 2 1 1 2 2 2 2 1 1 2 2 2 2 2 2 2 2 2 2 0 0 2 2 1 1 1 1 2 2 0 0
1 SNP-1.778785. 0 779786 0 0 0 0 2 2 1 1 0 0 2 2 0 0 0 0 2 2 2 2 2 2 0 0 2 2 1 1 2 2 2 2 2 2 2 2 0 0 2 2 2 2 0 0 1 1 0 0 2 2 2 2 2 2 2 2 2 2 2 2 2 2
1 SNP-1.783261. 0 784262 2 2 2 2 2 2 2 2 2 2 0 0 2 2 1 1 2 2 2 2 2 2 2 2 0 0 2 2 2 2 2 2 1 2 1 1 2 2 1 1 2 2 2 2 2 2 2 2 2 2 1 1 2 2 2 2 1 1 1 1 0 0
1 SNP-1.791894. 0 792895 1 1 2 2 1 1 2 2 2 2 2 2 2 2 2 2 1 1 0 0 2 2 2 2 2 2 2 2 2 2 1 1 2 2 2 2 2 2 2 2 2 2 2 2 2 2 2 2 2 2 2 2 2 2 1 1 2 2 2 2 2 2
1 SNP-1.792019. 0 793020 1 1 2 2 1 1 2 2 2 2 2 2 2 2 1 1 0 0 0 0 2 2 2 2 1 1 2 2 2 2 1 1 2 2 1 1 2 2 2 2 2 2 2 2 2 2 2 2 2 2 2 2 2 2 1 1 2 2 1 1 2 2
1 SNP-1.792087. 0 793088 0 0 0 0 2 2 2 2 2 2 2 2 0 0 2 2 2 2 2 2 1 1 0 0 1 1 2 2 2 2 0 0 2 2 2 2 2 2 2 2 2 2 2 2 2 2 2 2 0 0 2 2 1 1 2 2 2 2 2 2 2 2
1 SNP-1.792259. 0 793260 1 1 2 2 1 1 2 2 2 2 2 2 2 2 2 2 1 1 1 1 2 2 2 2 0 0 2 2 2 2 1 1 2 2 0 0 2 2 2 2 2 2 2 2 2 2 2 2 2 2 2 2 2 2 1 1 2 2 1 2 2 2
1 SNP-1.792336. 0 793337 1 1 2 2 1 1 2 2 2 2 0 0 2 2 2 2 0 0 1 1 2 2 2 2 0 0 2 2 2 2 1 1 2 2 0 0 2 2 2 2 2 2 2 2 2 2 2 2 2 2 2 2 2 2 1 1 2 2 0 0 0 0
1 SNP-1.792612. 0 793613 2 2 2 2 1 1 2 2 2 2 1 1 2 2 2 2 2 2 2 2 2 2 2 2 2 2 2 2 2 2 2 2 1 1 2 2 2 2 1 1 2 2 2 2 2 2 2 2 2 2 1 1 2 2 1 1 1 1 2 2 0 0
1 SNP-1.792726. 0 793727 2 2 2 2 2 2 2 2 2 2 2 2 2 2 1 1 2 2 2 2 2 2 2 2 2 2 2 2 2 2 2 2 2 2 1 1 2 2 2 2 2 2 2 2 2 2 2 2 2 2 2 2 2 2 2 2 2 2 1 1 0 0
1 SNP-1.792792. 0 793793 2 2 2 2 2 2 2 2 2 2 2 2 2 2 1 1 2 2 2 2 2 2 2 2 1 1 2 2 2 2 2 2 2 2 1 1 2 2 2 2 2 2 2 2 2 2 2 2 2 2 2 2 2 2 2 2 2 2 1 1 2 2
1 SNP-1.795895. 0 796896 2 2 2 2 2 2 2 2 2 2 2 2 2 2 2 2 2 2 2 2 2 2 2 2 2 2 2 2 2 2 2 2 2 2 2 2 2 2 0 0 2 2 2 2 2 2 2 2 2 2 2 2 2 2 1 1 1 1 0 0 2 2
1 SNP-1.796234. 0 797235 2 2 2 2 1 1 2 2 2 2 2 2 2 2 0 0 2 2 2 2 2 2 2 2 2 2 2 2 2 2 2 2 2 2 2 2 2 2 0 0 2 2 2 2 2 2 2 2 2 2 1 1 2 2 2 2 2 2 2 2 2 2
1 SNP-1.796300. 0 797301 2 2 2 2 1 1 2 2 2 2 1 1 2 2 1 1 2 2 2 2 2 2 2 2 1 1 2 2 2 2 2 2 1 1 1 1 2 2 1 1 2 2 2 2 2 2 2 2 2 2 1 1 2 2 1 1 0 0 1 1 1 1
1 SNP-1.796340. 0 797341 2 2 2 2 0 0 2 2 2 2 1 1 2 2 1 1 2 2 2 2 2 2 2 2 1 1 2 2 2 2 2 2 1 1 1 1 2 2 0 0 2 2 2 2 2 2 2 2 2 2 1 1 2 2 1 1 0 0 1 1 1 1
1 SNP-1.798144. 0 799145 0 0 2 2 2 2 1 1 2 2 2 2 2 2 2 2 1 1 2 2 1 1 1 1 2 2 0 0 0 0 2 2 2 2 2 2 0 0 2 2 2 2 2 2 0 0 2 2 0 0 2 2 0 0 2 2 0 0 2 2 2 2
1 SNP-1.799367. 0 800368 2 2 2 2 2 2 2 2 2 2 1 1 2 2 1 1 2 2 2 2 2 2 2 2 1 1 2 2 2 2 2 2 1 1 1 1 2 2 1 1 2 2 2 2 2 2 2 2 2 2 1 1 1 1 1 1 1 1 1 1 1 1
1 SNP-1.800381. 0 801382 2 2 2 2 1 1 2 2 2 2 1 1 2 2 1 1 2 2 2 2 2 2 2 2 2 2 2 2 2 2 2 2 1 1 1 1 2 2 0 0 2 2 2 2 2 2 2 2 2 2 0 0 2 2 2 2 0 0 0 0 2 2
1 SNP-1.801984. 0 802985 2 2 2 2 2 2 2 2 2 2 1 1 2 2 2 2 2 2 2 2 2 2 2 2 2 2 2 2 2 2 2 2 2 2 2 2 2 2 2 2 2 2 2 2 2 2 2 2 2 2 2 2 2 2 1 1 2 2 2 2 1 1
1 SNP-1.802194. 0 803195 2 2 2 2 1 1 2 2 2 2 1 1 2 2 1 1 2 2 2 2 2 2 2 2 1 1 2 2 2 2 2 2 1 1 1 1 2 2 1 1 2 2 2 2 2 2 2 2 2 2 0 0 2 2 1 1 1 1 1 1 1 1
1 SNP-1.802211. 0 803212 2 2 2 2 2 2 2 2 2 2 2 2 2 2 2 2 2 2 2 2 2 2 2 2 2 2 2 2 2 2 2 2 2 2 2 2 2 2 0 0 0 0 2 2 2 2 2 2 2 2 1 1 2 2 2 2 1 1 2 2 2 2
1 SNP-1.802507. 0 803508 0 0 2 2 2 2 1 1 2 2 2 2 2 2 2 2 1 1 2 2 1 1 2 2 2 2 2 2 2 2 2 2 1 1 1 1 2 2 2 2 2 2 2 2 0 0 2 2 2 2 2 2 2 2 2 2 2 2 2 2 0 0
1 SNP-1.802755. 0 803756 2 2 2 2 0 0 2 2 2 2 2 2 2 2 1 1 2 2 2 2 2 2 2 2 2 2 2 2 2 2 2 2 0 0 1 1 2 2 0 0 2 2 2 2 2 2 2 2 2 2 2 2 2 2 0 0 2 2 0 0 2 2
1 SNP-1.802778. 0 803779 2 2 1 1 0 0 2 2 2 2 2 2 2 2 2 2 2 2 2 2 2 2 2 2 2 2 2 2 2 2 1 1 2 2 2 2 2 2 2 2 2 2 2 2 2 2 2 2 2 2 1 1 2 2 2 2 2 2 1 1 2 2
1 SNP-1.803276. 0 804277 2 2 1 1 2 2 2 2 1 1 2 2 2 2 1 1 2 2 2 2 2 2 2 2 2 2 2 2 2 2 1 1 2 2 2 2 2 2 2 2 2 2 2 2 2 2 2 2 2 2 2 2 2 2 2 2 2 2 0 0 2 2
1 SNP-1.803425. 0 804426 2 2 1 1 1 1 2 2 1 1 0 0 2 2 1 1 2 2 2 2 2 2 2 2 2 2 2 2 2 2 1 1 2 2 2 2 2 2 1 1 2 2 2 2 2 2 2 2 2 2 0 0 2 2 2 2 1 1 1 1 2 2
1 SNP-1.803537. 0 804538 2 2 0 0 1 1 2 2 2 2 2 2 2 2 1 1 2 2 2 2 2 2 2 2 2 2 2 2 2 2 2 2 2 2 2 2 2 2 1 1 2 2 2 2 2 2 2 2 2 2 1 1 2 2 2 2 1 1 0 0 0 0
1 SNP-1.803738. 0 804739 2 2 2 2 1 2 2 2 2 2 2 2 2 2 1 1 2 2 2 2 2 2 2 2 1 1 2 2 2 2 2 2 2 2 1 1 2 2 1 2 2 2 2 2 2 2 2 2 2 2 1 2 2 2 1 2 0 0 0 0 2 2
1 SNP-1.803971. 0 804972 2 2 2 2 2 2 2 2 2 2 1 1 2 2 2 2 2 2 2 2 2 2 2 2 2 2 2 2 2 2 2 2 1 1 2 2 2 2 2 2 2 2 2 2 2 2 2 2 2 2 2 2 2 2 2 2 2 2 2 2 1 2
1 SNP-1.805619. 0 806620 2 2 2 2 1 1 2 2 2 2 1 1 2 2 2 2 2 2 2 2 2 2 2 2 2 2 2 2 2 2 2 2 2 2 2 2 2 2 1 1 2 2 2 2 2 2 2 2 2 2 1 1 2 2 2 2 1 1 0 0 0 0
1 SNP-1.806881. 0 807882 2 2 2 2 2 2 2 2 2 2 0 0 2 2 1 1 2 2 2 2 2 2 2 2 1 1 2 2 2 2 2 2 1 1 1 1 2 2 0 0 2 2 2 2 2 2 2 2 2 2 0 0 2 2 1 1 0 0 1 1 1 2
1 SNP-1.806895. 0 807896 2 2 2 2 1 1 2 2 2 2 2 2 2 2 2 2 2 2 2 2 2 2 2 2 2 2 2 2 2 2 2 2 2 2 2 2 2 2 1 1 2 2 2 2 2 2 2 2 2 2 0 0 2 2 2 2 1 1 2 2 0 0
1 SNP-1.809993. 0 810994 2 2 2 2 2 2 2 2 2 2 2 2 2 2 2 2 2 2 2 2 2 2 0 0 2 2 2 2 0 0 2 2 2 2 2 2 2 2 0 0 2 2 2 2 2 2 2 2 0 0 2 2 2 2 1 1 1 1 0 0 2 2
1 SNP-1.814085. 0 815086 2 2 2 2 1 1 2 2 2 2 1 1 2 2 2 2 2 2 2 2 2 2 2 2 2 2 2 2 2 2 2 2 1 1 2 2 2 2 1 1 2 2 2 2 2 2 2 2 2 2 1 1 2 2 2 2 1 1 1 2 1 1
1 SNP-1.814107. 0 815108 2 2 2 2 1 1 2 2 2 2 1 1 2 2 1 1 2 2 2 2 2 2 2 2 1 1 2 2 2 2 2 2 1 1 1 1 2 2 1 1 2 2 2 2 2 2 2 2 2 2 1 1 2 2 1 1 1 1 1 1 1 2
1 SNP-1.814203. 0 815204 2 2 2 2 2 2 2 2 2 2 1 1 2 2 2 2 2 2 2 2 2 2 2 2 2 2 2 2 2 2 2 2 1 1 2 2 2 2 2 2 2 2 2 2 2 2 2 2 2 2 2 2 2 2 2 2 2 2 2 2 0 0
1 SNP-1.814219. 0 815220 2 2 2 2 2 2 0 0 2 2 2 2 1 1 2 2 2 2 2 2 1 1 2 2 0 0 2 2 2 2 0 0 2 2 2 2 0 0 2 2 2 2 2 2 0 0 2 2 1 1 2 2 2 2 1 1 2 2 0 0 2 2
1 SNP-1.814315. 0 815316 2 2 2 2 2 2 2 2 2 2 2 2 2 2 2 2 2 2 1 1 2 2 2 2 2 2 2 2 2 2 2 2 2 2 2 2 2 2 2 2 2 2 2 2 2 2 2 2 2 2 2 2 2 2 1 1 2 2 2 2 2 2
1 SNP-1.814370. 0 815371 2 2 2 2 1 2 2 2 2 2 2 2 2 2 1 1 2 2 2 2 2 2 2 2 2 2 2 2 2 2 2 2 2 2 1 1 2 2 0 0 2 2 2 2 2 2 2 2 2 2 0 0 2 2 2 2 0 0 1 1 2 2
1 SNP-1.814830. 0 815831 2 2 2 2 1 1 2 2 2 2 1 1 2 2 2 2 2 2 2 2 2 2 2 2 2 2 2 2 2 2 2 2 2 2 2 2 2 2 2 2 2 2 2 2 2 2 2 2 2 2 2 2 2 2 2 2 0 0 2 2 2 2
1 SNP-1.831911. 0 832912 2 2 2 2 1 1 2 2 2 2 0 0 2 2 0 0 2 2 2 2 2 2 2 2 2 2 2 2 2 2 2 2 0 0 1 1 2 2 1 1 2 2 2 2 2 2 2 2 2 2 1 1 2 2 2 2 0 0 1 1 0 0
1 SNP-1.836789. 0 837790 2 2 2 2 2 2 1 1 2 2 1 1 2 2 2 2 2 2 0 0 2 2 2 2 2 2 2 2 2 2 2 2 1 1 2 2 2 2 2 2 2 2 2 2 2 2 2 2 2 2 0 0 2 2 2 2 0 0 2 2 2 2
1 SNP-1.836901. 0 837902 2 2 2 2 2 2 2 2 2 2 2 2 2 2 2 2 2 2 2 2 2 2 2 2 2 2 2 2 2 2 2 2 2 2 2 2 2 2 1 1 2 2 0 0 2 2 1 1 1 1 1 1 0 0 2 2 2 2 2 2 2 2
1 SNP-1.838071. 0 839072 2 2 2 2 2 2 2 2 2 2 0 0 2 2 2 2 2 2 2 2 2 2 2 2 2 2 2 2 2 2 2 2 1 1 2 2 2 2 1 1 2 2 2 2 2 2 2 2 2 2 2 2 2 2 2 2 2 2 2 2 2 2
1 SNP-1.838210. 0 839211 2 2 2 2 2 2 2 2 2 2 1 1 2 2 2 2 2 2 2 2 2 2 2 2 1 1 2 2 2 2 2 2 2 2 0 0 2 2 2 2 2 2 2 2 2 2 2 2 2 2 2 2 2 2 2 2 2 2 1 1 2 2
1 SNP-1.838926. 0 839927 2 2 2 2 2 2 2 2 2 2 2 2 2 2 2 2 2 2 2 2 2 2 2 2 2 2 2 2 2 2 2 2 2 2 2 2 2 2 1 1 2 2 2 2 2 2 2 2 2 2 2 2 2 2 2 2 1 1 0 0 1 1
1 SNP-1.839292. 0 840293 2 2 2 2 1 1 2 2 2 2 1 1 2 2 2 2 2 2 2 2 2 2 2 2 2 2 2 2 2 2 2 2 1 1 2 2 2 2 1 1 2 2 2 2 2 2 2 2 2 2 1 1 2 2 2 2 1 1 2 2 1 1
1 SNP-1.839456. 0 840457 2 2 2 2 0 0 2 2 2 2 2 2 2 2 0 0 2 2 2 2 2 2 2 2 2 2 2 2 2 2 2 2 1 1 2 2 2 2 1 1 2 2 2 2 2 2 2 2 2 2 1 1 2 2 2 2 0 0 2 2 0 0
1 SNP-1.839744. 0 840745 2 2 2 2 1 1 2 2 2 2 1 1 2 2 1 1 2 2 2 2 2 2 2 2 1 1 2 2 2 2 2 2 1 1 1 1 2 2 1 1 2 2 2 2 2 2 2 2 2 2 1 1 2 2 1 1 1 1 1 1 1 2
1 SNP-1.840126. 0 841127 2 2 2 2 0 0 2 2 2 2 2 2 2 2 2 2 2 2 2 2 2 2 2 2 2 2 2 2 2 2 2 2 2 2 2 2 2 2 1 1 2 2 2 2 2 2 2 2 2 2 1 1 2 2 2 2 0 0 0 0 2 2
1 SNP-1.840207. 0 841208 2 2 2 2 1 1 2 2 2 2 1 1 2 2 1 1 2 2 2 2 2 2 2 2 1 1 2 2 2 2 2 2 1 1 1 1 2 2 1 1 2 2 2 2 2 2 2 2 2 2 0 0 2 2 1 1 1 1 0 0 0 0
1 SNP-1.840348. 0 841349 2 2 2 2 2 2 2 2 2 2 2 2 2 2 2 2 2 2 2 2 2 2 2 2 2 2 2 2 2 2 2 2 2 2 2 2 2 2 1 1 2 2 2 2 2 2 2 2 2 2 1 1 2 2 2 2 2 2 2 2 0 0
1 SNP-1.840370. 0 841371 2 2 2 2 2 2 2 2 2 2 0 0 2 2 1 2 2 2 2 2 2 2 2 2 2 2 2 2 2 2 2 2 2 2 2 2 2 2 1 1 2 2 2 2 2 2 2 2 2 2 1 1 2 2 2 2 1 1 1 2 2 2
1 SNP-1.840513. 0 841514 2 2 2 2 0 0 2 2 2 2 2 2 2 2 0 0 2 2 2 2 2 2 2 2 2 2 2 2 2 2 2 2 2 2 0 0 2 2 1 1 2 2 2 2 2 2 2 2 2 2 1 1 2 2 2 2 0 0 0 0 2 2
1 SNP-1.841172. 0 842173 2 2 2 2 0 0 2 2 2 2 1 1 2 2 2 2 2 2 2 2 2 2 2 2 2 2 2 2 2 2 2 2 1 1 2 2 2 2 1 1 2 2 2 2 2 2 2 2 2 2 1 1 2 2 1 1 1 1 0 0 1 1
1 SNP-1.841424. 0 842425 2 2 2 2 2 2 2 2 2 2 1 1 2 2 1 2 2 2 2 2 2 2 2 2 2 2 2 2 2 2 2 2 1 1 1 2 2 2 1 1 2 2 2 2 2 2 2 2 2 2 1 1 2 2 2 2 1 1 1 2 1 2
1 SNP-1.841466. 0 842467 2 2 2 2 0 0 2 2 2 2 1 1 2 2 1 1 2 2 2 2 2 2 2 2 1 1 2 2 2 2 2 2 1 1 1 1 2 2 1 1 2 2 2 2 2 2 2 2 2 2 1 1 2 2 2 2 0 0 1 1 1 2
1 SNP-1.842017. 0 843018 2 2 2 2 0 0 2 2 2 2 1 1 2 2 1 2 2 2 2 2 2 2 2 2 2 2 2 2 2 2 2 2 1 1 1 2 2 2 1 1 2 2 2 2 2 2 2 2 2 2 1 1 2 2 1 1 1 1 1 2 1 2
1 SNP-1.842218. 0 843219 2 2 2 2 0 0 2 2 2 2 0 0 2 2 2 2 2 2 2 2 2 2 2 2 1 1 2 2 2 2 2 2 1 1 2 2 2 2 0 0 2 2 2 2 2 2 2 2 2 2 0 0 2 2 0 0 0 0 2 2 2 2
1 SNP-1.843044. 0 844045 2 2 2 2 2 2 2 2 2 2 1 1 2 2 2 2 2 2 2 2 2 2 2 2 2 2 2 2 2 2 2 2 0 0 2 2 2 2 2 2 2 2 2 2 2 2 2 2 2 2 2 2 2 2 1 1 0 0 1 2 1 2
1 SNP-1.843206. 0 844207 2 2 2 2 0 0 2 2 2 2 1 1 2 2 1 1 2 2 2 2 2 2 2 2 1 1 2 2 2 2 2 2 1 1 1 1 2 2 1 1 2 2 2 2 2 2 2 2 2 2 1 1 2 2 1 1 1 1 1 1 1 2
1 SNP-1.843876. 0 844877 2 2 2 2 2 2 2 2 2 2 2 2 2 2 2 2 2 2 2 2 2 2 2 2 1 1 2 2 2 2 2 2 2 2 2 2 2 2 1 1 2 2 2 2 2 2 2 2 2 2 1 1 2 2 2 2 2 2 2 2 2 2
1 SNP-1.844288. 0 845289 2 2 2 2 0 0 2 2 2 2 1 1 0 0 2 2 2 2 2 2 0 0 2 2 1 1 2 2 0 0 2 2 0 0 2 2 2 2 2 2 0 0 1 1 0 0 2 2 1 1 0 0 0 0 2 2 2 2 2 2 2 2
1 SNP-1.844966. 0 845967 2 2 2 2 2 2 2 2 2 2 2 2 2 2 2 2 2 2 2 2 2 2 2 2 1 1 2 2 2 2 2 2 2 2 2 2 2 2 1 1 2 2 2 2 2 2 2 2 2 2 1 1 2 2 2 2 1 2 2 2 2 2
1 SNP-1.845514. 0 846515 2 2 2 2 2 2 2 2 2 2 1 2 2 2 1 1 2 2 0 0 2 2 2 2 1 1 2 2 2 2 2 2 1 2 1 1 2 2 1 1 2 2 2 2 2 2 2 2 2 2 1 1 2 2 1 1 1 1 1 1 1 2
1 SNP-1.846117. 0 847118 2 2 2 2 1 1 2 2 2 2 2 2 2 2 0 0 2 2 2 2 2 2 2 2 2 2 2 2 2 2 2 2 2 2 1 2 2 2 2 2 2 2 2 2 2 2 2 2 2 2 2 2 2 2 1 1 2 2 2 2 2 2
1 SNP-1.846164. 0 847165 2 2 2 2 0 0 2 2 2 2 1 2 2 2 2 2 2 2 2 2 2 2 2 2 1 1 2 2 2 2 2 2 0 0 2 2 2 2 1 1 2 2 2 2 2 2 2 2 2 2 1 1 2 2 2 2 1 1 2 2 2 2
1 SNP-1.846189. 0 847190 2 2 2 2 1 1 2 2 2 2 1 1 2 2 2 2 2 2 2 2 2 2 2 2 0 0 0 0 2 2 2 2 0 0 2 2 2 2 2 2 2 2 2 2 2 2 2 2 2 2 2 2 2 2 2 2 1 1 2 2 0 0
1 SNP-1.846342. 0 847343 2 2 2 2 1 2 2 2 2 2 1 1 2 2 1 1 2 2 2 2 2 2 2 2 2 2 2 2 2 2 2 2 1 1 1 1 2 2 2 2 2 2 2 2 2 2 2 2 2 2 2 2 2 2 1 1 2 2 1 1 1 2
1 SNP-1.846587. 0 847588 2 2 2 2 0 0 2 2 2 2 1 1 2 2 1 1 2 2 2 2 2 2 2 2 1 1 2 2 2 2 2 2 1 1 1 1 2 2 1 1 2 2 2 2 2 2 2 2 2 2 1 1 2 2 0 0 1 2 1 1 0 0
1 SNP-1.846688. 0 847689 2 2 2 2 0 0 2 2 2 2 1 1 2 2 1 1 2 2 2 2 2 2 2 2 2 2 2 2 2 2 2 2 1 1 1 1 2 2 2 2 2 2 2 2 2 2 2 2 2 2 2 2 2 2 1 1 2 2 1 1 1 2
1 SNP-1.848650. 0 849651 2 2 2 2 2 2 2 2 0 0 2 2 0 0 0 0 2 2 1 1 2 2 2 2 2 2 2 2 2 2 2 2 0 0 2 2 1 1 2 2 1 1 2 2 0 0 1 1 2 2 2 2 2 2 2 2 2 2 2 2 2 2
1 SNP-1.848873. 0 849874 2 2 2 2 2 2 1 1 0 0 2 2 2 2 1 1 2 2 2 2 2 2 2 2 2 2 1 1 2 2 1 1 2 2 2 2 2 2 0 0 2 2 2 2 2 2 2 2 0 0 2 2 2 2 0 0 2 2 2 2 0 0
1 SNP-1.850250. 0 851251 2 2 2 2 1 1 2 2 2 2 1 1 2 2 1 1 2 2 2 2 2 2 2 2 1 1 2 2 2 2 2 2 0 0 1 1 2 2 1 1 2 2 2 2 2 2 2 2 2 2 1 1 2 2 1 1 1 1 0 0 1 2
1 SNP-1.851222. 0 852223 2 2 2 2 2 2 2 2 2 2 1 1 2 2 1 1 2 2 2 2 2 2 2 2 1 1 2 2 2 2 2 2 1 1 1 1 2 2 0 0 2 2 2 2 2 2 2 2 2 2 1 1 2 2 1 1 1 2 1 1 2 2
1 SNP-1.853085. 0 854086 2 2 2 2 2 2 2 2 2 2 2 2 2 2 1 1 2 2 2 2 2 2 2 2 2 2 2 2 2 2 2 2 2 2 1 1 2 2 2 2 2 2 2 2 2 2 2 2 2 2 2 2 2 2 2 2 0 0 1 1 0 0
1 SNP-1.853110. 0 854111 2 2 2 2 1 1 2 2 2 2 1 1 2 2 1 1 2 2 2 2 2 2 2 2 1 1 2 2 2 2 2 2 1 1 1 1 2 2 1 1 2 2 2 2 2 2 2 2 2 2 1 1 2 2 1 1 1 2 1 1 2 2
1 SNP-1.853177tc. 0 854178 2 2 2 2 2 2 2 2 2 2 0 0 2 2 1 1 2 2 2 2 2 2 2 2 1 1 2 2 2 2 2 2 1 2 1 1 2 2 1 1 2 2 2 2 2 2 2 2 2 2 1 1 2 2 2 2 0 0 1 1 2 2
1 SNP-1.853177ta. 0 854178 2 2 2 2 2 2 2 2 2 2 2 2 2 2 2 2 2 2 2 2 2 2 2 2 1 1 2 2 2 2 2 2 2 2 2 2 2 2 1 1 2 2 2 2 2 2 2 2 2 2 1 1 2 2 2 2 0 0 0 0 2 2
1 SNP-1.853752. 0 854753 2 2 2 2 2 2 2 2 2 2 1 1 2 2 1 1 2 2 1 2 2 2 2 2 1 1 2 2 2 2 2 2 1 1 1 1 2 2 1 1 2 2 2 2 2 2 2 2 2 2 1 1 2 2 1 1 1 1 1 1 1 1
1 SNP-1.854845. 0 855846 2 2 2 2 2 2 2 2 2 2 1 1 2 2 0 0 2 2 0 0 2 2 2 2 1 1 2 2 2 2 2 2 1 1 0 0 2 2 1 1 2 2 2 2 2 2 2 2 2 2 1 1 2 2 1 1 0 0 0 0 1 2
1 SNP-1.856252. 0 857253 2 2 2 2 2 2 2 2 2 2 2 2 2 2 1 1 2 2 2 2 2 2 2 2 2 2 2 2 2 2 2 2 2 2 1 1 2 2 2 2 2 2 2 2 2 2 2 2 2 2 2 2 2 2 1 1 0 0 1 1 2 2
1 SNP-1.856274. 0 857275 2 2 2 2 2 2 2 2 2 2 2 2 2 2 1 1 2 2 2 2 2 2 2 2 2 2 2 2 2 2 2 2 2 2 1 1 2 2 2 2 2 2 2 2 2 2 2 2 2 2 2 2 2 2 2 2 2 2 1 1 0 0
1 SNP-1.856330. 0 857331 2 2 2 2 1 1 2 2 2 2 2 2 2 2 1 1 2 2 2 2 2 2 2 2 2 2 2 2 2 2 2 2 2 2 1 1 2 2 2 2 2 2 2 2 2 2 2 2 2 2 2 2 2 2 2 2 2 2 1 1 0 0
1 SNP-1.856522. 0 857523 2 2 2 2 1 1 2 2 2 2 1 1 2 2 1 1 2 2 2 2 2 2 2 2 1 1 2 2 2 2 2 2 1 1 1 1 2 2 1 1 2 2 2 2 2 2 2 2 2 2 1 1 2 2 1 1 1 1 1 1 1 2
1 SNP-1.856545. 0 857546 2 2 2 2 2 2 2 2 2 2 2 2 2 2 1 1 2 2 2 2 2 2 2 2 2 2 2 2 2 2 2 2 2 2 1 1 2 2 2 2 2 2 2 2 2 2 2 2 2 2 2 2 2 2 2 2 0 0 1 1 2 2
1 SNP-1.857562. 0 858563 2 2 2 2 1 1 2 2 2 2 1 1 2 2 1 1 2 2 2 2 2 2 2 2 1 1 2 2 2 2 2 2 1 1 1 1 2 2 1 1 2 2 2 2 2 2 2 2 2 2 1 1 2 2 1 1 1 1 1 1 1 2
1 SNP-1.857922. 0 858923 2 2 2 2 1 1 2 2 2 2 0 0 2 2 1 1 2 2 2 2 2 2 2 2 2 2 2 2 2 2 2 2 0 0 1 1 2 2 2 2 2 2 2 2 2 2 2 2 2 2 2 2 2 2 2 2 0 0 1 1 1 2
1 SNP-1.858145. 0 859146 2 2 2 2 2 2 2 2 2 2 2 2 2 2 1 1 2 2 2 2 2 2 2 2 2 2 2 2 2 2 2 2 2 2 1 1 2 2 2 2 2 2 2 2 2 2 2 2 2 2 2 2 2 2 2 2 2 2 0 0 2 2
1 SNP-1.858951. 0 859952 0 0 0 0 2 2 2 2 0 0 1 1 2 2 1 1 2 2 2 2 2 2 2 2 1 1 2 2 2 2 2 2 1 1 1 1 2 2 1 1 2 2 0 0 0 0 2 2 2 2 1 1 0 0 1 1 1 1 0 0 1 1
1 SNP-1.858961. 0 859962 2 2 2 2 2 2 2 2 2 2 2 2 2 2 1 1 2 2 2 2 2 2 2 2 2 2 2 2 2 2 2 2 2 2 1 1 2 2 2 2 2 2 2 2 2 2 2 2 2 2 2 2 2 2 0 0 0 0 1 1 2 2
1 SNP-1.859217. 0 860218 2 2 2 2 2 2 2 2 2 2 1 1 2 2 1 1 2 2 0 0 2 2 2 2 1 1 2 2 2 2 2 2 1 1 0 0 2 2 1 1 2 2 2 2 2 2 2 2 2 2 1 1 2 2 1 1 1 1 1 2 1 2
1 SNP-1.860730. 0 861731 2 2 2 2 2 2 2 2 2 2 1 1 2 2 2 2 2 2 2 2 2 2 2 2 1 1 2 2 2 2 2 2 1 1 0 0 2 2 1 1 2 2 2 2 2 2 2 2 2 2 1 1 2 2 0 0 0 0 2 2 2 2
1 SNP-1.861799. 0 862800 2 2 2 2 1 1 2 2 2 2 0 0 2 2 1 1 2 2 2 2 2 2 2 2 2 2 2 2 2 2 2 2 1 1 0 0 2 2 2 2 2 2 2 2 2 2 2 2 2 2 2 2 2 2 2 2 0 0 1 1 2 2
1 SNP-1.861841. 0 862842 2 2 0 0 1 1 2 2 0 0 2 2 2 2 2 2 2 2 2 2 2 2 2 2 2 2 2 2 2 2 2 2 0 0 1 1 2 2 2 2 2 2 2 2 2 2 2 2 2 2 2 2 2 2 2 2 2 2 1 1 2 2
1 SNP-1.862145. 0 863146 2 2 2 2 1 1 2 2 2 2 2 2 2 2 1 1 0 0 2 2 2 2 2 2 2 2 2 2 2 2 2 2 2 2 1 1 2 2 2 2 2 2 2 2 2 2 2 2 2 2 2 2 2 2 2 2 2 2 1 1 2 2
1 SNP-1.862300. 0 863301 2 2 2 2 2 2 2 2 2 2 0 0 2 2 0 0 2 2 1 1 2 2 1 1 2 2 2 2 2 2 1 1 2 2 1 1 2 2 2 2 2 2 2 2 2 2 2 2 2 2 2 2 2 2 2 2 2 2 1 1 2 2
1 SNP-1.863320. 0 864321 2 2 2 2 2 2 2 2 2 2 1 1 2 2 0 0 2 2 0 0 2 2 2 2 2 2 2 2 2 2 2 2 1 1 0 0 2 2 1 1 2 2 2 2 2 2 2 2 2 2 1 1 2 2 1 1 0 0 1 2 0 0
1 SNP-1.864652. 0 865653 2 2 2 2 1 1 2 2 2 2 0 0 2 2 1 1 2 2 2 2 2 2 2 2 1 1 2 2 2 2 2 2 1 1 1 2 2 2 1 1 2 2 2 2 2 2 2 2 2 2 1 1 2 2 1 1 1 1 1 2 0 0
1 SNP-1.864813. 0 865814 2 2 2 2 1 1 2 2 2 2 1 1 2 2 2 2 2 2 2 2 2 2 2 2 0 0 2 2 2 2 2 2 1 1 0 0 2 2 1 1 2 2 2 2 2 2 2 2 2 2 1 1 2 2 1 1 1 1 0 0 0 0
1 SNP-1.865439. 0 866440 2 2 2 2 2 2 2 2 2 2 1 1 2 2 2 2 2 2 2 2 2 2 2 2 2 2 2 2 2 2 2 2 1 1 2 2 2 2 2 2 2 2 2 2 2 2 2 2 2 2 2 2 2 2 0 0 2 2 2 2 0 0
1 SNP-1.866056. 0 867057 2 2 2 2 2 2 2 2 2 2 2 2 2 2 2 2 2 2 2 2 2 2 2 2 2 2 2 2 2 2 2 2 2 2 2 2 2 2 1 1 2 2 2 2 2 2 2 2 2 2 1 1 2 2 2 2 1 1 2 2 0 0
1 SNP-1.866303. 0 867304 2 2 2 2 1 1 2 2 2 2 2 2 0 0 0 0 1 1 2 2 0 0 2 2 2 2 2 2 0 0 2 2 2 2 2 2 2 2 2 2 0 0 2 2 2 2 2 2 2 2 2 2 2 2 2 2 2 2 0 0 0 0
1 SNP-1.866643. 0 867644 2 2 2 2 2 2 2 2 2 2 0 0 2 2 1 1 2 2 2 2 2 2 2 2 2 2 2 2 2 2 2 2 2 2 0 0 2 2 2 2 2 2 2 2 2 2 2 2 2 2 2 2 2 2 2 2 2 2 1 1 2 2
1 SNP-1.866834. 0 867835 2 2 2 2 1 1 2 2 2 2 2 2 2 2 2 2 2 2 0 0 2 2 2 2 0 0 2 2 2 2 2 2 2 2 0 0 2 2 2 2 2 2 2 2 2 2 2 2 2 2 2 2 2 2 2 2 2 2 1 1 2 2
1 SNP-1.867006. 0 868007 2 2 2 2 2 2 2 2 2 2 2 2 2 2 1 1 1 2 2 2 0 0 2 2 2 2 2 2 2 2 2 2 2 2 1 1 2 2 2 2 2 2 2 2 2 2 2 2 2 2 2 2 2 2 2 2 2 2 1 1 2 2
1 SNP-1.867165. 0 868166 2 2 2 2 1 1 2 2 2 2 2 2 0 0 1 1 2 2 2 2 2 2 2 2 2 2 2 2 2 2 2 2 2 2 1 1 2 2 2 2 2 2 2 2 2 2 2 2 2 2 2 2 2 2 0 0 2 2 1 1 0 0
1 SNP-1.867182. 0 868183 2 2 2 2 2 2 2 2 2 2 2 2 2 2 1 1 2 2 2 2 2 2 2 2 2 2 2 2 2 2 2 2 2 2 1 1 2 2 2 2 2 2 2 2 2 2 2 2 2 2 2 2 2 2 0 0 2 2 1 1 1 2
1 SNP-1.868602. 0 869603 2 2 2 2 2 2 2 2 2 2 2 2 2 2 1 1 2 2 2 2 2 2 2 2 2 2 2 2 2 2 2 2 2 2 1 1 2 2 2 2 2 2 2 2 2 2 2 2 2 2 2 2 2 2 2 2 2 2 1 1 2 2
1 SNP-1.868925. 0 869926 2 2 2 2 2 2 2 2 2 2 1 1 2 2 0 0 2 2 2 2 2 2 2 2 2 2 2 2 2 2 2 2 1 1 0 0 2 2 2 2 2 2 2 2 2 2 2 2 2 2 2 2 2 2 2 2 2 2 2 2 1 1
1 SNP-1.868993. 0 869994 2 2 2 2 0 0 2 2 2 2 2 2 2 2 1 1 2 2 0 0 2 2 2 2 2 2 2 2 2 2 2 2 2 2 1 1 2 2 2 2 2 2 2 2 2 2 2 2 0 0 2 2 2 2 2 2 2 2 1 1 2 2
1 SNP-1.869019. 0 870020 2 2 2 2 1 1 2 2 2 2 0 0 2 2 1 1 2 2 2 2 2 2 2 2 2 2 2 2 2 2 2 2 1 2 0 0 2 2 2 2 2 2 2 2 2 2 2 2 2 2 2 2 2 2 2 2 2 2 1 1 2 2
1 SNP-1.871321. 0 872322 2 2 2 2 2 2 2 2 2 2 0 0 2 2 2 2 2 2 2 2 2 2 2 2 2 2 2 2 2 2 2 2 1 1 0 0 2 2 1 1 2 2 2 2 2 2 2 2 2 2 1 1 2 2 1 1 2 2 2 2 2 2
1 SNP-1.871518. 0 872519 2 2 2 2 1 1 2 2 2 2 1 1 2 2 1 1 2 2 2 2 2 2 2 2 1 1 2 2 2 2 2 2 1 1 1 1 2 2 1 1 2 2 2 2 2 2 2 2 2 2 1 1 2 2 1 1 1 1 1 1 1 1
1 SNP-1.871530. 0 872531 2 2 2 2 1 1 2 2 2 2 2 2 2 2 1 2 2 2 2 2 2 2 2 2 2 2 2 2 2 2 2 2 2 2 0 0 2 2 2 2 2 2 2 2 2 2 2 2 2 2 2 2 2 2 2 2 2 2 1 2 2 2
1 SNP-1.871966. 0 872967 2 2 2 2 2 2 2 2 2 2 2 2 2 2 2 2 2 2 2 2 2 2 2 2 1 1 2 2 2 2 2 2 2 2 2 2 2 2 1 1 2 2 2 2 2 2 2 2 2 2 1 1 2 2 1 1 0 0 2 2 2 2
1 SNP-1.872418. 0 873419 2 2 2 2 1 1 2 2 0 0 1 1 2 2 1 1 2 2 2 2 2 2 2 2 0 0 2 2 2 2 2 2 1 1 1 1 2 2 1 1 2 2 2 2 2 2 2 2 1 1 1 1 2 2 0 0 1 1 1 1 1 1
1 SNP-1.874042. 0 875043 2 2 2 2 1 1 2 2 2 2 1 1 2 2 0 0 2 2 2 2 2 2 2 2 1 1 2 2 2 2 2 2 1 1 0 0 2 2 1 1 2 2 2 2 2 2 2 2 2 2 1 1 2 2 2 2 1 1 1 2 0 0
1 SNP-1.874123. 0 875124 2 2 2 2 2 2 2 2 2 2 1 1 2 2 0 0 2 2 2 2 2 2 2 2 1 1 2 2 2 2 2 2 1 1 0 0 2 2 1 1 2 2 2 2 2 2 2 2 2 2 1 1 2 2 2 2 1 1 1 2 0 0
1 SNP-1.878678. 0 879679 2 2 2 2 1 1 2 2 2 2 1 1 2 2 1 2 2 2 2 2 2 2 2 2 1 1 2 2 2 2 2 2 1 1 1 2 2 2 1 1 2 2 2 2 2 2 2 2 2 2 1 1 2 2 2 2 1 1 1 2 0 0
1 SNP-1.878803. 0 879804 2 2 2 2 1 1 2 2 2 2 1 1 2 2 1 1 2 2 2 2 2 2 2 2 1 1 2 2 2 2 2 2 1 1 1 1 2 2 1 1 2 2 2 2 2 2 2 2 2 2 1 1 2 2 2 2 1 1 1 1 2 2
1 SNP-1.892792. 0 893793 2 2 2 2 2 2 2 2 2 2 2 2 2 2 2 2 2 2 2 2 2 2 0 0 2 2 2 2 2 2 2 2 2 2 1 1 2 2 2 2 2 2 2 2 2 2 2 2 2 2 2 2 2 2 2 2 0 0 2 2 1 1
1 SNP-1.902881. 0 903882 2 2 2 2 1 1 2 2 2 2 0 0 2 2 0 0 2 2 0 0 0 0 2 2 1 1 2 2 2 2 2 2 2 2 2 2 2 2 2 2 2 2 2 2 2 2 2 2 2 2 0 0 2 2 2 2 2 2 0 0 2 2
1 SNP-1.903034. 0 904035 2 2 2 2 2 2 2 2 2 2 2 2 2 2 2 2 2 2 2 2 2 2 2 2 2 2 2 2 2 2 2 2 2 2 0 0 2 2 1 1 2 2 2 2 2 2 2 2 2 2 1 1 2 2 2 2 1 1 2 2 2 2
1 SNP-1.903789. 0 904790 2 2 2 2 2 2 0 0 2 2 1 1 1 1 2 2 0 0 2 2 2 2 1 1 1 1 2 2 2 2 2 2 0 0 2 2 2 2 2 2 2 2 2 2 2 2 2 2 2 2 2 2 2 2 2 2 2 2 2 2 2 2
1 SNP-1.905907. 0 906908 2 2 2 2 2 2 2 2 2 2 1 1 2 2 2 2 2 2 2 2 2 2 2 2 2 2 2 2 2 2 2 2 2 2 0 0 2 2 2 2 2 2 2 2 2 2 2 2 2 2 2 2 2 2 1 1 2 2 2 2 2 2
1 SNP-1.907194. 0 908195 0 0 2 2 1 1 2 2 2 2 2 2 2 2 0 0 2 2 2 2 0 0 2 2 2 2 2 2 2 2 2 2 2 2 2 2 0 0 0 0 0 0 1 1 2 2 2 2 2 2 1 1 0 0 2 2 2 2 0 0 0 0
1 SNP-1.909221. 0 910222 1 1 1 1 2 2 1 1 0 0 1 1 0 0 1 1 2 2 0 0 2 2 1 1 2 2 1 1 0 0 2 2 2 2 2 2 2 2 2 2 2 2 2 2 2 2 2 2 2 2 2 2 2 2 0 0 2 2 2 2 2 2
1 SNP-1.910483. 0 911484 1 1 2 2 2 2 1 1 1 1 2 2 1 1 2 2 2 2 2 2 0 0 2 2 2 2 0 0 1 1 1 1 1 1 2 2 2 2 2 2 2 2 2 2 0 0 2 2 2 2 2 2 0 0 2 2 2 2 2 2 2 2
1 SNP-1.910549. 0 911550 2 2 2 2 2 2 2 2 0 0 2 2 2 2 2 2 2 2 2 2 2 2 2 2 1 1 2 2 2 2 2 2 2 2 2 2 2 2 0 0 2 2 2 2 2 2 2 2 2 2 1 1 2 2 1 1 2 2 2 2 2 2
1 SNP-1.910579. 0 911580 1 1 2 2 0 0 2 2 2 2 1 1 2 2 2 2 2 2 0 0 1 1 2 2 2 2 2 2 0 0 2 2 1 1 2 2 2 2 2 2 0 0 2 2 2 2 2 2 1 1 2 2 2 2 2 2 2 2 2 2 1 1
1 SNP-1.910989. 0 911990 2 2 2 2 1 1 2 2 2 2 1 1 2 2 1 1 2 2 2 2 2 2 2 2 1 1 2 2 2 2 2 2 1 1 1 1 2 2 1 1 2 2 2 2 2 2 2 2 2 2 1 1 2 2 1 1 1 1 1 1 1 2
1 SNP-1.911699. 0 912700 2 2 0 0 1 1 2 2 2 2 1 1 2 2 1 1 2 2 2 2 0 0 2 2 1 1 2 2 2 2 2 2 1 1 1 1 2 2 1 1 0 0 0 0 2 2 2 2 0 0 1 1 0 0 1 1 1 1 1 1 0 0
1 SNP-1.911726. 0 912727 2 2 2 2 1 1 2 2 2 2 0 0 2 2 2 2 2 2 2 2 2 2 2 2 2 2 2 2 2 2 2 2 1 1 2 2 2 2 2 2 2 2 2 2 2 2 2 2 2 2 0 0 2 2 1 1 0 0 2 2 1 2
1 SNP-1.911822. 0 912823 2 2 2 2 2 2 2 2 2 2 1 2 2 2 2 2 2 2 2 2 2 2 2 2 1 1 2 2 2 2 2 2 0 0 2 2 2 2 1 1 2 2 2 2 2 2 2 2 2 2 1 1 2 2 0 0 1 1 0 0 0 0
1 SNP-1.912729. 0 913730 2 2 2 2 2 2 2 2 2 2 2 2 2 2 2 2 2 2 2 2 2 2 2 2 1 1 2 2 2 2 2 2 2 2 2 2 2 2 1 1 2 2 2 2 2 2 2 2 2 2 1 1 2 2 2 2 0 0 2 2 0 0
1 SNP-1.912786. 0 913787 2 2 2 2 1 1 1 1 2 2 0 0 2 2 2 2 2 2 0 0 2 2 2 2 2 2 2 2 2 2 2 2 2 2 0 0 2 2 2 2 0 0 2 2 2 2 2 2 2 2 2 2 2 2 0 0 2 2 1 1 2 2
1 SNP-1.912963. 0 913964 2 2 2 2 2 2 2 2 2 2 2 2 2 2 1 1 2 2 2 2 2 2 2 2 2 2 2 2 2 2 2 2 2 2 2 2 2 2 1 1 2 2 2 2 2 2 2 2 2 2 0 0 2 2 2 2 2 2 2 2 2 2
1 SNP-1.913203. 0 914204 2 2 2 2 2 2 2 2 2 2 1 1 2 2 2 2 2 2 2 2 2 2 2 2 2 2 2 2 2 2 2 2 1 1 2 2 2 2 2 2 2 2 2 2 2 2 2 2 2 2 2 2 2 2 1 1 0 0 1 2 1 1
1 SNP-1.914803. 0 915804 2 2 2 2 2 2 2 2 2 2 2 2 2 2 1 1 2 2 2 2 2 2 2 2 1 1 2 2 2 2 2 2 2 2 0 0 2 2 1 1 2 2 2 2 2 2 2 2 2 2 1 1 2 2 2 2 1 2 0 0 2 2
1 SNP-1.915437. 0 916438 2 2 2 2 2 2 2 2 2 2 2 2 2 2 1 1 2 2 2 2 2 2 2 2 0 0 2 2 2 2 2 2 2 2 0 0 2 2 0 0 2 2 2 2 2 2 2 2 2 2 0 0 2 2 2 2 0 0 1 1 2 2
1 SNP-1.915455. 0 916456 2 2 2 2 2 2 2 2 2 2 0 0 2 2 1 1 2 2 2 2 2 2 2 2 1 1 2 2 2 2 2 2 2 2 1 1 2 2 1 1 2 2 2 2 0 0 2 2 2 2 1 1 2 2 2 2 1 1 1 1 0 0
1 SNP-1.915578. 0 916579 2 2 2 2 2 2 2 2 2 2 2 2 2 2 2 2 2 2 2 2 2 2 2 2 2 2 2 2 2 2 2 2 2 2 2 2 2 2 0 0 2 2 1 1 0 0 1 1 2 2 2 2 2 2 2 2 2 2 2 2 2 2
1 SNP-1.919571. 0 920572 2 2 2 2 2 2 2 2 2 2 2 2 2 2 1 1 2 2 2 2 2 2 2 2 1 1 2 2 2 2 2 2 2 2 1 1 2 2 1 1 2 2 2 2 2 2 2 2 2 2 1 1 2 2 2 2 1 1 0 0 0 0
1 SNP-1.920659. 0 921660 2 2 2 2 2 2 2 2 2 2 1 1 2 2 2 2 2 2 2 2 2 2 2 2 2 2 2 2 2 2 2 2 2 2 2 2 2 2 2 2 2 2 2 2 2 2 2 2 2 2 2 2 2 2 1 1 0 0 2 2 1 1
1 SNP-1.921026. 0 922027 2 2 2 2 2 2 2 2 2 2 2 2 2 2 1 1 2 2 2 2 2 2 2 2 1 1 2 2 2 2 2 2 2 2 1 2 2 2 2 2 2 2 2 2 2 2 2 2 2 2 2 2 2 2 2 2 2 2 1 1 2 2
1 SNP-1.921673. 0 922674 2 2 2 2 1 1 2 2 2 2 1 1 2 2 2 2 2 2 2 2 2 2 2 2 2 2 2 2 2 2 2 2 1 1 2 2 2 2 1 1 2 2 2 2 2 2 2 2 2 2 1 1 2 2 1 1 1 1 2 2 1 2
1 SNP-1.923143. 0 924144 2 2 2 2 2 2 2 2 2 2 2 2 2 2 2 2 2 2 2 2 2 2 2 2 2 2 2 2 2 2 2 2 2 2 2 2 2 2 1 1 2 2 2 2 2 2 2 2 2 2 1 1 2 2 2 2 0 0 2 2 2 2
1 SNP-1.923446. 0 924447 2 2 2 2 1 1 0 0 2 2 0 0 2 2 1 1 2 2 2 2 2 2 2 2 1 1 2 2 2 2 2 2 1 1 1 1 2 2 1 1 2 2 2 2 2 2 2 2 0 0 1 1 2 2 1 1 1 1 1 1 1 2
1 SNP-1.923470. 0 924471 2 2 2 2 1 1 2 2 2 2 1 1 2 2 1 1 0 0 2 2 2 2 2 2 1 1 2 2 2 2 2 2 1 1 1 1 2 2 0 0 0 0 2 2 2 2 2 2 2 2 1 1 2 2 1 1 1 1 1 1 1 2
1 SNP-1.923559. 0 924560 2 2 2 2 2 2 2 2 2 2 2 2 2 2 2 2 2 2 2 2 2 2 2 2 2 2 2 2 2 2 2 2 2 2 2 2 2 2 1 1 2 2 2 2 2 2 2 2 2 2 1 1 2 2 2 2 1 1 2 2 2 2
1 SNP-1.923985. 0 924986 2 2 2 2 2 2 2 2 2 2 2 2 2 2 1 1 2 2 2 2 2 2 2 2 1 1 2 2 2 2 2 2 2 2 1 1 2 2 2 2 2 2 2 2 2 2 2 2 2 2 2 2 2 2 2 2 2 2 1 1 2 2
1 SNP-1.924036. 0 925037 2 2 2 2 2 2 2 2 2 2 2 2 2 2 2 2 2 2 2 2 2 2 2 2 2 2 2 2 2 2 2 2 2 2 2 2 2 2 1 1 2 2 2 2 2 2 2 2 2 2 1 1 2 2 2 2 1 1 2 2 2 2
1 SNP-1.924106. 0 925107 2 2 2 2 1 1 1 2 0 0 1 1 2 2 1 1 2 2 2 2 2 2 2 2 1 1 2 2 2 2 2 2 1 1 1 1 2 2 1 1 2 2 2 2 2 2 0 0 0 0 1 1 2 2 1 1 1 1 1 1 1 2
1 SNP-1.924397. 0 925398 2 2 2 2 2 2 2 2 2 2 2 2 2 2 2 2 2 2 2 2 2 2 2 2 2 2 2 2 2 2 2 2 2 2 2 2 2 2 1 1 2 2 2 2 2 2 2 2 2 2 1 1 2 2 2 2 1 1 2 2 2 2
1 SNP-1.924566. 0 925567 2 2 0 0 2 2 0 0 1 1 2 2 0 0 2 2 0 0 2 2 2 2 2 2 2 2 2 2 2 2 2 2 2 2 2 2 2 2 0 0 2 2 2 2 1 1 0 0 1 1 1 1 2 2 2 2 2 2 2 2 2 2
1 SNP-1.924599. 0 925600 2 2 2 2 2 2 1 1 1 1 2 2 2 2 2 2 2 2 2 2 2 2 1 1 0 0 0 0 2 2 2 2 2 2 2 2 2 2 2 2 2 2 2 2 1 1 2 2 1 1 2 2 0 0 2 2 2 2 0 0 2 2
1 SNP-1.924714. 0 925715 2 2 2 2 2 2 2 2 2 2 2 2 2 2 2 2 2 2 2 2 2 2 2 2 2 2 2 2 2 2 2 2 2 2 2 2 2 2 1 1 2 2 2 2 2 2 2 2 2 2 1 1 2 2 2 2 1 1 2 2 2 2
1 SNP-1.925427. 0 926428 2 2 2 2 2 2 2 2 2 2 2 2 2 2 1 1 2 2 2 2 2 2 2 2 2 2 2 2 2 2 2 2 2 2 1 1 2 2 2 2 2 2 2 2 2 2 2 2 2 2 2 2 2 2 2 2 2 2 1 1 2 2
1 SNP-1.926272. 0 927273 2 2 2 2 2 2 2 2 2 2 1 1 2 2 1 1 2 2 2 2 2 2 2 2 1 1 2 2 2 2 2 2 1 1 1 1 2 2 0 0 2 2 2 2 2 2 2 2 2 2 1 1 2 2 1 1 0 0 1 1 0 0
1 SNP-1.926644. 0 927645 0 0 2 2 1 1 2 2 2 2 1 1 2 2 1 1 2 2 2 2 2 2 2 2 1 1 2 2 0 0 2 2 1 1 1 1 2 2 1 1 2 2 0 0 0 0 0 0 2 2 1 1 2 2 1 1 1 1 1 1 1 1
1 SNP-1.927310. 0 928311 2 2 2 2 2 2 2 2 2 2 2 2 2 2 1 1 2 2 2 2 2 2 2 2 2 2 2 2 2 2 2 2 2 2 1 1 2 2 2 2 2 2 2 2 2 2 2 2 2 2 2 2 2 2 2 2 2 2 1 1 2 2
1 SNP-1.927636. 0 928637 1 1 2 2 2 2 2 2 0 0 2 2 1 1 2 2 2 2 2 2 2 2 1 1 2 2 2 2 2 2 0 0 2 2 2 2 2 2 2 2 0 0 2 2 2 2 2 2 0 0 2 2 2 2 2 2 1 1 1 1 1 1
1 SNP-1.928153. 0 929154 2 2 2 2 2 2 2 2 2 2 1 1 2 2 1 1 2 2 2 2 2 2 2 2 1 1 2 2 2 2 2 2 1 1 1 1 2 2 1 1 2 2 2 2 2 2 2 2 2 2 1 1 2 2 1 1 1 1 1 1 1 2
1 SNP-1.928758. 0 929759 2 2 2 2 2 2 2 2 2 2 2 2 2 2 2 2 2 2 2 2 2 2 2 2 2 2 2 2 2 2 2 2 2 2 2 2 2 2 1 1 2 2 2 2 2 2 2 2 2 2 0 0 2 2 2 2 1 1 2 2 2 2
1 SNP-1.929006. 0 930007 2 2 2 2 2 2 2 2 2 2 1 1 2 2 1 1 2 2 2 2 2 2 2 2 1 1 2 2 2 2 2 2 1 1 1 1 2 2 1 1 2 2 2 2 2 2 2 2 2 2 1 1 2 2 1 1 1 1 1 1 1 2
1 SNP-1.929286. 0 930287 2 2 2 2 2 2 2 2 2 2 1 1 2 2 1 1 2 2 2 2 2 2 2 2 1 1 2 2 2 2 2 2 1 1 0 0 2 2 2 2 2 2 2 2 2 2 2 2 2 2 2 2 2 2 1 1 2 2 1 1 1 2
1 SNP-1.929958. 0 930959 2 2 2 2 1 1 2 2 2 2 1 1 2 2 1 1 2 2 2 2 2 2 2 2 1 1 2 2 2 2 2 2 1 1 1 1 2 2 1 1 2 2 2 2 2 2 2 2 2 2 1 1 2 2 1 1 1 1 1 1 1 2
1 SNP-1.931865. 0 932866 2 2 2 2 2 2 2 2 2 2 1 1 2 2 2 2 2 2 2 2 2 2 2 2 2 2 2 2 2 2 2 2 1 1 2 2 2 2 2 2 2 2 2 2 2 2 2 2 2 2 2 2 2 2 1 1 2 2 1 2 1 2
1 SNP-1.932998. 0 933999 2 2 2 2 2 2 2 2 2 2 1 1 2 2 0 0 2 2 2 2 2 2 2 2 2 2 2 2 2 2 2 2 2 2 2 2 2 2 2 2 2 2 2 2 2 2 2 2 2 2 0 0 2 2 1 1 0 0 0 0 0 0
1 SNP-1.934738. 0 935739 2 2 2 2 2 2 2 2 2 2 1 1 2 2 2 2 2 2 2 2 2 2 2 2 2 2 2 2 2 2 2 2 1 1 2 2 2 2 0 0 2 2 2 2 2 2 2 2 2 2 2 2 2 2 1 1 2 2 2 2 0 0
1 SNP-1.934907. 0 935908 2 2 2 2 2 2 2 2 2 2 2 2 2 2 1 1 2 2 2 2 2 2 2 2 2 2 2 2 2 2 2 2 2 2 0 0 2 2 2 2 2 2 2 2 2 2 2 2 2 2 2 2 2 2 2 2 2 2 1 1 2 2
1 SNP-1.935563. 0 936564 2 2 2 2 1 1 2 2 2 2 1 1 2 2 2 2 2 2 2 2 2 2 0 0 2 2 2 2 2 2 2 2 1 1 2 2 2 2 2 2 2 2 2 2 2 2 2 2 2 2 0 0 2 2 1 1 1 1 2 2 2 2
1 SNP-1.935593. 0 936594 2 2 2 2 0 0 2 2 2 2 1 1 2 2 2 2 2 2 2 2 2 2 2 2 2 2 2 2 2 2 2 2 1 1 2 2 2 2 2 2 2 2 2 2 2 2 2 2 2 2 2 2 2 2 1 1 0 0 2 2 0 0
1 SNP-1.936038. 0 937039 2 2 2 2 0 0 2 2 2 2 1 2 2 2 2 2 2 2 2 2 2 2 2 2 1 1 2 2 2 2 2 2 0 0 2 2 2 2 1 1 2 2 2 2 2 2 2 2 2 2 1 1 2 2 0 0 1 1 2 2 2 2
1 SNP-1.936637. 0 937638 2 2 2 2 0 0 2 2 2 2 1 1 2 2 2 2 2 2 2 2 2 2 2 2 2 2 2 2 2 2 2 2 1 1 2 2 2 2 2 2 2 2 2 2 2 2 2 2 2 2 2 2 2 2 1 1 2 2 2 2 1 2
1 SNP-1.936683. 0 937684 2 2 2 2 0 0 2 2 2 2 1 2 2 2 2 2 2 2 2 2 2 2 2 2 2 2 2 2 2 2 2 2 2 2 2 2 2 2 1 1 2 2 2 2 2 2 2 2 2 2 1 1 2 2 0 0 1 1 2 2 2 2
1 SNP-1.936751. 0 937752 2 2 2 2 1 1 2 2 2 2 2 2 2 2 2 2 2 2 2 2 2 2 2 2 2 2 2 2 2 2 2 2 2 2 2 2 2 2 2 2 2 2 2 2 2 2 2 2 2 2 2 2 2 2 2 2 1 1 2 2 2 2
1 SNP-1.937649. 0 938650 2 2 2 2 0 0 2 2 2 2 1 1 2 2 2 2 2 2 2 2 2 2 2 2 2 2 2 2 2 2 2 2 1 1 2 2 2 2 2 2 2 2 2 2 2 2 2 2 2 2 2 2 2 2 1 1 2 2 2 2 2 2
1 SNP-1.938108. 0 939109 2 2 2 2 0 0 2 2 2 2 2 2 2 2 2 2 2 2 2 2 2 2 2 2 1 1 2 2 2 2 2 2 2 2 2 2 2 2 1 1 2 2 2 2 2 2 2 2 2 2 1 1 2 2 2 2 0 0 2 2 2 2
1 SNP-1.938302. 0 939303 2 2 2 2 2 2 2 2 2 2 2 2 2 2 2 2 2 2 2 2 2 2 2 2 1 1 2 2 2 2 2 2 2 2 2 2 2 2 1 1 2 2 2 2 2 2 2 2 2 2 1 1 2 2 2 2 1 2 2 2 2 2
1 SNP-1.938716. 0 939717 2 2 2 2 2 2 2 2 2 2 1 1 2 2 2 2 2 2 2 2 2 2 2 2 2 2 2 2 2 2 2 2 1 1 2 2 2 2 2 2 2 2 2 2 2 2 2 2 2 2 2 2 2 2 1 1 2 2 2 2 0 0
1 SNP-1.941305. 0 942306 2 2 2 2 2 2 2 2 2 2 2 2 2 2 2 2 0 0 2 2 2 2 2 2 2 2 2 2 2 2 0 0 2 2 2 2 2 2 1 1 2 2 2 2 2 2 2 2 2 2 1 1 2 2 2 2 2 2 2 2 2 2
1 SNP-1.943349. 0 944350 0 0 2 2 2 2 2 2 2 2 2 2 2 2 1 1 2 2 2 2 2 2 2 2 2 2 2 2 2 2 2 2 2 2 1 1 0 0 2 2 2 2 2 2 1 1 2 2 2 2 2 2 2 2 2 2 2 2 2 2 2 2
1 SNP-1.944151. 0 945152 2 2 2 2 0 0 2 2 0 0 0 0 2 2 2 2 0 0 2 2 0 0 1 1 2 2 0 0 0 0 2 2 0 0 2 2 2 2 2 2 2 2 2 2 2 2 2 2 2 2 2 2 2 2 0 0 2 2 2 2 1 1
1 SNP-1.946360. 0 947361 2 2 2 2 2 2 2 2 0 0 2 2 2 2 2 2 2 2 2 2 2 2 0 0 2 2 0 0 2 2 2 2 2 2 1 1 2 2 1 1 2 2 0 0 2 2 2 2 2 2 1 1 2 2 2 2 1 1 2 2 2 2
1 SNP-1.948614. 0 949615 2 2 2 2 2 2 2 2 2 2 2 2 2 2 2 2 2 2 2 2 0 0 2 2 2 2 2 2 2 2 2 2 2 2 2 2 2 2 1 1 2 2 2 2 2 2 2 2 2 2 1 1 2 2 2 2 1 1 2 2 2 2
1 SNP-1.949224. 0 950225 2 2 2 2 2 2 2 2 0 0 2 2 2 2 2 2 0 0 2 2 2 2 2 2 1 1 2 2 2 2 2 2 2 2 0 0 2 2 2 2 0 0 2 2 2 2 2 2 2 2 2 2 2 2 2 2 2 2 0 0 1 1
1 SNP-1.950505. 0 951506 2 2 2 2 2 2 2 2 2 2 2 2 2 2 2 2 2 2 0 0 2 2 2 2 2 2 2 2 2 2 2 2 2 2 2 2 2 2 0 0 2 2 2 2 2 2 2 2 1 1 2 2 2 2 2 2 1 1 2 2 2 2
1 SNP-1.952872. 0 953873 2 2 2 2 1 2 2 2 2 2 2 2 2 2 2 2 2 2 2 2 2 2 2 2 1 1 2 2 2 2 2 2 2 2 2 2 2 2 1 1 2 2 2 2 2 2 2 2 2 2 1 1 2 2 2 2 1 1 2 2 2 2
1 SNP-1.952917. 0 953918 2 2 2 2 0 0 2 2 2 2 1 1 2 2 2 2 2 2 2 2 2 2 2 2 2 2 2 2 2 2 2 2 1 1 2 2 2 2 2 2 2 2 2 2 2 2 2 2 2 2 2 2 2 2 1 1 2 2 2 2 1 2
1 SNP-1.953123. 0 954124 2 2 2 2 0 0 2 2 2 2 0 0 2 2 2 2 2 2 2 2 2 2 2 2 2 2 2 2 2 2 2 2 2 2 2 2 2 2 1 1 2 2 2 2 2 2 2 2 2 2 1 1 2 2 2 2 1 1 2 2 2 2
1 SNP-1.954391. 0 955392 2 2 2 2 0 0 2 2 2 2 1 1 2 2 2 2 2 2 2 2 2 2 2 2 2 2 2 2 2 2 2 2 1 1 2 2 2 2 2 2 2 2 2 2 2 2 2 2 2 2 2 2 2 2 1 1 2 2 2 2 1 2
1 SNP-1.954609. 0 955610 2 2 2 2 0 0 2 2 2 2 2 2 2 2 2 2 2 2 2 2 2 2 2 2 0 0 2 2 2 2 2 2 2 2 2 2 2 2 1 1 2 2 2 2 2 2 2 2 2 2 1 1 2 2 2 2 1 2 2 2 2 2
1 SNP-1.954807. 0 955808 2 2 2 2 2 2 2 2 2 2 1 1 2 2 1 1 2 2 2 2 2 2 2 2 2 2 2 2 2 2 2 2 2 2 1 1 2 2 2 2 2 2 2 2 2 2 2 2 2 2 2 2 2 2 2 2 1 1 1 1 2 2
1 SNP-1.955024gc. 0 956025 2 2 2 2 1 1 2 2 2 2 0 0 2 2 1 1 2 2 2 2 2 2 2 2 0 0 2 2 2 2 2 2 0 0 1 1 2 2 2 2 2 2 2 2 2 2 2 2 2 2 2 2 2 2 2 2 2 2 0 0 2 2
1 SNP-1.955332. 0 956333 2 2 2 2 0 0 2 2 2 2 1 2 2 2 1 1 2 2 2 2 2 2 2 2 1 1 2 2 2 2 2 2 1 2 1 1 2 2 1 1 2 2 2 2 2 2 2 2 2 2 1 1 2 2 0 0 0 0 1 1 2 2
1 SNP-1.955433. 0 956434 2 2 2 2 0 0 2 2 2 2 0 0 2 2 1 1 2 2 2 2 2 2 2 2 1 1 2 2 2 2 2 2 0 0 1 1 2 2 1 1 2 2 2 2 2 2 2 2 2 2 1 1 2 2 1 1 0 0 1 1 0 0
1 SNP-1.955475. 0 956476 2 2 2 2 0 0 2 2 2 2 1 1 2 2 1 1 2 2 2 2 2 2 2 2 1 1 2 2 2 2 2 2 1 1 1 2 2 2 0 0 2 2 2 2 2 2 2 2 2 2 0 0 2 2 1 1 1 2 0 0 2 2
1 SNP-1.955581. 0 956582 2 2 2 2 0 0 2 2 2 2 1 1 2 2 1 1 2 2 2 2 2 2 2 2 1 1 2 2 2 2 2 2 1 1 1 1 2 2 1 1 2 2 2 2 2 2 2 2 2 2 1 1 2 2 1 1 1 1 1 1 2 2
1 SNP-1.956589. 0 957590 2 2 2 2 1 1 2 2 2 2 1 1 2 2 2 2 2 2 2 2 2 2 2 2 1 1 2 2 2 2 2 2 0 0 0 0 2 2 1 1 2 2 2 2 2 2 2 2 2 2 1 1 2 2 0 0 1 1 2 2 2 2
1 SNP-1.957178. 0 958179 2 2 2 2 0 0 0 0 1 1 1 1 2 2 2 2 2 2 2 2 2 2 2 2 1 1 2 2 2 2 0 0 1 1 0 0 2 2 1 1 0 0 0 0 2 2 2 2 2 2 1 1 2 2 1 1 1 1 2 2 2 2
1 SNP-1.957360. 0 958361 2 2 2 2 2 2 2 2 2 2 2 2 2 2 2 2 2 2 2 2 2 2 2 2 2 2 2 2 2 2 2 2 2 2 2 2 2 2 2 2 2 2 1 1 1 1 2 2 0 0 2 2 1 1 2 2 2 2 2 2 2 2
1 SNP-1.957682. 0 958683 2 2 2 2 2 2 2 2 2 2 2 2 2 2 0 0 2 2 2 2 1 1 2 2 1 1 2 2 2 2 2 2 2 2 1 1 2 2 0 0 1 1 1 1 2 2 1 1 2 2 1 1 1 1 1 1 1 1 0 0 0 0
1 SNP-1.957989. 0 958990 2 2 2 2 1 1 2 2 2 2 2 2 2 2 2 2 1 1 2 2 0 0 2 2 2 2 2 2 2 2 2 2 0 0 1 1 2 2 2 2 2 2 2 2 2 2 2 2 2 2 2 2 2 2 1 1 2 2 2 2 0 0
1 SNP-1.958400. 0 959401 2 2 2 2 0 0 2 2 2 2 1 1 2 2 2 2 2 2 2 2 2 2 2 2 1 1 2 2 2 2 2 2 1 1 2 2 2 2 1 1 2 2 2 2 2 2 2 2 2 2 0 0 2 2 1 1 1 1 2 2 0 0
1 SNP-1.958582. 0 959583 2 2 2 2 0 0 2 2 2 2 1 1 2 2 2 2 2 2 2 2 2 2 2 2 2 2 2 2 2 2 2 2 1 1 2 2 2 2 2 2 2 2 2 2 2 2 2 2 2 2 2 2 2 2 1 2 2 2 2 2 1 2
1 SNP-1.958856. 0 959857 2 2 2 2 0 0 2 2 2 2 1 1 2 2 2 2 2 2 2 2 2 2 2 2 2 2 2 2 2 2 2 2 1 1 2 2 2 2 2 2 2 2 2 2 2 2 2 2 2 2 2 2 2 2 1 1 2 2 2 2 0 0
1 SNP-1.960822. 0 961823 2 2 2 2 2 2 2 2 2 2 2 2 2 2 1 1 2 2 2 2 2 2 2 2 2 2 2 2 2 2 2 2 2 2 1 1 2 2 2 2 2 2 2 2 2 2 2 2 2 2 2 2 2 2 2 2 2 2 1 1 2 2
1 SNP-1.961249. 0 962250 2 2 2 2 2 2 2 2 2 2 0 0 2 2 0 0 2 2 1 1 2 2 2 2 2 2 2 2 2 2 2 2 0 0 1 1 2 2 2 2 2 2 2 2 2 2 2 2 2 2 2 2 2 2 0 0 2 2 2 2 0 0
1 SNP-1.961272. 0 962273 2 2 2 2 2 2 2 2 2 2 2 2 2 2 2 2 2 2 2 2 2 2 2 2 1 1 2 2 2 2 2 2 2 2 2 2 2 2 1 1 2 2 2 2 2 2 2 2 2 2 1 1 2 2 2 2 1 1 2 2 2 2
1 SNP-1.961697. 0 962698 2 2 2 2 1 2 2 2 2 2 2 2 2 2 2 2 2 2 2 2 2 2 2 2 1 1 2 2 2 2 2 2 2 2 2 2 2 2 1 1 2 2 2 2 2 2 2 2 2 2 1 1 2 2 2 2 1 1 2 2 2 2
1 SNP-1.962212. 0 963213 2 2 2 2 0 0 2 2 2 2 0 0 2 2 2 2 2 2 2 2 2 2 2 2 1 1 2 2 2 2 2 2 2 2 2 2 2 2 1 1 2 2 2 2 2 2 2 2 2 2 1 1 2 2 2 2 1 1 2 2 2 2
1 SNP-1.962294. 0 963295 2 2 2 2 0 0 2 2 2 2 0 0 2 2 1 1 1 2 2 2 2 2 2 2 1 1 2 2 2 2 2 2 2 2 1 1 2 2 1 1 2 2 2 2 2 2 2 2 1 2 1 1 2 2 1 2 1 1 1 1 1 2
1 SNP-1.962340. 0 963341 2 2 2 2 0 0 2 2 2 2 2 2 0 0 2 2 2 2 2 2 2 2 2 2 1 1 2 2 2 2 2 2 2 2 2 2 2 2 1 2 2 2 2 2 2 2 2 2 2 2 1 1 2 2 2 2 1 1 2 2 2 2
1 SNP-1.962675. 0 963676 2 2 2 2 0 0 2 2 2 2 2 2 2 2 2 2 2 2 2 2 2 2 2 2 1 1 2 2 2 2 2 2 2 2 2 2 2 2 1 1 2 2 2 2 2 2 2 2 2 2 1 1 2 2 2 2 1 1 2 2 2 2
1 SNP-1.963110. 0 964111 2 2 2 2 2 2 2 2 2 2 2 2 2 2 2 2 2 2 2 2 0 0 2 2 1 1 2 2 2 2 2 2 2 2 2 2 2 2 1 2 0 0 2 2 2 2 2 2 2 2 0 0 2 2 2 2 1 1 2 2 2 2
1 SNP-1.963403. 0 964404 2 2 2 2 0 0 2 2 2 2 2 2 2 2 1 1 2 2 2 2 2 2 2 2 2 2 2 2 2 2 2 2 2 2 1 1 2 2 2 2 2 2 2 2 2 2 2 2 2 2 2 2 2 2 2 2 2 2 1 1 2 2
1 SNP-1.963484. 0 964485 2 2 2 2 2 2 2 2 2 2 2 2 2 2 2 2 2 2 2 2 2 2 2 2 1 1 2 2 2 2 2 2 2 2 2 2 2 2 1 1 2 2 2 2 2 2 0 0 2 2 1 1 2 2 2 2 1 1 2 2 2 2
1 SNP-1.963938. 0 964939 2 2 2 2 0 0 2 2 2 2 0 0 2 2 2 2 2 2 2 2 2 2 2 2 1 1 2 2 2 2 2 2 2 2 2 2 2 2 1 1 2 2 2 2 2 2 2 2 2 2 1 1 2 2 2 2 1 1 2 2 2 2
1 SNP-1.963993. 0 964994 2 2 2 2 0 0 2 2 2 2 2 2 2 2 2 2 2 2 2 2 2 2 2 2 1 1 2 2 2 2 2 2 2 2 2 2 2 2 0 0 2 2 2 2 2 2 2 2 2 2 1 1 2 2 2 2 1 1 2 2 2 2
1 SNP-1.965226. 0 966227 2 2 0 0 2 2 1 1 2 2 2 2 2 2 0 0 0 0 2 2 1 1 2 2 2 2 0 0 2 2 2 2 1 1 2 2 2 2 0 0 2 2 2 2 2 2 2 2 2 2 2 2 2 2 1 1 2 2 0 0 2 2
1 SNP-1.965237. 0 966238 2 2 2 2 1 1 2 2 0 0 1 1 2 2 2 2 2 2 2 2 2 2 2 2 0 0 2 2 2 2 2 2 2 2 0 0 2 2 2 2 2 2 2 2 2 2 2 2 2 2 2 2 2 2 0 0 2 2 2 2 2 2
1 SNP-1.968213. 0 969214 2 2 2 2 2 2 2 2 0 0 0 0 2 2 0 0 2 2 2 2 0 0 0 0 2 2 2 2 0 0 2 2 1 1 2 2 2 2 2 2 2 2 2 2 2 2 2 2 2 2 2 2 2 2 1 1 1 1 1 1 2 2
1 SNP-1.969772. 0 970773 2 2 2 2 2 2 2 2 2 2 2 2 2 2 2 2 2 2 2 2 2 2 2 2 0 0 2 2 2 2 2 2 2 2 2 2 2 2 1 1 2 2 2 2 2 2 2 2 2 2 1 1 2 2 2 2 2 2 0 0 2 2
1 SNP-1.971143. 0 972144 2 2 2 2 2 2 2 2 2 2 2 2 2 2 2 2 2 2 2 2 2 2 2 2 2 2 2 2 2 2 2 2 2 2 2 2 2 2 1 1 2 2 2 2 2 2 2 2 2 2 1 1 2 2 2 2 0 0 2 2 2 2
1 SNP-1.973590. 0 974591 2 2 2 2 2 2 2 2 2 2 2 2 2 2 2 2 2 2 2 2 2 2 2 2 2 2 2 2 2 2 2 2 2 2 2 2 2 2 2 2 2 2 2 2 2 2 2 2 2 2 2 2 2 2 1 1 2 2 0 0 1 1
1 SNP-1.973839. 0 974840 2 2 2 2 1 1 2 2 2 2 1 1 2 2 1 1 2 2 2 2 2 2 2 2 2 2 2 2 2 2 2 2 2 2 2 2 0 0 2 2 2 2 1 1 2 2 2 2 2 2 2 2 1 1 1 1 2 2 0 0 1 1
1 SNP-1.976221. 0 977222 2 2 2 2 0 0 2 2 2 2 2 2 2 2 2 2 2 2 2 2 2 2 2 2 1 1 2 2 2 2 2 2 2 2 2 2 2 2 1 1 2 2 2 2 2 2 2 2 2 2 1 1 2 2 2 2 1 1 1 2 1 2
1 SNP-1.982373. 0 983374 2 2 2 2 2 2 2 2 2 2 1 1 2 2 2 2 2 2 2 2 2 2 2 2 2 2 2 2 0 0 2 2 1 1 2 2 2 2 2 2 2 2 2 2 2 2 2 2 2 2 2 2 2 2 1 1 2 2 0 0 1 1
1 SNP-1.983060. 0 984061 0 0 2 2 1 1 2 2 2 2 2 2 1 1 2 2 0 0 2 2 0 0 2 2 2 2 1 1 0 0 2 2 0 0 1 1 2 2 2 2 2 2 2 2 2 2 2 2 2 2 2 2 2 2 1 1 1 1 2 2 2 2
1 SNP-1.983160. 0 984161 2 2 2 2 2 2 2 2 2 2 2 2 2 2 2 2 2 2 2 2 2 2 2 2 0 0 2 2 2 2 2 2 2 2 2 2 2 2 1 1 0 0 2 2 2 2 2 2 2 2 1 1 2 2 2 2 2 2 2 2 2 2
1 SNP-1.983376. 0 984377 2 2 2 2 0 0 2 2 2 2 1 2 2 2 2 2 2 2 2 2 2 2 2 2 1 1 2 2 2 2 2 2 1 1 2 2 2 2 0 0 2 2 2 2 2 2 2 2 2 2 1 1 2 2 1 2 2 2 2 2 2 2
1 SNP-1.983500. 0 984501 2 2 2 2 0 0 2 2 2 2 1 1 2 2 2 2 2 2 2 2 2 2 2 2 1 1 2 2 2 2 2 2 1 1 2 2 2 2 1 1 2 2 2 2 2 2 2 2 1 2 1 1 2 2 1 2 1 2 1 2 1 1
1 SNP-1.986798. 0 987799 2 2 2 2 2 2 2 2 2 2 2 2 2 2 2 2 2 2 2 2 0 0 2 2 1 1 2 2 2 2 0 0 2 2 2 2 2 2 1 1 2 2 2 2 2 2 0 0 2 2 1 1 0 0 2 2 2 2 2 2 2 2
1 SNP-1.986822. 0 987823 2 2 2 2 2 2 2 2 2 2 1 1 0 0 2 2 2 2 2 2 2 2 2 2 2 2 2 2 2 2 2 2 0 0 2 2 2 2 2 2 2 2 2 2 2 2 2 2 2 2 2 2 2 2 1 1 2 2 2 2 0 0
1 SNP-1.988567. 0 989568 1 1 1 1 2 2 0 0 2 2 1 1 1 1 2 2 1 1 0 0 1 1 2 2 2 2 0 0 1 1 0 0 0 0 0 0 1 1 2 2 1 1 2 2 0 0 1 1 0 0 2 2 2 2 0 0 2 2 2 2 2 2
1 SNP-1.993367. 0 994368 2 2 2 2 2 2 2 2 2 2 1 1 0 0 2 2 2 2 2 2 2 2 2 2 2 2 2 2 2 2 2 2 1 1 0 0 2 2 2 2 0 0 2 2 2 2 2 2 2 2 2 2 2 2 1 1 2 2 2 2 0 0
1 SNP-1.993494. 0 994495 0 0 0 0 2 2 2 2 2 2 2 2 2 2 2 2 0 0 2 2 2 2 2 2 1 1 2 2 2 2 2 2 2 2 2 2 2 2 2 2 2 2 2 2 2 2 2 2 0 0 0 0 2 2 2 2 1 1 2 2 2 2
1 SNP-1.993595. 0 994596 2 2 2 2 2 2 0 0 2 2 1 1 1 1 2 2 2 2 2 2 2 2 2 2 2 2 2 2 2 2 2 2 2 2 2 2 2 2 2 2 2 2 2 2 2 2 2 2 0 0 2 2 2 2 2 2 2 2 2 2 1 1
1 SNP-1.995619. 0 996620 0 0 2 2 2 2 2 2 2 2 1 1 2 2 2 2 2 2 2 2 2 2 2 2 2 2 2 2 2 2 2 2 1 1 2 2 2 2 2 2 2 2 2 2 2 2 2 2 2 2 2 2 2 2 1 1 2 2 2 2 0 0
1 SNP-1.997067. 0 998068 2 2 2 2 0 0 2 2 2 2 2 2 2 2 2 2 2 2 2 2 2 2 2 2 2 2 2 2 2 2 1 1 0 0 2 2 2 2 2 2 2 2 2 2 2 2 2 2 2 2 2 2 2 2 1 1 2 2 0 0 2 2
1 SNP-1.997707. 0 998708 2 2 2 2 2 2 2 2 2 2 2 2 2 2 2 2 2 2 2 2 2 2 2 2 1 1 2 2 2 2 2 2 2 2 2 2 2 2 1 1 2 2 2 2 2 2 2 2 2 2 1 1 2 2 2 2 2 2 2 2 2 2
1 SNP-1.999054. 0 1000055 2 2 2 2 0 0 2 2 0 0 1 1 2 2 1 1 0 0 2 2 2 2 2 2 0 0 2 2 2 2 2 2 1 1 1 1 2 2 1 1 2 2 2 2 2 2 2 2 2 2 1 1 2 2 0 0 1 1 0 0 1 2
1 SNP-1.999156. 0 1000157 2 2 2 2 0 0 2 2 2 2 1 1 2 2 1 1 2 2 2 2 2 2 2 2 1 1 2 2 2 2 2 2 2 2 0 0 2 2 1 1 2 2 2 2 2 2 2 2 2 2 1 1 2 2 0 0 1 1 1 1 2 2
1 SNP-1.999225. 0 1000226 2 2 2 2 0 0 2 2 2 2 2 2 2 2 0 0 2 2 2 2 2 2 2 2 1 1 2 2 2 2 2 2 0 0 0 0 2 2 1 1 2 2 2 2 2 2 2 2 2 2 1 1 2 2 0 0 1 1 1 1 2 2
1 SNP-1.999711. 0 1000712 2 2 2 2 2 2 2 2 2 2 2 2 2 2 2 2 2 2 2 2 2 2 2 2 1 1 2 2 2 2 2 2 2 2 2 2 2 2 1 1 2 2 2 2 2 2 2 2 2 2 1 1 2 2 2 2 1 1 2 2 2 2
1 SNP-1.999755. 0 1000756 0 0 2 2 2 2 2 2 2 2 2 2 2 2 2 2 2 2 1 1 2 2 2 2 2 2 2 2 2 2 2 2 2 2 2 2 2 2 2 2 1 1 2 2 2 2 2 2 2 2 2 2 2 2 1 1 2 2 2 2 2 2
1 SNP-1.999764. 0 1000765 2 2 2 2 2 2 2 2 2 2 2 2 2 2 2 2 2 2 2 2 2 2 2 2 1 1 2 2 2 2 2 2 2 2 2 2 2 2 1 1 2 2 2 2 2 2 2 2 2 2 1 1 2 2 2 2 1 1 2 2 2 2
1 SNP-1.1000161. 0 1001162 2 2 2 2 1 1 2 2 2 2 2 2 2 2 1 1 2 2 2 2 2 2 2 2 2 2 2 2 2 2 2 2 2 2 1 1 2 2 2 2 2 2 2 2 2 2 2 2 2 2 2 2 2 2 2 2 2 2 1 1 2 2
1 SNP-1.1000463. 0 1001464 2 2 2 2 2 2 2 2 2 2 2 2 2 2 2 2 2 2 2 2 2 2 2 2 1 1 2 2 2 2 2 2 2 2 2 2 2 2 1 1 2 2 2 2 2 2 2 2 2 2 1 1 2 2 2 2 1 1 2 2 2 2
1 SNP-1.1000510. 0 1001511 2 2 2 2 2 2 2 2 2 2 1 1 2 2 2 2 2 2 2 2 2 2 2 2 2 2 2 2 2 2 2 2 1 1 2 2 2 2 2 2 2 2 2 2 2 2 2 2 2 2 2 2 2 2 0 0 2 2 2 2 2 2
1 SNP-1.1000705. 0 1001706 2 2 2 2 2 2 2 2 2 2 0 0 2 2 2 2 2 2 2 2 2 2 2 2 1 1 2 2 2 2 2 2 2 2 2 2 2 2 1 1 2 2 2 2 2 2 2 2 2 2 1 1 2 2 2 2 1 1 0 0 2 2
1 SNP-1.1000913. 0 1001914 2 2 0 0 2 2 2 2 2 2 2 2 2 2 2 2 2 2 2 2 2 2 2 2 1 1 0 0 2 2 2 2 2 2 2 2 2 2 1 1 2 2 2 2 2 2 2 2 2 2 1 1 2 2 2 2 1 1 2 2 0 0
1 SNP-1.1003599. 0 1004600 2 2 2 2 2 2 2 2 2 2 2 2 2 2 2 2 2 2 2 2 2 2 2 2 1 1 2 2 2 2 2 2 2 2 2 2 2 2 1 1 2 2 2 2 2 2 2 2 2 2 1 1 2 2 2 2 1 1 2 2 2 2
1 SNP-1.1003771. 0 1004772 2 2 2 2 2 2 2 2 2 2 2 2 2 2 2 2 2 2 2 2 2 2 2 2 1 1 2 2 2 2 2 2 2 2 2 2 2 2 1 1 2 2 2 2 2 2 2 2 2 2 1 1 2 2 2 2 1 1 2 2 0 0
1 SNP-1.1004970. 0 1005971 2 2 2 2 2 2 2 2 2 2 2 2 2 2 2 2 2 2 0 0 2 2 2 2 1 1 2 2 2 2 2 2 2 2 2 2 2 2 1 1 2 2 2 2 2 2 2 2 0 0 1 1 2 2 1 2 1 1 2 2 2 2
1 SNP-1.1006748. 0 1007749 2 2 2 2 1 1 2 2 2 2 1 1 2 2 1 1 2 2 2 2 2 2 2 2 1 1 2 2 2 2 2 2 1 1 1 1 2 2 1 1 2 2 2 2 2 2 2 2 2 2 1 1 2 2 1 1 1 1 1 1 1 2
1 SNP-1.1008218. 0 1009219 2 2 2 2 2 2 2 2 2 2 2 2 2 2 2 2 2 2 2 2 2 2 2 2 1 1 2 2 2 2 2 2 2 2 2 2 2 2 1 1 2 2 2 2 2 2 2 2 2 2 1 1 2 2 2 2 1 1 2 2 2 2
1 SNP-1.1008842. 0 1009843 2 2 2 2 2 2 2 2 2 2 2 2 2 2 2 2 2 2 2 2 2 2 2 2 1 1 2 2 2 2 2 2 2 2 2 2 2 2 1 1 2 2 2 2 2 2 2 2 2 2 1 1 2 2 2 2 1 1 2 2 2 2
1 SNP-1.1008941. 0 1009942 2 2 2 2 2 2 2 2 2 2 2 2 2 2 2 2 2 2 2 2 2 2 2 2 1 1 2 2 2 2 2 2 2 2 2 2 2 2 1 1 2 2 2 2 2 2 2 2 2 2 1 1 2 2 2 2 1 1 2 2 2 2
1 SNP-1.1008966. 0 1009967 2 2 2 2 2 2 2 2 2 2 2 2 2 2 2 2 2 2 2 2 2 2 2 2 1 1 2 2 2 2 2 2 2 2 2 2 2 2 1 1 2 2 2 2 2 2 2 2 2 2 1 1 2 2 2 2 1 1 2 2 2 2
1 SNP-1.1009427. 0 1010428 2 2 2 2 2 2 2 2 2 2 2 2 2 2 1 1 2 2 2 2 2 2 2 2 2 2 2 2 2 2 2 2 2 2 1 1 2 2 2 2 2 2 2 2 2 2 2 2 2 2 2 2 2 2 2 2 2 2 0 0 2 2
1 SNP-1.1009509. 0 1010510 2 2 2 2 2 2 2 2 2 2 2 2 2 2 2 2 2 2 2 2 2 2 2 2 1 1 2 2 2 2 2 2 2 2 2 2 2 2 1 1 2 2 2 2 2 2 2 2 2 2 1 1 2 2 2 2 1 1 2 2 2 2
1 SNP-1.1009814. 0 1010815 2 2 2 2 2 2 2 2 2 2 2 2 2 2 2 2 2 2 2 2 2 2 2 2 1 1 2 2 2 2 2 2 2 2 2 2 2 2 1 1 2 2 2 2 2 2 2 2 2 2 1 1 2 2 2 2 1 1 2 2 2 2
1 SNP-1.1010063. 0 1011064 2 2 2 2 2 2 2 2 2 2 2 2 2 2 2 2 2 2 2 2 2 2 2 2 1 1 2 2 2 2 2 2 2 2 2 2 2 2 1 1 2 2 2 2 2 2 2 2 2 2 1 1 2 2 2 2 1 1 2 2 2 2
1 SNP-1.1010364. 0 1011365 2 2 2 2 2 2 2 2 2 2 2 2 2 2 2 2 2 2 2 2 2 2 2 2 1 1 2 2 2 2 2 2 2 2 2 2 2 2 1 1 2 2 2 2 2 2 2 2 2 2 1 1 2 2 2 2 1 1 2 2 2 2
1 SNP-1.1010750. 0 1011751 2 2 2 2 2 2 2 2 2 2 1 1 2 2 2 2 2 2 2 2 2 2 2 2 2 2 2 2 2 2 2 2 1 1 2 2 2 2 2 2 2 2 2 2 2 2 2 2 2 2 2 2 2 2 1 2 2 2 2 2 2 2
1 SNP-1.1011675. 0 1012676 2 2 2 2 2 2 2 2 2 2 2 2 2 2 2 2 2 2 2 2 2 2 2 2 1 1 2 2 2 2 1 1 2 2 2 2 2 2 1 1 2 2 2 2 2 2 2 2 2 2 1 1 2 2 2 2 2 2 2 2 2 2
1 SNP-1.1012639. 0 1013640 2 2 2 2 2 2 2 2 2 2 2 2 2 2 2 2 2 2 2 2 2 2 2 2 1 1 2 2 2 2 2 2 2 2 2 2 2 2 1 1 2 2 2 2 2 2 2 2 2 2 1 1 2 2 2 2 1 1 2 2 2 2
1 SNP-1.1013140. 0 1014141 2 2 2 2 0 0 2 2 2 2 2 2 2 2 2 2 2 2 0 0 2 2 2 2 1 1 2 2 2 2 2 2 2 2 2 2 2 2 1 1 2 2 2 2 2 2 2 2 2 2 1 1 2 2 2 2 1 1 2 2 2 2
1 SNP-1.1013731. 0 1014732 2 2 2 2 2 2 2 2 2 2 2 2 2 2 2 2 2 2 0 0 2 2 2 2 2 2 2 2 2 2 2 2 2 2 2 2 2 2 2 2 2 2 2 2 2 2 2 2 2 2 1 1 2 2 2 2 1 1 2 2 0 0
1 SNP-1.1015067. 0 1016068 2 2 2 2 2 2 2 2 2 2 1 1 2 2 1 1 2 2 2 2 2 2 2 2 1 1 2 2 2 2 2 2 1 1 1 1 2 2 1 1 2 2 2 2 2 2 2 2 2 2 1 1 2 2 1 2 1 1 1 1 2 2
1 SNP-1.1016016. 0 1017017 2 2 2 2 2 2 2 2 2 2 1 1 2 2 2 2 2 2 2 2 2 2 2 2 1 1 2 2 2 2 2 2 1 1 2 2 2 2 1 1 2 2 2 2 2 2 2 2 2 2 1 1 2 2 1 1 1 1 2 2 0 0
1 SNP-1.1016246. 0 1017247 2 2 2 2 2 2 2 2 2 2 1 1 2 2 2 2 2 2 2 2 2 2 2 2 2 2 2 2 2 2 2 2 1 1 2 2 2 2 2 2 2 2 2 2 2 2 2 2 2 2 2 2 2 2 1 1 2 2 2 2 1 2
1 SNP-1.1021214. 0 1022215 2 2 2 2 1 1 2 2 2 2 2 2 2 2 1 1 2 2 2 2 2 2 2 2 0 0 2 2 2 2 2 2 2 2 1 1 2 2 1 1 2 2 2 2 2 2 2 2 2 2 1 1 2 2 2 2 1 1 1 1 2 2
1 SNP-1.1023056. 0 1024057 2 2 2 2 2 2 2 2 2 2 1 1 2 2 2 2 2 2 2 2 2 2 2 2 2 2 2 2 2 2 2 2 1 1 2 2 2 2 2 2 2 2 2 2 2 2 2 2 2 2 2 2 2 2 1 1 2 2 2 2 1 2
1 SNP-1.1023666. 0 1024667 2 2 2 2 2 2 2 2 2 2 2 2 2 2 1 1 2 2 2 2 2 2 2 2 2 2 2 2 2 2 2 2 2 2 1 1 2 2 2 2 2 2 2 2 2 2 2 2 2 2 2 2 2 2 2 2 2 2 1 1 2 2
1 SNP-1.1023990. 0 1024991 2 2 2 2 2 2 2 2 2 2 1 1 2 2 2 2 2 2 2 2 2 2 2 2 2 2 2 2 2 2 2 2 1 1 2 2 2 2 2 2 2 2 2 2 2 2 2 2 2 2 2 2 2 2 1 1 2 2 2 2 1 2
1 SNP-1.1026923. 0 1027924 2 2 2 2 2 2 2 2 2 2 1 1 2 2 2 2 2 2 2 2 0 0 2 2 1 2 2 2 2 2 2 2 1 1 1 2 2 2 2 2 2 2 2 2 2 2 2 2 2 2 2 2 2 2 1 1 2 2 2 2 1 2
1 SNP-1.1027433. 0 1028434 2 2 2 2 2 2 2 2 2 2 2 2 2 2 2 2 2 2 2 2 2 2 2 2 2 2 2 2 2 2 2 2 2 2 1 1 2 2 2 2 2 2 2 2 2 2 2 2 2 2 2 2 2 2 2 2 1 1 0 0 2 2
1 SNP-1.1028795. 0 1029796 2 2 2 2 2 2 2 2 2 2 1 1 2 2 2 2 2 2 2 2 0 0 2 2 1 1 2 2 1 1 1 1 2 2 0 0 2 2 2 2 2 2 2 2 2 2 2 2 2 2 2 2 2 2 1 1 0 0 0 0 0 0
1 SNP-1.1029634. 0 1030635 2 2 2 2 2 2 2 2 2 2 2 2 2 2 2 2 2 2 2 2 2 2 2 2 1 1 2 2 2 2 2 2 2 2 2 2 2 2 1 1 2 2 2 2 2 2 2 2 2 2 1 1 2 2 2 2 1 1 2 2 2 2
1 SNP-1.1029870. 0 1030871 2 2 2 2 2 2 2 2 2 2 1 1 2 2 2 2 2 2 2 2 2 2 2 2 2 2 2 2 2 2 2 2 1 1 2 2 2 2 2 2 2 2 2 2 2 2 2 2 2 2 2 2 2 2 1 1 2 2 2 2 1 2
1 SNP-1.1030110. 0 1031111 2 2 2 2 1 1 2 2 2 2 1 1 2 2 2 2 2 2 2 2 2 2 2 2 0 0 2 2 2 2 2 2 1 1 1 2 2 2 1 1 2 2 2 2 2 2 2 2 2 2 1 1 2 2 1 1 1 1 2 2 0 0
1 SNP-1.1030901. 0 1031902 2 2 2 2 2 2 2 2 2 2 0 0 2 2 2 2 2 2 2 2 2 2 2 2 1 1 2 2 2 2 2 2 2 2 2 2 2 2 1 1 2 2 2 2 2 2 2 2 2 2 1 1 2 2 2 2 1 1 2 2 1 2
1 SNP-1.1030952. 0 1031953 2 2 2 2 2 2 2 2 2 2 2 2 2 2 2 2 2 2 2 2 2 2 2 2 1 1 2 2 2 2 2 2 2 2 2 2 2 2 1 1 2 2 2 2 2 2 2 2 2 2 1 1 2 2 2 2 1 1 2 2 2 2
1 SNP-1.1030989. 0 1031990 2 2 2 2 1 1 2 2 2 2 0 0 2 2 1 1 1 2 2 2 2 2 2 2 1 1 2 2 2 2 0 0 2 2 1 1 2 2 1 1 2 2 2 2 2 2 2 2 2 2 1 1 2 2 0 0 1 1 1 1 0 0
1 SNP-1.1031090. 0 1032091 2 2 2 2 2 2 2 2 2 2 2 2 2 2 2 2 2 2 2 2 2 2 2 2 1 1 2 2 2 2 2 2 2 2 0 0 2 2 1 1 2 2 2 2 2 2 2 2 2 2 1 1 2 2 2 2 1 1 0 0 2 2
1 SNP-1.1031513. 0 1032514 2 2 2 2 2 2 2 2 2 2 2 2 2 2 1 1 2 2 2 2 2 2 2 2 2 2 2 2 2 2 2 2 2 2 0 0 2 2 2 2 0 0 2 2 2 2 2 2 2 2 2 2 2 2 2 2 2 2 1 1 2 2
1 SNP-1.1032125. 0 1033126 2 2 1 2 2 2 2 2 1 2 2 2 0 0 2 2 1 2 2 2 2 2 1 2 1 1 1 2 1 2 0 0 2 2 2 2 2 2 2 2 2 2 2 2 2 2 2 2 2 2 2 2 2 2 2 2 2 2 2 2 2 2
1 SNP-1.1035407. 0 1036408 2 2 2 2 2 2 2 2 2 2 2 2 2 2 2 2 2 2 2 2 2 2 2 2 1 1 2 2 2 2 2 2 2 2 2 2 2 2 1 1 2 2 2 2 2 2 2 2 2 2 1 1 2 2 2 2 1 1 2 2 2 2
1 SNP-1.1035677. 0 1036678 2 2 2 2 1 1 2 2 2 2 1 1 2 2 2 2 2 2 0 0 2 2 2 2 1 1 2 2 2 2 2 2 1 1 2 2 2 2 2 2 2 2 2 2 2 2 2 2 2 2 2 2 2 2 0 0 2 2 2 2 1 1
1 SNP-1.1035849. 0 1036850 2 2 2 2 1 1 2 2 2 2 1 1 2 2 2 2 2 2 2 2 2 2 2 2 1 1 2 2 2 2 2 2 1 1 2 2 2 2 1 1 2 2 2 2 2 2 2 2 2 2 1 1 2 2 1 1 2 2 2 2 1 1
1 SNP-1.1035942. 0 1036943 2 2 2 2 1 1 2 2 2 2 1 1 2 2 2 2 2 2 2 2 2 2 2 2 0 0 2 2 2 2 0 0 1 1 0 0 2 2 1 1 2 2 2 2 2 2 2 2 2 2 1 1 2 2 1 1 1 1 2 2 1 1
1 SNP-1.1036021. 0 1037022 2 2 2 2 1 2 2 2 2 2 0 0 2 2 2 2 2 2 2 2 2 2 2 2 0 0 2 2 2 2 2 2 1 1 2 2 2 2 1 1 2 2 2 2 2 2 2 2 2 2 1 1 2 2 0 0 1 1 2 2 1 2
1 SNP-1.1036763. 0 1037764 2 2 2 2 2 2 2 2 2 2 2 2 2 2 2 2 2 2 2 2 2 2 2 2 1 1 2 2 2 2 2 2 2 2 1 2 2 2 1 1 2 2 2 2 2 2 2 2 2 2 1 1 2 2 2 2 1 1 2 2 2 2
1 SNP-1.1037980. 0 1038981 2 2 2 2 2 2 2 2 2 2 1 1 2 2 2 2 2 2 1 1 2 2 2 2 1 1 2 2 2 2 0 0 2 2 2 2 2 2 2 2 1 1 2 2 2 2 2 2 2 2 2 2 2 2 2 2 0 0 0 0 2 2
1 SNP-1.1039485. 0 1040486 2 2 2 2 2 2 2 2 2 2 2 2 2 2 2 2 2 2 2 2 2 2 2 2 1 1 2 2 2 2 2 2 2 2 2 2 1 1 1 1 0 0 1 1 0 0 0 0 1 1 1 1 1 2 2 2 1 2 2 2 2 2
1 SNP-1.1039576. 0 1040577 2 2 2 2 2 2 2 2 2 2 2 2 2 2 2 2 2 2 2 2 2 2 2 2 1 1 2 2 2 2 2 2 2 2 2 2 2 2 1 1 2 2 2 2 2 2 2 2 2 2 1 1 2 2 2 2 0 0 2 2 2 2
1 SNP-1.1039751. 0 1040752 2 2 2 2 2 2 2 2 2 2 2 2 2 2 2 2 2 2 2 2 2 2 2 2 2 2 2 2 2 2 2 2 2 2 2 2 2 2 2 2 1 1 2 2 1 1 2 2 2 2 2 2 2 2 2 2 2 2 2 2 2 2
1 SNP-1.1039822. 0 1040823 2 2 2 2 1 1 2 2 2 2 1 1 2 2 1 1 2 2 2 2 2 2 2 2 1 1 2 2 2 2 2 2 1 1 1 1 2 2 1 1 2 2 2 2 2 2 2 2 2 2 1 1 2 2 1 1 1 1 1 1 0 0
1 SNP-1.1041034. 0 1042035 2 2 2 2 2 2 2 2 2 2 2 2 2 2 2 2 2 2 2 2 2 2 2 2 1 1 2 2 2 2 2 2 2 2 1 2 2 2 1 1 2 2 2 2 2 2 2 2 2 2 1 1 2 2 2 2 1 1 2 2 2 2
1 SNP-1.1041356. 0 1042357 2 2 2 2 2 2 2 2 2 2 2 2 2 2 2 2 2 2 2 2 2 2 2 2 1 1 2 2 2 2 2 2 2 2 0 0 2 2 1 1 2 2 2 2 2 2 2 2 2 2 1 1 2 2 2 2 0 0 0 0 2 2
1 SNP-1.1041534. 0 1042535 2 2 2 2 2 2 2 2 2 2 2 2 2 2 0 0 2 2 2 2 2 2 2 2 1 1 2 2 2 2 2 2 2 2 2 2 2 2 1 1 2 2 2 2 2 2 2 2 2 2 1 1 2 2 2 2 1 1 2 2 2 2
1 SNP-1.1042666. 0 1043667 2 2 2 2 2 2 2 2 2 2 2 2 2 2 1 1 2 2 0 0 2 2 2 2 2 2 2 2 2 2 2 2 2 2 0 0 2 2 2 2 2 2 2 2 2 2 2 2 2 2 2 2 2 2 2 2 2 2 1 1 2 2
1 SNP-1.1042816. 0 1043817 1 2 2 2 2 2 2 2 2 2 2 2 2 2 1 1 2 2 2 2 2 2 2 2 2 2 2 2 2 2 2 2 2 2 1 1 2 2 2 2 1 2 2 2 2 2 2 2 2 2 2 2 2 2 2 2 2 2 1 2 2 2
1 SNP-1.1042983. 0 1043984 2 2 2 2 1 2 2 2 2 2 1 2 2 2 1 1 2 2 2 2 2 2 2 2 2 2 2 2 2 2 2 2 2 2 1 1 2 2 2 2 2 2 2 2 2 2 2 2 2 2 2 2 2 2 2 2 2 2 1 1 2 2
1 SNP-1.1043744. 0 1044745 2 2 2 2 2 2 2 2 2 2 2 2 2 2 2 2 2 2 2 2 2 2 2 2 2 2 2 2 2 2 2 2 2 2 2 2 2 2 2 2 1 1 2 2 1 1 2 2 2 2 2 2 2 2 2 2 2 2 2 2 2 2
1 SNP-1.1043945. 0 1044946 2 2 2 2 2 2 2 2 2 2 2 2 2 2 1 1 2 2 2 2 2 2 2 2 2 2 2 2 2 2 2 2 2 2 1 1 2 2 2 2 2 2 2 2 2 2 2 2 2 2 2 2 2 2 2 2 2 2 1 1 2 2
1 SNP-1.1043982. 0 1044983 2 2 2 2 1 1 2 2 0 0 1 1 0 0 1 1 2 2 2 2 2 2 2 2 1 1 2 2 2 2 2 2 1 1 1 1 2 2 1 1 2 2 0 0 0 0 2 2 0 0 1 1 2 2 1 1 1 1 1 1 2 2
1 SNP-1.1044027. 0 1045028 1 2 2 2 2 2 2 2 2 2 2 2 2 2 2 2 2 2 2 2 2 2 2 2 1 1 2 2 2 2 2 2 2 2 2 2 2 2 1 1 2 2 2 2 2 2 2 2 2 2 1 1 2 2 2 2 1 1 2 2 2 2
1 SNP-1.1044391. 0 1045392 2 2 2 2 2 2 2 2 2 2 2 2 2 2 1 1 2 2 2 2 2 2 2 2 2 2 2 2 2 2 2 2 2 2 1 1 2 2 2 2 2 2 2 2 2 2 2 2 2 2 2 2 2 2 2 2 2 2 1 1 2 2
1 SNP-1.1045698. 0 1046699 2 2 2 2 2 2 2 2 2 2 1 1 2 2 1 1 2 2 2 2 2 2 2 2 1 1 2 2 2 2 2 2 1 1 1 1 2 2 1 1 2 2 2 2 2 2 2 2 2 2 1 1 2 2 1 1 1 1 1 1 1 2
1 SNP-1.1045920. 0 1046921 2 2 2 2 2 2 2 2 2 2 1 1 2 2 1 1 2 2 2 2 2 2 2 2 1 1 2 2 2 2 2 2 1 1 1 1 2 2 1 1 2 2 2 2 2 2 2 2 2 2 1 1 2 2 1 1 1 1 1 1 1 2
1 SNP-1.1046534. 0 1047535 2 2 2 2 2 2 2 2 2 2 2 2 2 2 1 1 2 2 2 2 2 2 2 2 2 2 2 2 2 2 2 2 2 2 1 1 2 2 2 2 2 2 2 2 2 2 2 2 0 0 2 2 2 2 2 2 2 2 0 0 2 2
1 SNP-1.1046589. 0 1047590 2 2 2 2 2 2 2 2 2 2 1 1 2 2 1 1 2 2 2 2 2 2 2 2 1 1 2 2 2 2 2 2 1 1 1 1 2 2 1 1 2 2 2 2 2 2 2 2 2 2 1 1 2 2 1 1 1 1 1 1 1 2
1 SNP-1.1046961. 0 1047962 2 2 2 2 2 2 2 2 2 2 1 1 2 2 1 1 2 2 2 2 2 2 2 2 1 1 2 2 2 2 2 2 1 1 1 1 2 2 1 1 2 2 2 2 2 2 2 2 2 2 1 1 2 2 1 1 1 1 1 1 1 2
1 SNP-1.1047572. 0 1048573 2 2 2 2 2 2 2 2 2 2 1 1 2 2 1 1 2 2 2 2 2 2 2 2 1 1 2 2 2 2 2 2 1 1 1 1 2 2 1 1 2 2 2 2 2 2 2 2 2 2 1 1 2 2 1 1 1 1 1 1 1 2
1 SNP-1.1050700. 0 1051701 2 2 2 2 1 1 2 2 2 2 0 0 2 2 2 2 2 2 2 2 2 2 2 2 1 1 2 2 2 2 2 2 2 2 0 0 2 2 2 2 2 2 2 2 2 2 2 2 2 2 2 2 2 2 2 2 2 2 0 0 2 2
1 SNP-1.1052213. 0 1053214 2 2 2 2 0 0 2 2 2 2 2 2 2 2 2 2 2 2 2 2 2 2 2 2 2 2 2 2 2 2 2 2 2 2 0 0 2 2 2 2 1 1 2 2 1 1 2 2 2 2 2 2 2 2 2 2 0 0 2 2 0 0
1 SNP-1.1052988. 0 1053989 2 2 2 2 1 1 2 2 2 2 1 1 2 2 1 1 2 2 2 2 2 2 2 2 1 2 2 2 2 2 2 2 1 1 1 1 2 2 2 2 2 2 2 2 2 2 2 2 2 2 2 2 2 2 1 1 2 2 1 1 1 2
1 SNP-1.1053584. 0 1054585 2 2 2 2 1 1 2 2 2 2 2 2 2 2 1 1 2 2 2 2 2 2 2 2 1 1 2 2 2 2 2 2 2 2 1 1 2 2 1 1 2 2 2 2 2 2 2 2 2 2 1 1 2 2 2 2 1 1 1 1 2 2
1 SNP-1.1056470. 0 1057471 2 2 2 2 2 2 2 2 2 2 1 1 2 2 2 2 2 2 2 2 2 2 2 2 2 2 2 2 1 1 2 2 2 2 2 2 2 2 2 2 2 2 2 2 2 2 2 2 2 2 2 2 2 2 2 2 2 2 0 0 2 2
1 SNP-1.1057587. 0 1058588 2 2 2 2 2 2 2 2 2 2 1 1 2 2 2 2 2 2 2 2 2 2 2 2 2 2 2 2 2 2 2 2 1 1 2 2 2 2 2 2 2 2 2 2 2 2 2 2 2 2 2 2 2 2 1 1 0 0 2 2 1 1
1 SNP-1.1057812. 0 1058813 2 2 2 2 2 2 2 2 2 2 0 0 2 2 2 2 0 0 2 2 2 2 2 2 1 1 2 2 0 0 2 2 2 2 0 0 2 2 2 2 1 1 2 2 2 2 2 2 2 2 2 2 0 0 2 2 0 0 2 2 2 2
1 SNP-1.1059133. 0 1060134 2 2 0 0 1 1 2 2 2 2 1 1 2 2 1 1 0 0 2 2 0 0 2 2 1 1 2 2 2 2 2 2 1 1 1 1 2 2 1 1 1 1 2 2 1 1 2 2 2 2 1 1 2 2 1 1 1 1 1 1 1 2
1 SNP-1.1059727. 0 1060728 2 2 2 2 1 1 2 2 2 2 2 2 2 2 1 1 2 2 2 2 2 2 2 2 1 1 2 2 2 2 2 2 2 2 1 1 2 2 1 1 1 1 2 2 1 1 2 2 2 2 1 1 2 2 2 2 1 1 1 1 2 2
1 SNP-1.1059902. 0 1060903 2 2 2 2 2 2 2 2 2 2 2 2 2 2 2 2 2 2 0 0 2 2 2 2 1 1 2 2 2 2 2 2 2 2 0 0 2 2 1 1 1 1 2 2 1 1 2 2 2 2 1 1 2 2 2 2 1 1 2 2 2 2
1 SNP-1.1059951. 0 1060952 2 2 2 2 1 1 2 2 2 2 2 2 2 2 1 1 2 2 2 2 2 2 2 2 0 0 2 2 2 2 2 2 2 2 0 0 2 2 1 1 1 1 2 2 1 1 2 2 2 2 1 1 2 2 2 2 1 1 1 1 2 2
1 SNP-1.1060528. 0 1061529 2 2 2 2 1 1 2 2 2 2 2 2 2 2 1 1 2 2 2 2 2 2 2 2 1 1 2 2 2 2 2 2 2 2 0 0 2 2 1 1 1 1 2 2 1 1 2 2 2 2 1 1 2 2 1 2 1 1 1 2 2 2
1 SNP-1.1060792. 0 1061793 2 2 2 2 2 2 2 2 2 2 2 2 2 2 1 1 2 2 2 2 2 2 2 2 1 1 2 2 2 2 2 2 2 2 1 1 2 2 1 1 1 1 2 2 1 1 2 2 2 2 1 1 2 2 2 2 1 1 0 0 2 2
1 SNP-1.1061976. 0 1062977 2 2 2 2 1 1 2 2 2 2 1 1 2 2 1 1 2 2 2 2 2 2 2 2 1 1 2 2 2 2 2 2 1 1 0 0 2 2 1 1 1 1 2 2 1 1 2 2 2 2 1 1 2 2 1 1 1 1 1 1 1 2
1 SNP-1.1062357. 0 1063358 2 2 2 2 1 1 2 2 2 2 1 1 2 2 1 1 2 2 2 2 2 2 2 2 1 1 2 2 2 2 2 2 1 1 1 1 2 2 1 1 1 1 2 2 1 1 2 2 2 2 1 1 2 2 1 1 1 1 1 1 1 2
1 SNP-1.1062656. 0 1063657 2 2 2 2 1 1 2 2 2 2 1 2 2 2 2 2 2 2 2 2 2 2 2 2 2 2 2 2 2 2 2 2 2 2 1 2 2 2 2 2 2 2 2 2 2 2 2 2 2 2 2 2 2 2 2 2 2 2 2 2 2 2
1 SNP-1.1063204. 0 1064205 2 2 2 2 0 0 2 2 2 2 2 2 2 2 2 2 2 2 2 2 2 2 2 2 1 1 2 2 2 2 2 2 2 2 2 2 2 2 1 1 1 1 2 2 1 1 2 2 0 0 1 1 2 2 2 2 1 1 1 2 2 2
1 SNP-1.1064003. 0 1065004 2 2 2 2 1 2 2 2 2 2 1 1 2 2 1 1 2 2 2 2 2 2 2 2 1 1 1 1 2 2 2 2 1 1 1 1 2 2 1 1 1 1 2 2 1 1 2 2 2 2 1 1 2 2 1 1 1 1 1 1 1 2
1 SNP-1.1064032. 0 1065033 2 2 2 2 0 0 2 2 2 2 1 1 2 2 2 2 2 2 2 2 2 2 2 2 2 2 1 1 2 2 2 2 1 1 0 0 2 2 2 2 2 2 2 2 2 2 2 2 2 2 2 2 2 2 1 2 2 2 2 2 2 2
1 SNP-1.1064817. 0 1065818 0 0 2 2 1 1 2 2 2 2 2 2 0 0 2 2 2 2 2 2 0 0 1 1 2 2 2 2 2 2 2 2 2 2 1 1 2 2 2 2 2 2 2 2 2 2 2 2 1 1 2 2 2 2 1 1 2 2 2 2 2 2
1 SNP-1.1065188. 0 1066189 2 2 2 2 2 2 2 2 2 2 2 2 2 2 2 2 2 2 0 0 2 2 2 2 1 1 2 2 2 2 2 2 2 2 2 2 2 2 2 2 2 2 2 2 2 2 2 2 2 2 2 2 2 2 2 2 1 1 2 2 2 2
1 SNP-1.1067276. 0 1068277 2 2 2 2 2 2 2 2 2 2 1 2 2 2 1 1 2 2 2 2 2 2 2 2 2 2 2 2 2 2 2 2 2 2 1 1 2 2 2 2 2 2 2 2 2 2 2 2 2 2 2 2 2 2 2 2 2 2 0 0 1 2
1 SNP-1.1067801. 0 1068802 2 2 0 0 2 2 2 2 2 2 0 0 2 2 2 2 2 2 1 1 2 2 2 2 2 2 2 2 2 2 2 2 2 2 0 0 2 2 2 2 2 2 2 2 2 2 2 2 2 2 2 2 2 2 2 2 1 1 2 2 2 2
1 SNP-1.1069490. 0 1070491 2 2 2 2 1 1 2 2 2 2 2 2 2 2 2 2 2 2 2 2 2 2 2 2 2 2 2 2 0 0 2 2 2 2 1 2 2 2 2 2 2 2 2 2 2 2 2 2 0 0 2 2 2 2 2 2 2 2 0 0 1 1
1 SNP-1.1071103. 0 1072104 2 2 2 2 1 1 2 2 2 2 1 1 2 2 2 2 2 2 2 2 2 2 2 2 2 2 1 1 2 2 2 2 1 1 0 0 2 2 2 2 2 2 2 2 2 2 2 2 2 2 2 2 2 2 1 1 2 2 0 0 2 2
1 SNP-1.1071215. 0 1072216 2 2 2 2 1 1 2 2 2 2 1 1 2 2 2 2 2 2 2 2 2 2 2 2 2 2 1 1 2 2 2 2 1 1 2 2 2 2 2 2 2 2 2 2 2 2 2 2 2 2 2 2 2 2 1 1 2 2 2 2 1 2
1 SNP-1.1072210. 0 1073211 2 2 2 2 1 1 2 2 2 2 1 1 2 2 2 2 2 2 2 2 2 2 2 2 1 1 1 1 2 2 2 2 1 1 2 2 2 2 1 1 1 1 2 2 1 1 2 2 2 2 1 1 2 2 1 1 1 1 2 2 1 2
1 SNP-1.1074889. 0 1075890 2 2 2 2 1 1 2 2 2 2 1 1 2 2 1 1 2 2 1 2 2 2 2 2 0 0 1 1 2 2 2 2 1 1 1 1 2 2 1 1 1 1 2 2 1 1 2 2 2 2 1 1 2 2 1 1 1 1 1 1 1 1
1 SNP-1.1075000. 0 1076001 2 2 2 2 1 1 2 2 2 2 0 0 2 2 2 2 2 2 2 2 2 2 2 2 2 2 1 1 2 2 2 2 1 1 2 2 2 2 2 2 2 2 2 2 2 2 2 2 2 2 2 2 2 2 0 0 2 2 2 2 1 2
1 SNP-1.1075308. 0 1076309 2 2 2 2 1 1 2 2 2 2 1 1 2 2 1 1 2 2 2 2 2 2 2 2 1 1 1 1 2 2 2 2 1 1 1 1 2 2 1 1 1 1 2 2 1 1 2 2 2 2 1 1 2 2 1 1 1 1 1 1 1 2
1 SNP-1.1078058. 0 1079059 2 2 2 2 2 2 2 2 2 2 2 2 2 2 1 1 2 2 2 2 2 2 2 2 2 2 2 2 2 2 2 2 2 2 1 1 2 2 2 2 2 2 2 2 2 2 2 2 2 2 2 2 2 2 0 0 2 2 1 1 1 2
1 SNP-1.1084879. 0 1085880 2 2 2 2 1 1 2 2 2 2 1 1 2 2 2 2 2 2 2 2 2 2 2 2 2 2 1 1 2 2 2 2 1 1 2 2 2 2 2 2 2 2 2 2 2 2 2 2 2 2 2 2 2 2 1 1 2 2 2 2 1 2
1 SNP-1.1088306. 0 1089307 1 2 2 2 1 1 0 0 1 2 1 1 2 2 2 2 0 0 1 2 2 2 1 2 2 2 1 1 0 0 0 0 1 1 2 2 2 2 2 2 2 2 0 0 2 2 0 0 1 2 2 2 1 2 1 1 2 2 2 2 2 2
1 SNP-1.1088311. 0 1089312 1 1 1 1 2 2 1 1 1 1 2 2 1 1 2 2 1 1 1 1 1 2 1 1 2 2 2 2 1 1 1 1 2 2 2 2 1 1 2 2 2 2 1 1 2 2 1 1 1 1 2 2 1 1 2 2 2 2 2 2 2 2
1 SNP-1.1090579. 0 1091580 2 2 2 2 2 2 2 2 2 2 0 0 2 2 2 2 2 2 2 2 2 2 2 2 1 1 2 2 2 2 2 2 2 2 2 2 2 2 1 1 1 1 2 2 1 1 2 2 2 2 1 1 2 2 2 2 1 1 2 2 0 0
1 SNP-1.1091420. 0 1092421 2 2 2 2 2 2 2 2 2 2 2 2 2 2 1 1 2 2 2 2 0 0 2 2 1 1 2 2 2 2 2 2 2 2 1 1 2 2 1 1 1 1 2 2 1 1 2 2 2 2 1 1 2 2 2 2 1 1 0 0 0 0
1 SNP-1.1091896. 0 1092897 2 2 2 2 2 2 2 2 2 2 1 1 2 2 2 2 2 2 0 0 1 1 2 2 2 2 2 2 2 2 2 2 0 0 2 2 2 2 2 2 2 2 2 2 2 2 2 2 0 0 2 2 2 2 0 0 2 2 2 2 2 2
1 SNP-1.1092029. 0 1093030 2 2 2 2 1 1 2 2 2 2 1 1 2 2 1 1 2 2 2 2 2 2 2 2 1 1 1 1 2 2 2 2 1 1 1 1 2 2 1 1 1 1 2 2 1 1 2 2 2 2 1 1 2 2 1 1 1 1 1 1 1 1
1 SNP-1.1092202. 0 1093203 2 2 2 2 2 2 2 2 2 2 2 2 2 2 1 1 2 2 2 2 2 2 2 2 1 1 2 2 2 2 2 2 2 2 1 1 2 2 1 1 0 0 2 2 1 1 2 2 2 2 1 1 2 2 2 2 1 1 1 2 0 0
1 SNP-1.1092376. 0 1093377 2 2 2 2 2 2 2 2 2 2 2 2 2 2 1 1 2 2 2 2 2 2 0 0 1 1 2 2 2 2 2 2 2 2 1 1 2 2 1 1 1 1 0 0 1 1 2 2 2 2 1 1 2 2 0 0 1 1 1 1 1 1
1 SNP-1.1093069. 0 1094070 2 2 2 2 2 2 2 2 2 2 2 2 2 2 1 1 2 2 2 2 2 2 2 2 1 1 2 2 2 2 2 2 2 2 1 1 2 2 1 1 1 1 2 2 1 1 2 2 2 2 1 1 2 2 2 2 1 1 1 1 1 2
1 SNP-1.1093896. 0 1094897 2 2 2 2 2 2 2 2 2 2 0 0 0 0 2 2 2 2 0 0 2 2 2 2 2 2 1 1 1 1 2 2 2 2 2 2 2 2 2 2 2 2 2 2 2 2 0 0 1 1 2 2 1 1 1 1 2 2 2 2 2 2
1 SNP-1.1094409. 0 1095410 2 2 2 2 2 2 2 2 2 2 2 2 2 2 1 1 2 2 2 2 2 2 2 2 1 1 2 2 2 2 2 2 2 2 1 1 2 2 1 1 1 1 2 2 1 1 2 2 2 2 1 1 2 2 1 2 1 1 1 1 1 2
1 SNP-1.1094742. 0 1095743 2 2 2 2 2 2 2 2 2 2 2 2 2 2 1 1 2 2 2 2 2 2 2 2 1 1 2 2 2 2 2 2 2 2 1 1 2 2 1 1 1 1 2 2 1 1 2 2 2 2 1 1 2 2 2 2 1 1 1 1 1 2
1 SNP-1.1096610. 0 1097611 2 2 2 2 1 1 2 2 2 2 1 1 2 2 1 1 2 2 2 2 2 2 2 2 1 1 1 1 2 2 2 2 1 1 1 1 2 2 1 1 1 1 2 2 1 1 2 2 2 2 1 1 2 2 1 2 0 0 1 1 0 0
1 SNP-1.1097576. 0 1098577 2 2 0 0 1 1 2 2 2 2 1 1 2 2 1 1 2 2 0 0 2 2 0 0 2 2 1 1 2 2 2 2 1 1 1 1 2 2 2 2 2 2 2 2 2 2 2 2 2 2 2 2 2 2 1 1 0 0 1 1 1 1
1 SNP-1.1098357. 0 1099358 2 2 2 2 1 1 2 2 2 2 1 1 2 2 1 1 2 2 2 2 2 2 2 2 1 1 1 1 2 2 2 2 1 1 1 1 2 2 1 1 1 1 2 2 1 1 2 2 2 2 1 1 2 2 1 1 1 1 1 1 1 1
1 SNP-1.1102077. 0 1103078 2 2 2 2 1 1 2 2 2 2 1 1 2 2 2 2 2 2 2 2 2 2 2 2 1 2 1 1 2 2 2 2 1 1 2 2 2 2 2 2 2 2 2 2 2 2 2 2 2 2 2 2 2 2 1 1 2 2 2 2 1 2
1 SNP-1.1102360. 0 1103361 2 2 2 2 1 1 2 2 2 2 1 1 2 2 2 2 2 2 2 2 2 2 2 2 2 2 1 1 2 2 2 2 1 1 2 2 2 2 2 2 1 2 2 2 1 1 2 2 2 2 2 2 2 2 1 2 2 2 2 2 1 2
1 SNP-1.1102544. 0 1103545 2 2 2 2 0 0 2 2 2 2 0 0 2 2 2 2 2 2 2 2 2 2 2 2 2 2 1 1 2 2 2 2 1 1 2 2 2 2 2 2 2 2 2 2 2 2 2 2 2 2 2 2 2 2 2 2 2 2 2 2 2 2
1 SNP-1.1103673. 0 1104674 1 1 1 1 2 2 1 1 1 1 2 2 1 1 2 2 1 1 1 1 1 1 1 1 2 2 2 2 0 0 0 0 2 2 2 2 1 1 2 2 2 2 0 0 2 2 1 1 1 1 2 2 0 0 2 2 2 2 2 2 2 2
1 SNP-1.1103985. 0 1104986 2 2 0 0 1 1 2 2 2 2 0 0 2 2 2 2 2 2 2 2 2 2 2 2 1 1 1 1 2 2 2 2 1 1 2 2 2 2 1 1 1 1 2 2 1 1 2 2 2 2 1 1 0 0 1 1 1 1 0 0 1 1
1 SNP-1.1104111. 0 1105112 2 2 2 2 1 1 2 2 2 2 1 1 2 2 2 2 2 2 2 2 2 2 2 2 1 1 1 1 2 2 2 2 1 1 2 2 2 2 1 1 1 1 2 2 1 1 2 2 2 2 1 1 0 0 1 1 1 1 1 2 1 1
1 SNP-1.1104585. 0 1105586 2 2 2 2 1 1 2 2 2 2 0 0 2 2 2 2 2 2 2 2 2 2 2 2 0 0 1 1 2 2 2 2 1 1 2 2 2 2 1 1 1 1 2 2 1 1 2 2 2 2 1 1 0 0 0 0 1 1 1 2 1 1
1 SNP-1.1105255. 0 1106256 2 2 2 2 1 1 2 2 2 2 1 1 2 2 2 2 2 2 0 0 2 2 2 2 1 1 1 1 2 2 2 2 1 1 1 1 2 2 1 1 1 1 2 2 1 1 2 2 2 2 1 1 1 2 1 1 1 1 1 2 1 2
1 SNP-1.1105621. 0 1106622 1 1 1 1 2 2 1 1 0 0 2 2 0 0 1 1 0 0 1 1 1 1 1 1 2 2 2 2 1 1 1 1 2 2 2 2 1 1 2 2 2 2 0 0 2 2 1 1 0 0 2 2 1 1 2 2 2 2 0 0 2 2
1 SNP-1.1108240. 0 1109241 2 2 2 2 2 2 2 2 2 2 0 0 2 2 0 0 2 2 0 0 1 1 2 2 2 2 0 0 0 0 2 2 0 0 2 2 2 2 2 2 2 2 2 2 2 2 2 2 1 1 2 2 2 2 2 2 2 2 0 0 2 2
1 SNP-1.1108359. 0 1109360 0 0 2 2 1 1 0 0 2 2 2 2 2 2 2 2 2 2 2 2 2 2 2 2 1 1 1 1 0 0 2 2 1 1 2 2 2 2 1 1 1 1 2 2 1 1 0 0 0 0 1 1 2 2 0 0 1 1 2 2 0 0
1 SNP-1.1110497. 0 1111498 2 2 2 2 2 2 2 2 1 1 0 0 2 2 2 2 0 0 2 2 1 1 2 2 0 0 2 2 2 2 1 1 2 2 0 0 2 2 2 2 2 2 2 2 2 2 2 2 0 0 2 2 2 2 2 2 2 2 1 1 2 2
1 SNP-1.1113646. 0 1114647 2 2 0 0 1 1 2 2 2 2 1 1 0 0 2 2 2 2 2 2 2 2 1 1 2 2 1 1 2 2 2 2 2 2 2 2 2 2 1 1 0 0 2 2 1 1 2 2 0 0 1 1 2 2 2 2 1 1 2 2 1 1
1 SNP-1.1114171gc. 0 1115172 2 2 2 2 1 1 2 2 2 2 2 2 2 2 2 2 2 2 2 2 2 2 2 2 2 2 1 1 2 2 2 2 2 2 0 0 2 2 1 1 1 1 2 2 1 1 2 2 2 2 1 1 0 0 2 2 0 0 2 2 0 0
1 SNP-1.1114804. 0 1115805 2 2 2 2 2 2 2 2 2 2 2 2 2 2 1 1 2 2 2 2 2 2 2 2 2 2 0 0 2 2 2 2 2 2 2 2 1 1 1 1 0 0 0 0 1 1 1 1 2 2 0 0 2 2 2 2 2 2 2 2 2 2
1 SNP-1.1114932. 0 1115933 2 2 2 2 1 1 2 2 2 2 1 1 2 2 2 2 2 2 2 2 2 2 2 2 1 1 1 1 2 2 2 2 1 1 2 2 2 2 1 1 1 1 2 2 1 1 2 2 2 2 1 1 2 2 1 1 1 1 2 2 1 1
1 SNP-1.1114935. 0 1115936 0 0 2 2 2 2 0 0 1 1 2 2 0 0 1 1 1 1 2 2 0 0 0 0 2 2 2 2 1 1 1 1 2 2 2 2 0 0 2 2 2 2 2 2 2 2 2 2 2 2 2 2 0 0 2 2 2 2 1 1 0 0
1 SNP-1.1116103. 0 1117104 2 2 2 2 1 1 2 2 2 2 1 1 2 2 2 2 2 2 2 2 2 2 2 2 0 0 1 1 2 2 2 2 1 1 1 2 2 2 1 1 1 1 2 2 1 1 2 2 2 2 1 1 2 2 1 1 1 1 2 2 1 1
1 SNP-1.1116351. 0 1117352 2 2 0 0 1 1 2 2 2 2 1 1 2 2 2 2 2 2 2 2 2 2 2 2 1 1 1 1 2 2 0 0 1 1 2 2 2 2 1 1 1 1 1 2 1 1 2 2 2 2 1 1 2 2 1 1 1 1 1 2 1 1
1 SNP-1.1117032. 0 1118033 2 2 2 2 2 2 2 2 2 2 0 0 2 2 1 1 2 2 2 2 2 2 2 2 2 2 2 2 2 2 2 2 2 2 1 1 2 2 2 2 2 2 2 2 2 2 2 2 2 2 2 2 2 2 0 0 1 1 1 1 1 1
1 SNP-1.1117277. 0 1118278 2 2 2 2 1 1 2 2 2 2 2 2 2 2 0 0 2 2 2 2 2 2 2 2 2 2 1 1 2 2 2 2 1 1 0 0 2 2 1 1 1 1 2 2 1 1 2 2 2 2 1 1 2 2 2 2 1 1 1 1 1 1
1 SNP-1.1117526. 0 1118527 2 2 2 2 2 2 2 2 2 2 2 2 2 2 1 1 2 2 2 2 2 2 2 2 2 2 2 2 2 2 2 2 2 2 1 1 2 2 2 2 2 2 2 2 2 2 2 2 2 2 2 2 2 2 2 2 2 2 1 1 2 2
1 SNP-1.1117574. 0 1118575 2 2 2 2 1 1 2 2 2 2 1 1 2 2 2 2 2 2 2 2 2 2 2 2 2 2 1 1 2 2 2 2 1 1 2 2 2 2 1 1 1 1 2 2 1 1 2 2 2 2 1 1 2 2 1 1 1 1 2 2 1 2
1 SNP-1.1118852. 0 1119853 2 2 2 2 2 2 2 2 2 2 0 0 2 2 2 2 2 2 2 2 2 2 2 2 1 1 2 2 2 2 2 2 2 2 1 1 2 2 2 2 2 2 2 2 2 2 2 2 2 2 2 2 2 2 1 1 2 2 1 1 0 0
1 SNP-1.1119057. 0 1120058 2 2 2 2 1 1 2 2 2 2 1 1 2 2 1 1 2 2 2 2 2 2 2 2 1 1 1 1 2 2 2 2 1 1 1 1 2 2 1 1 1 1 2 2 1 1 2 2 2 2 1 1 2 2 1 1 1 1 1 1 1 1
1 SNP-1.1119140. 0 1120141 2 2 2 2 1 1 2 2 2 2 0 0 2 2 2 2 2 2 2 2 2 2 2 2 1 1 1 1 2 2 2 2 1 1 0 0 2 2 0 0 1 1 2 2 1 1 2 2 2 2 1 1 2 2 1 1 1 1 2 2 0 0
1 SNP-1.1119510. 0 1120511 2 2 2 2 2 2 2 2 2 2 2 2 2 2 2 2 2 2 2 2 2 2 2 2 2 2 2 2 2 2 2 2 2 2 2 2 2 2 0 0 2 2 2 2 2 2 2 2 1 1 1 1 2 2 2 2 2 2 2 2 0 0
1 SNP-1.1119641. 0 1120642 2 2 2 2 1 1 2 2 2 2 1 1 2 2 1 1 2 2 2 2 2 2 2 2 1 1 1 1 2 2 2 2 1 1 1 1 2 2 1 1 1 1 2 2 1 1 2 2 2 2 1 1 2 2 1 1 1 1 1 1 1 1
1 SNP-1.1120513. 0 1121514 2 2 2 2 2 2 2 2 2 2 2 2 2 2 1 1 2 2 2 2 2 2 2 2 2 2 2 2 2 2 2 2 2 2 1 1 2 2 2 2 2 2 2 2 2 2 2 2 2 2 2 2 2 2 2 2 2 2 1 1 2 2
1 SNP-1.1120580. 0 1121581 0 0 0 0 2 2 0 0 1 1 2 2 2 2 1 1 0 0 1 1 1 1 1 2 2 2 2 2 2 2 0 0 2 2 2 2 0 0 2 2 2 2 2 2 2 2 0 0 1 2 2 2 1 1 2 2 0 0 0 0 2 2
1 SNP-1.1121864. 0 1122865 2 2 2 2 1 1 2 2 2 2 1 1 2 2 2 2 2 2 2 2 2 2 0 0 1 1 1 1 2 2 2 2 1 1 2 2 2 2 1 1 1 1 2 2 1 1 2 2 2 2 1 1 2 2 1 1 1 1 2 2 1 2
1 SNP-1.1121942. 0 1122943 2 2 2 2 2 2 2 2 2 2 2 2 2 2 2 2 2 2 2 2 2 2 2 2 2 2 2 2 2 2 2 2 2 2 1 1 2 2 2 2 1 1 2 2 2 2 2 2 2 2 2 2 2 2 2 2 2 2 1 1 0 0
1 SNP-1.1123614. 0 1124615 2 2 2 2 2 2 2 2 2 2 2 2 2 2 1 1 2 2 2 2 2 2 2 2 2 2 2 2 2 2 2 2 2 2 1 1 2 2 2 2 2 2 2 2 2 2 2 2 2 2 2 2 2 2 2 2 2 2 1 1 1 2
1 SNP-1.1124411. 0 1125412 2 2 2 2 2 2 2 2 2 2 2 2 2 2 1 1 2 2 2 2 2 2 2 2 2 2 2 2 2 2 2 2 2 2 1 1 2 2 2 2 2 2 2 2 2 2 2 2 2 2 2 2 2 2 2 2 2 2 1 1 2 2
1 SNP-1.1124930. 0 1125931 2 2 2 2 2 2 2 2 2 2 2 2 2 2 1 1 2 2 2 2 2 2 2 2 2 2 2 2 2 2 2 2 2 2 1 1 2 2 2 2 2 2 2 2 2 2 2 2 2 2 2 2 2 2 2 2 2 2 1 1 2 2
1 SNP-1.1125053. 0 1126054 2 2 2 2 1 1 2 2 2 2 1 1 2 2 2 2 2 2 2 2 2 2 2 2 1 1 1 1 2 2 2 2 1 1 2 2 2 2 1 1 1 1 2 2 1 1 2 2 2 2 1 1 2 2 1 1 1 1 2 2 1 1
1 SNP-1.1125112. 0 1126113 2 2 2 2 1 1 2 2 2 2 1 1 2 2 2 2 2 2 2 2 2 2 2 2 1 1 1 1 2 2 2 2 1 1 2 2 2 2 1 1 1 1 2 2 1 1 2 2 2 2 1 1 2 2 1 1 1 1 2 2 1 1
1 SNP-1.1125249. 0 1126250 2 2 2 2 2 2 2 2 2 2 2 2 2 2 2 2 2 2 2 2 2 2 2 2 2 2 2 2 2 2 2 2 2 2 2 2 2 2 1 1 2 2 2 2 2 2 2 2 2 2 1 1 2 2 2 2 2 2 2 2 2 2
1 SNP-1.1125725. 0 1126726 2 2 2 2 1 1 2 2 2 2 1 1 2 2 2 2 2 2 2 2 2 2 2 2 1 1 1 1 2 2 2 2 1 1 2 2 2 2 1 1 1 1 2 2 1 1 2 2 2 2 1 1 2 2 1 1 1 1 2 2 1 1
1 SNP-1.1125832. 0 1126833 2 2 2 2 1 1 2 2 2 2 1 1 2 2 0 0 2 2 2 2 2 2 2 2 1 1 1 1 2 2 2 2 1 1 0 0 2 2 1 1 1 1 2 2 1 1 2 2 2 2 1 1 2 2 1 1 1 1 0 0 1 1
1 SNP-1.1127072. 0 1128073 2 2 2 2 2 2 2 2 2 2 2 2 2 2 1 1 2 2 2 2 2 2 2 2 2 2 2 2 2 2 2 2 2 2 1 1 2 2 2 2 2 2 2 2 2 2 2 2 2 2 2 2 2 2 2 2 2 2 1 1 2 2
1 SNP-1.1127723. 0 1128724 2 2 2 2 2 2 2 2 2 2 2 2 2 2 1 1 2 2 2 2 2 2 2 2 2 2 2 2 2 2 2 2 2 2 1 1 2 2 2 2 2 2 2 2 2 2 2 2 2 2 2 2 2 2 2 2 2 2 1 1 0 0
1 SNP-1.1128217. 0 1129218 2 2 2 2 1 1 2 2 2 2 1 1 2 2 2 2 2 2 2 2 2 2 2 2 1 1 1 1 2 2 2 2 0 0 2 2 2 2 0 0 1 1 2 2 1 1 2 2 2 2 0 0 2 2 0 0 1 1 2 2 1 2
1 SNP-1.1128917. 0 1129918 2 2 2 2 1 1 2 2 2 2 1 1 2 2 2 2 2 2 2 2 2 2 2 2 1 1 1 1 2 2 2 2 1 1 2 2 2 2 1 1 1 1 2 2 1 1 2 2 2 2 1 1 2 2 1 1 1 1 2 2 1 1
1 SNP-1.1129558. 0 1130559 1 1 1 1 1 1 0 0 1 1 2 2 2 2 2 2 2 2 2 2 2 2 0 0 2 2 0 0 1 1 0 0 0 0 1 1 2 2 2 2 2 2 2 2 0 0 0 0 2 2 0 0 2 2 2 2 1 1 0 0 2 2
1 SNP-1.1129689. 0 1130690 2 2 2 2 1 1 2 2 2 2 1 1 2 2 2 2 2 2 2 2 2 2 2 2 1 1 1 1 2 2 2 2 1 1 2 2 2 2 1 1 1 1 2 2 1 1 2 2 2 2 1 1 2 2 1 1 1 1 2 2 1 1
1 SNP-1.1131433. 0 1132434 2 2 2 2 2 2 2 2 2 2 1 1 0 0 2 2 2 2 2 2 2 2 2 2 0 0 2 2 2 2 2 2 0 0 2 2 2 2 1 1 1 1 1 1 1 1 1 1 0 0 1 1 0 0 2 2 0 0 2 2 1 1
1 SNP-1.1131530. 0 1132531 2 2 2 2 2 2 2 2 2 2 2 2 2 2 2 2 2 2 2 2 1 1 0 0 2 2 2 2 0 0 0 0 2 2 1 1 2 2 2 2 2 2 2 2 2 2 2 2 0 0 2 2 2 2 2 2 2 2 2 2 2 2
1 SNP-1.1132874. 0 1133875 2 2 1 1 2 2 1 1 1 1 0 0 1 1 1 1 0 0 1 1 1 1 2 2 2 2 2 2 0 0 2 2 2 2 1 1 0 0 2 2 2 2 0 0 2 2 0 0 2 2 0 0 1 1 2 2 2 2 1 1 2 2
1 SNP-1.1133562. 0 1134563 2 2 2 2 1 1 2 2 2 2 0 0 2 2 2 2 2 2 2 2 2 2 2 2 0 0 1 2 2 2 2 2 1 2 2 2 2 2 1 1 0 0 2 2 1 1 2 2 2 2 1 1 2 2 1 2 2 2 2 2 0 0
1 SNP-1.1134963. 0 1135964 2 2 2 2 1 1 2 2 2 2 1 1 2 2 2 2 2 2 2 2 2 2 2 2 1 1 1 1 2 2 2 2 1 1 2 2 2 2 1 1 1 1 2 2 1 1 2 2 2 2 1 1 2 2 1 1 1 1 2 2 1 1
1 SNP-1.1135167. 0 1136168 0 0 1 1 2 2 2 2 2 2 2 2 2 2 1 1 2 2 1 1 2 2 2 2 2 2 0 0 2 2 2 2 2 2 1 1 0 0 2 2 2 2 2 2 2 2 2 2 2 2 2 2 2 2 2 2 1 1 1 1 2 2
1 SNP-1.1135223. 0 1136224 1 1 0 0 2 2 0 0 0 0 2 2 0 0 0 0 1 1 0 0 1 1 0 0 2 2 2 2 1 1 1 1 2 2 1 1 1 1 2 2 2 2 0 0 2 2 0 0 1 1 2 2 1 1 2 2 2 2 1 1 2 2
1 SNP-1.1135253. 0 1136254 2 2 1 2 1 1 2 2 2 2 1 1 2 2 2 2 2 2 2 2 2 2 2 2 1 1 1 1 2 2 2 2 1 1 0 0 2 2 1 1 1 1 2 2 1 1 2 2 2 2 1 1 2 2 1 1 1 1 2 2 1 1
1 SNP-1.1136283. 0 1137284 2 2 2 2 1 1 2 2 2 2 1 1 2 2 2 2 2 2 2 2 2 2 2 2 1 1 1 1 2 2 2 2 1 1 2 2 2 2 0 0 1 1 2 2 1 1 2 2 2 2 1 2 2 2 1 1 1 1 2 2 1 1
1 SNP-1.1136709. 0 1137710 2 2 2 2 1 1 2 2 2 2 1 1 2 2 2 2 2 2 2 2 2 2 2 2 1 1 1 1 2 2 2 2 1 1 2 2 2 2 1 1 1 1 2 2 1 1 2 2 2 2 1 1 2 2 1 1 1 1 2 2 1 1
1 SNP-1.1137176. 0 1138177 2 2 2 2 1 1 2 2 2 2 1 1 2 2 0 0 2 2 2 2 2 2 2 2 1 1 1 1 2 2 2 2 1 1 0 0 2 2 1 1 1 1 2 2 1 1 0 0 2 2 1 1 2 2 0 0 1 1 0 0 1 1
1 SNP-1.1138424. 0 1139425 0 0 2 2 1 1 2 2 2 2 1 1 2 2 2 2 2 2 0 0 2 2 2 2 1 1 1 1 2 2 2 2 1 1 2 2 2 2 1 1 1 1 2 2 1 1 2 2 2 2 1 1 2 2 1 1 1 1 2 2 1 1
1 SNP-1.1138589. 0 1139590 0 0 0 0 2 2 0 0 2 2 2 2 0 0 1 1 0 0 2 2 2 2 1 1 2 2 2 2 2 2 0 0 2 2 2 2 2 2 2 2 2 2 2 2 2 2 2 2 2 2 2 2 2 2 2 2 2 2 2 2 0 0
1 SNP-1.1139651. 0 1140652 0 0 2 2 1 1 2 2 0 0 1 1 2 2 2 2 2 2 2 2 2 2 1 2 1 1 1 1 2 2 0 0 1 1 2 2 2 2 1 1 1 1 1 2 1 1 2 2 2 2 1 1 2 2 1 1 1 1 2 2 1 1
1 SNP-1.1139834. 0 1140835 2 2 2 2 2 2 2 2 2 2 2 2 2 2 2 2 2 2 2 2 2 2 2 2 2 2 2 2 2 2 2 2 2 2 2 2 1 1 0 0 2 2 1 1 2 2 1 1 2 2 0 0 1 1 2 2 2 2 2 2 2 2
1 SNP-1.1139917. 0 1140918 2 2 2 2 1 1 2 2 2 2 1 1 2 2 2 2 2 2 2 2 2 2 2 2 1 1 1 1 2 2 2 2 1 1 2 2 2 2 0 0 1 1 2 2 1 1 2 2 2 2 1 1 2 2 1 1 1 1 2 2 1 2
1 SNP-1.1140037. 0 1141038 2 2 1 1 2 2 1 1 0 0 2 2 2 2 0 0 2 2 0 0 2 2 1 1 2 2 0 0 2 2 2 2 2 2 2 2 2 2 2 2 2 2 2 2 2 2 2 2 2 2 0 0 2 2 0 0 0 0 2 2 2 2
1 SNP-1.1140547. 0 1141548 2 2 2 2 2 2 2 2 2 2 2 2 2 2 1 1 2 2 2 2 2 2 2 2 2 2 2 2 2 2 2 2 2 2 1 1 2 2 2 2 2 2 2 2 2 2 2 2 2 2 2 2 2 2 2 2 2 2 1 1 2 2
1 SNP-1.1141165. 0 1142166 0 0 2 2 2 2 1 1 1 1 2 2 1 1 2 2 1 1 2 2 1 1 1 1 2 2 2 2 2 2 1 1 2 2 2 2 1 1 0 0 0 0 1 1 2 2 1 1 1 1 1 1 1 1 2 2 2 2 2 2 2 2
1 SNP-1.1141166. 0 1142167 2 2 2 2 2 2 2 2 0 0 0 0 1 1 2 2 2 2 1 1 1 1 2 2 2 2 2 2 2 2 0 0 2 2 2 2 1 1 2 2 1 1 2 2 2 2 2 2 2 2 2 2 0 0 2 2 2 2 0 0 2 2
1 SNP-1.1141585. 0 1142586 2 2 2 2 1 1 2 2 2 2 1 1 2 2 1 1 2 2 2 2 2 2 2 2 1 1 1 1 2 2 2 2 1 1 1 1 2 2 1 1 1 1 2 2 1 1 2 2 2 2 1 1 2 2 1 1 1 1 1 1 1 1
1 SNP-1.1141819. 0 1142820 2 2 2 2 1 1 2 2 2 2 1 1 2 2 2 2 2 2 2 2 2 2 2 2 1 1 1 1 2 2 2 2 1 1 0 0 2 2 1 1 1 1 2 2 1 1 2 2 2 2 1 1 2 2 1 1 1 1 2 2 1 1
1 SNP-1.1142386. 0 1143387 2 2 2 2 1 1 2 2 2 2 1 1 2 2 2 2 2 2 2 2 2 2 2 2 1 1 1 2 2 2 2 2 1 1 2 2 2 2 1 1 1 1 2 2 1 1 2 2 2 2 1 1 2 2 1 1 1 1 2 2 1 1
1 SNP-1.1143410. 0 1144411 2 2 2 2 1 1 2 2 2 2 1 1 2 2 2 2 2 2 2 2 2 2 2 2 1 1 1 1 2 2 2 2 1 1 2 2 2 2 1 1 1 1 2 2 1 1 2 2 2 2 1 1 2 2 1 1 1 1 2 2 1 1
1 SNP-1.1145661. 0 1146662 2 2 2 2 2 2 2 2 0 0 0 0 2 2 2 2 2 2 2 2 2 2 2 2 2 2 2 2 2 2 2 2 2 2 2 2 0 0 2 2 1 1 1 1 2 2 2 2 2 2 2 2 2 2 1 1 2 2 2 2 1 1
1 SNP-1.1146642. 0 1147643 2 2 2 2 2 2 2 2 2 2 2 2 2 2 1 1 2 2 2 2 2 2 2 2 2 2 2 2 2 2 2 2 2 2 1 1 2 2 2 2 2 2 1 1 2 2 1 1 1 1 2 2 1 1 2 2 2 2 1 1 2 2
1 SNP-1.1148501. 0 1149502 2 2 2 2 2 2 2 2 1 1 2 2 2 2 2 2 2 2 2 2 2 2 2 2 1 1 2 2 2 2 2 2 2 2 2 2 2 2 2 2 0 0 2 2 2 2 2 2 2 2 2 2 2 2 0 0 2 2 0 0 2 2
1 SNP-1.1154478. 0 1155479 2 2 2 2 2 2 2 2 2 2 2 2 2 2 1 1 2 2 2 2 2 2 2 2 2 2 2 2 2 2 2 2 2 2 1 1 2 2 2 2 2 2 2 2 2 2 2 2 2 2 2 2 2 2 2 2 2 2 1 1 2 2
1 SNP-1.1157192. 0 1158193 2 2 2 2 2 2 2 2 2 2 1 1 2 2 2 2 2 2 2 2 2 2 2 2 2 2 2 2 2 2 2 2 2 2 2 2 2 2 2 2 2 2 2 2 2 2 2 2 2 2 2 2 2 2 1 1 0 0 2 2 0 0
1 SNP-1.1158364. 0 1159365 2 2 2 2 2 2 2 2 2 2 2 2 2 2 0 0 2 2 0 0 2 2 2 2 2 2 2 2 2 2 2 2 2 2 2 2 2 2 2 2 0 0 1 1 2 2 1 1 1 1 2 2 1 1 2 2 2 2 0 0 2 2
1 SNP-1.1159591. 0 1160592 2 2 2 2 2 2 2 2 2 2 1 1 2 2 2 2 1 1 2 2 2 2 2 2 2 2 2 2 2 2 2 2 2 2 2 2 2 2 2 2 2 2 2 2 2 2 2 2 2 2 2 2 2 2 2 2 2 2 2 2 2 2
1 SNP-1.1161850. 0 1162851 2 2 2 2 2 2 2 2 2 2 2 2 2 2 1 1 2 2 2 2 2 2 2 2 2 2 2 2 2 2 2 2 2 2 0 0 2 2 2 2 2 2 1 1 2 2 1 1 1 1 2 2 1 1 2 2 2 2 1 1 2 2
1 SNP-1.1162370. 0 1163371 2 2 2 2 2 2 2 2 2 2 1 2 2 2 2 2 2 2 2 2 2 2 2 2 2 2 2 2 2 2 2 2 2 2 0 0 2 2 2 2 1 2 2 2 2 2 2 2 2 2 2 2 2 2 0 0 1 2 1 2 1 2
1 SNP-1.1163685. 0 1164686 2 2 2 2 2 2 2 2 2 2 1 1 2 2 2 2 2 2 1 1 2 2 2 2 1 1 2 2 2 2 2 2 2 2 2 2 2 2 2 2 2 2 1 1 2 2 2 2 2 2 2 2 2 2 1 1 2 2 0 0 1 1
1 SNP-1.1165728. 0 1166729 2 2 2 2 2 2 2 2 2 2 2 2 2 2 2 2 2 2 1 2 2 2 2 2 1 2 2 2 2 2 2 2 2 2 2 2 2 2 2 2 2 2 1 1 2 2 1 1 2 2 2 2 1 1 0 0 2 2 2 2 2 2
1 SNP-1.1166753. 0 1167754 2 2 0 0 2 2 2 2 2 2 2 2 2 2 1 1 2 2 2 2 2 2 2 2 2 2 2 2 2 2 2 2 2 2 1 1 2 2 0 0 2 2 1 1 2 2 1 1 1 1 2 2 1 1 2 2 2 2 1 1 2 2
1 SNP-1.1167303. 0 1168304 0 0 2 2 2 2 2 2 2 2 2 2 2 2 2 2 2 2 2 2 2 2 2 2 2 2 2 2 1 1 2 2 0 0 2 2 2 2 2 2 0 0 2 2 2 2 0 0 2 2 2 2 1 1 2 2 2 2 2 2 2 2
1 SNP-1.1167458. 0 1168459 2 2 2 2 2 2 2 2 2 2 2 2 2 2 1 1 2 2 2 2 2 2 2 2 2 2 2 2 2 2 2 2 2 2 1 1 2 2 2 2 2 2 1 1 2 2 1 1 1 1 2 2 1 1 2 2 2 2 1 1 2 2
1 SNP-1.1168018. 0 1169019 2 2 2 2 2 2 2 2 2 2 2 2 2 2 1 1 2 2 2 2 2 2 2 2 2 2 2 2 2 2 2 2 2 2 1 1 2 2 0 0 2 2 1 1 2 2 1 1 1 1 2 2 1 1 2 2 2 2 1 1 0 0
1 SNP-1.1168078. 0 1169079 2 2 2 2 2 2 2 2 2 2 2 2 2 2 1 1 2 2 2 2 2 2 2 2 2 2 2 2 2 2 2 2 2 2 1 1 2 2 2 2 2 2 2 2 2 2 0 0 2 2 2 2 2 2 2 2 2 2 1 1 2 2
1 SNP-1.1170302. 0 1171303 2 2 2 2 2 2 2 2 2 2 2 2 2 2 1 1 2 2 2 2 2 2 2 2 2 2 2 2 2 2 2 2 2 2 0 0 2 2 2 2 2 2 1 1 2 2 1 1 1 1 2 2 1 1 2 2 2 2 1 1 2 2
1 SNP-1.1170389. 0 1171390 2 2 2 2 2 2 2 2 2 2 2 2 2 2 2 2 2 2 2 2 2 2 2 2 2 2 2 2 2 2 2 2 2 2 2 2 2 2 1 1 2 2 2 2 2 2 2 2 2 2 1 1 2 2 2 2 2 2 2 2 2 2
1 SNP-1.1171385. 0 1172386 2 2 2 2 2 2 2 2 2 2 2 2 2 2 2 2 2 2 2 2 2 2 2 2 2 2 2 2 2 2 2 2 2 2 2 2 2 2 2 2 1 1 2 2 1 1 2 2 2 2 2 2 2 2 2 2 2 2 2 2 2 2
1 SNP-1.1176857. 0 1177858 2 2 2 2 2 2 2 2 2 2 2 2 2 2 1 1 2 2 2 2 2 2 2 2 2 2 2 2 2 2 2 2 2 2 1 1 2 2 2 2 2 2 1 1 2 2 1 1 1 1 2 2 0 0 2 2 2 2 1 1 2 2
1 SNP-1.1181190. 0 1182191 2 2 2 2 2 2 2 2 0 0 2 2 2 2 2 2 2 2 2 2 2 2 0 0 2 2 2 2 2 2 2 2 2 2 2 2 2 2 2 2 2 2 1 1 2 2 1 1 1 1 2 2 1 1 2 2 2 2 2 2 0 0
1 SNP-1.1184246. 0 1185247 2 2 2 2 2 2 2 2 2 2 2 2 0 0 2 2 2 2 0 0 1 1 2 2 2 2 2 2 2 2 2 2 2 2 2 2 2 2 2 2 2 2 2 2 2 2 2 2 1 1 2 2 0 0 0 0 2 2 2 2 0 0
1 SNP-1.1190421. 0 1191422 1 1 2 2 2 2 2 2 2 2 2 2 2 2 2 2 2 2 2 2 2 2 2 2 1 1 2 2 2 2 2 2 2 2 2 2 2 2 2 2 2 2 2 2 2 2 2 2 2 2 2 2 2 2 2 2 2 2 2 2 2 2
1 SNP-1.1190449. 0 1191450 0 0 1 1 2 2 2 2 2 2 2 2 2 2 2 2 2 2 2 2 2 2 2 2 2 2 2 2 2 2 2 2 2 2 2 2 2 2 2 2 2 2 1 1 2 2 0 0 1 1 2 2 0 0 2 2 2 2 2 2 2 2
1 SNP-1.1195061. 0 1196062 2 2 2 2 2 2 2 2 2 2 2 2 2 2 2 2 2 2 2 2 2 2 2 2 0 0 2 2 2 2 2 2 2 2 2 2 2 2 2 2 2 2 1 1 2 2 1 1 1 1 2 2 1 1 2 2 0 0 2 2 0 0
1 SNP-1.1199037. 0 1200038 2 2 2 2 2 2 2 2 2 2 2 2 2 2 2 2 2 2 2 2 0 0 2 2 0 0 2 2 2 2 2 2 2 2 1 1 2 2 2 2 1 1 2 2 2 2 2 2 2 2 2 2 2 2 2 2 2 2 2 2 2 2
1 SNP-1.1205212. 0 1206213 2 2 2 2 2 2 2 2 2 2 2 2 2 2 2 2 2 2 1 1 2 2 2 2 2 2 2 2 2 2 2 2 2 2 1 2 2 2 2 2 2 2 1 1 2 2 1 1 1 1 2 2 1 1 2 2 2 2 2 2 2 2
1 SNP-1.1207262. 0 1208263 2 2 2 2 2 2 2 2 2 2 2 2 2 2 0 0 2 2 2 2 2 2 2 2 2 2 2 2 2 2 2 2 2 2 2 2 2 2 2 2 0 0 2 2 2 2 2 2 2 2 2 2 2 2 0 0 1 1 1 1 0 0
1 SNP-1.1207630. 0 1208631 2 2 2 2 2 2 2 2 2 2 1 1 2 2 2 2 2 2 2 2 1 1 2 2 0 0 2 2 2 2 2 2 2 2 2 2 2 2 2 2 2 2 2 2 2 2 2 2 2 2 2 2 1 1 2 2 0 0 0 0 1 1
1 SNP-1.1207632. 0 1208633 2 2 2 2 2 2 2 2 2 2 1 2 0 0 2 2 2 2 2 2 2 2 2 2 1 2 2 2 2 2 2 2 2 2 2 2 2 2 2 2 2 2 2 2 2 2 2 2 2 2 2 2 2 2 1 1 2 2 2 2 2 2
1 SNP-1.1207995. 0 1208996 2 2 2 2 2 2 2 2 2 2 2 2 2 2 2 2 2 2 2 2 2 2 2 2 2 2 2 2 2 2 2 2 2 2 2 2 2 2 2 2 2 2 1 1 2 2 1 1 1 1 2 2 1 1 2 2 2 2 2 2 2 2
1 SNP-1.1208322. 0 1209323 2 2 2 2 2 2 2 2 2 2 2 2 2 2 2 2 2 2 2 2 2 2 2 2 2 2 2 2 2 2 2 2 2 2 2 2 2 2 1 1 2 2 2 2 2 2 2 2 2 2 1 1 2 2 1 2 1 2 1 2 1 2
1 SNP-1.1208484. 0 1209485 2 2 2 2 2 2 2 2 2 2 0 0 2 2 2 2 2 2 0 0 2 2 2 2 2 2 2 2 2 2 0 0 2 2 0 0 2 2 2 2 2 2 1 1 2 2 0 0 1 1 2 2 1 1 2 2 2 2 2 2 2 2
1 SNP-1.1208589. 0 1209590 2 2 0 0 2 2 2 2 2 2 2 2 0 0 2 2 2 2 2 2 2 2 1 1 1 1 2 2 2 2 2 2 2 2 1 1 2 2 2 2 1 1 2 2 2 2 2 2 2 2 2 2 2 2 2 2 2 2 2 2 1 1
1 SNP-1.1209184. 0 1210185 2 2 2 2 2 2 2 2 2 2 2 2 2 2 2 2 2 2 2 2 2 2 2 2 2 2 2 2 2 2 2 2 2 2 2 2 2 2 2 2 2 2 1 1 2 2 1 1 1 1 2 2 1 1 0 0 0 0 2 2 2 2
1 SNP-1.1210605. 0 1211606 2 2 2 2 2 2 2 2 2 2 2 2 2 2 2 2 2 2 2 2 2 2 2 2 2 2 2 2 2 2 2 2 2 2 2 2 2 2 2 2 2 2 1 1 2 2 1 1 1 1 2 2 1 1 0 0 2 2 0 0 2 2
1 SNP-1.1212068. 0 1213069 1 1 1 1 2 2 1 1 1 1 2 2 1 1 2 2 1 1 1 1 2 2 1 1 2 2 2 2 2 2 1 1 2 2 2 2 2 2 2 2 2 2 2 2 2 2 2 2 2 2 2 2 2 2 2 2 2 2 2 2 2 2
1 SNP-1.1215477. 0 1216478 2 2 2 2 2 2 1 1 2 2 0 0 2 2 2 2 2 2 2 2 2 2 0 0 2 2 1 1 2 2 2 2 2 2 2 2 2 2 2 2 2 2 2 2 2 2 2 2 0 0 2 2 2 2 0 0 2 2 2 2 2 2
1 SNP-1.1225236. 0 1226237 2 2 2 2 2 2 2 2 2 2 2 2 2 2 2 2 2 2 2 2 2 2 0 0 2 2 2 2 2 2 2 2 2 2 2 2 2 2 2 2 0 0 2 2 2 2 2 2 2 2 0 0 2 2 1 1 1 1 0 0 2 2
1 SNP-1.1225615. 0 1226616 2 2 2 2 1 1 2 2 2 2 1 1 2 2 2 2 2 2 2 2 1 1 2 2 2 2 1 1 1 1 2 2 1 1 2 2 2 2 2 2 2 2 2 2 2 2 2 2 2 2 2 2 2 2 2 2 2 2 2 2 0 0
1 SNP-1.1225905. 0 1226906 2 2 2 2 1 1 2 2 2 2 1 1 2 2 2 2 2 2 2 2 1 1 2 2 2 2 1 1 1 1 2 2 1 1 1 2 2 2 2 2 2 2 2 2 2 2 2 2 2 2 2 2 2 2 2 2 2 2 2 2 1 2
1 SNP-1.1237134. 0 1238135 2 2 0 0 2 2 2 2 2 2 2 2 2 2 2 2 2 2 2 2 2 2 0 0 2 2 2 2 2 2 2 2 2 2 2 2 2 2 2 2 2 2 1 1 2 2 2 2 1 1 2 2 0 0 1 1 2 2 1 1 0 0
1 SNP-1.1238662. 0 1239663 2 2 2 2 1 1 2 2 2 2 1 1 0 0 2 2 2 2 2 2 1 1 2 2 2 2 1 1 1 1 2 2 1 1 2 2 2 2 2 2 2 2 2 2 2 2 2 2 1 1 2 2 2 2 2 2 1 1 0 0 0 0
1 SNP-1.1241338. 0 1242339 2 2 2 2 2 2 2 2 2 2 2 2 2 2 2 2 2 2 2 2 2 2 2 2 0 0 2 2 2 2 2 2 2 2 2 2 2 2 2 2 1 1 2 2 2 2 2 2 2 2 2 2 2 2 2 2 2 2 2 2 1 1
1 SNP-1.1241906. 0 1242907 2 2 2 2 1 1 2 2 2 2 1 1 2 2 2 2 2 2 2 2 1 1 2 2 2 2 1 1 1 1 2 2 1 1 2 2 2 2 2 2 2 2 2 2 2 2 2 2 2 2 2 2 2 2 2 2 2 2 2 2 1 1
1 SNP-1.1243476. 0 1244477 1 1 1 1 2 2 1 1 1 1 2 2 1 1 0 0 1 1 2 2 2 2 0 0 2 2 0 0 0 0 1 1 2 2 2 2 2 2 2 2 0 0 0 0 2 2 0 0 2 2 0 0 2 2 2 2 2 2 2 2 2 2
1 SNP-1.1243948. 0 1244949 2 2 2 2 1 1 2 2 2 2 1 1 2 2 2 2 2 2 2 2 1 1 2 2 2 2 1 1 1 1 2 2 1 1 2 2 2 2 2 2 2 2 2 2 2 2 2 2 1 1 2 2 2 2 2 2 2 2 2 2 1 2
1 SNP-1.1248432. 0 1249433 2 2 2 2 1 1 2 2 2 2 1 1 2 2 2 2 2 2 2 2 2 2 2 2 2 2 1 1 0 0 2 2 0 0 2 2 2 2 2 2 2 2 2 2 2 2 2 2 1 1 2 2 2 2 0 0 2 2 2 2 1 1
1 SNP-1.1248618. 0 1249619 2 2 2 2 2 2 2 2 0 0 2 2 2 2 1 1 2 2 2 2 2 2 2 2 1 1 2 2 2 2 2 2 1 1 2 2 2 2 2 2 2 2 2 2 2 2 2 2 1 1 2 2 2 2 0 0 2 2 0 0 1 1
1 SNP-1.1249238. 0 1250239 2 2 2 2 0 0 2 2 0 0 2 2 2 2 2 2 1 1 2 2 1 1 2 2 2 2 1 1 2 2 0 0 1 1 1 1 0 0 2 2 0 0 2 2 2 2 2 2 1 1 2 2 2 2 2 2 0 0 2 2 2 2
1 SNP-1.1249813. 0 1250814 2 2 1 1 1 1 2 2 2 2 1 1 2 2 0 0 2 2 1 1 1 1 2 2 2 2 1 1 1 1 2 2 1 1 2 2 2 2 2 2 2 2 2 2 2 2 2 2 1 1 2 2 2 2 1 1 2 2 2 2 2 2
1 SNP-1.1250346. 0 1251347 2 2 2 2 1 1 2 2 2 2 1 1 2 2 2 2 2 2 2 2 1 1 2 2 2 2 1 1 1 1 2 2 1 1 2 2 2 2 2 2 2 2 2 2 2 2 2 2 1 1 2 2 2 2 2 2 2 2 2 2 2 2
1 SNP-1.1250647. 0 1251648 2 2 2 2 0 0 2 2 2 2 2 2 2 2 2 2 2 2 2 2 2 2 0 0 1 1 2 2 2 2 2 2 0 0 2 2 2 2 2 2 2 2 2 2 2 2 2 2 1 1 2 2 2 2 2 2 2 2 0 0 1 1
1 SNP-1.1250845. 0 1251846 2 2 2 2 2 2 2 2 2 2 1 1 2 2 2 2 2 2 2 2 2 2 2 2 2 2 0 0 2 2 2 2 2 2 0 0 2 2 2 2 2 2 2 2 2 2 2 2 1 1 2 2 2 2 2 2 1 1 0 0 1 1
1 SNP-1.1250869. 0 1251870 2 2 2 2 1 1 2 2 2 2 2 2 2 2 2 2 2 2 2 2 1 1 2 2 2 2 0 0 2 2 2 2 0 0 1 1 2 2 2 2 2 2 2 2 2 2 2 2 0 0 2 2 2 2 1 1 0 0 0 0 2 2
1 SNP-1.1252678. 0 1253679 2 2 2 2 1 1 2 2 2 2 1 1 2 2 2 2 2 2 2 2 1 1 2 2 2 2 1 1 1 1 2 2 1 1 2 2 2 2 2 2 2 2 2 2 2 2 2 2 1 1 2 2 2 2 2 2 2 2 2 2 1 1
1 SNP-1.1252702. 0 1253703 2 2 2 2 1 1 2 2 2 2 0 0 2 2 2 2 2 2 2 2 1 1 2 2 2 2 1 1 1 1 2 2 1 1 2 2 2 2 2 2 2 2 2 2 2 2 2 2 1 1 2 2 2 2 2 2 2 2 2 2 0 0
1 SNP-1.1252820. 0 1253821 2 2 2 2 1 1 2 2 2 2 2 2 2 2 2 2 2 2 2 2 1 1 2 2 2 2 0 0 1 1 2 2 0 0 2 2 2 2 2 2 2 2 2 2 2 2 2 2 0 0 2 2 2 2 2 2 0 0 2 2 2 2
1 SNP-1.1253058. 0 1254059 2 2 2 2 2 2 2 2 2 2 1 1 2 2 2 2 2 2 2 2 1 1 2 2 2 2 1 1 1 1 2 2 0 0 2 2 2 2 2 2 2 2 2 2 2 2 2 2 2 2 2 2 2 2 2 2 2 2 2 2 0 0
1 SNP-1.1253929. 0 1254930 2 2 2 2 1 1 2 2 2 2 2 2 2 2 2 2 2 2 2 2 1 1 2 2 2 2 1 1 1 1 2 2 1 1 0 0 2 2 2 2 2 2 2 2 2 2 2 2 2 2 2 2 2 2 2 2 2 2 2 2 2 2
1 SNP-1.1254334. 0 1255335 2 2 2 2 1 1 2 2 2 2 1 1 2 2 2 2 2 2 2 2 1 1 2 2 2 2 1 1 1 1 2 2 1 1 2 2 2 2 2 2 2 2 2 2 2 2 2 2 1 1 2 2 2 2 2 2 1 1 2 2 1 1
1 SNP-1.1256833. 0 1257834 2 2 2 2 2 2 2 2 2 2 1 1 2 2 2 2 2 2 2 2 2 2 0 0 1 1 2 2 2 2 2 2 2 2 1 1 2 2 2 2 2 2 2 2 2 2 2 2 2 2 2 2 0 0 2 2 0 0 2 2 2 2
1 SNP-1.1256929. 0 1257930 2 2 2 2 2 2 2 2 2 2 0 0 2 2 2 2 2 2 2 2 2 2 2 2 2 2 2 2 2 2 2 2 2 2 1 1 2 2 2 2 2 2 2 2 2 2 2 2 2 2 2 2 2 2 1 1 2 2 2 2 1 1
1 SNP-1.1263216. 0 1264217 2 2 2 2 2 2 2 2 2 2 2 2 2 2 2 2 2 2 2 2 2 2 2 2 1 1 2 2 2 2 2 2 2 2 2 2 2 2 2 2 2 2 2 2 2 2 2 2 2 2 2 2 2 2 1 1 1 1 1 1 2 2
1 SNP-1.1263387. 0 1264388 2 2 2 2 1 1 2 2 2 2 0 0 2 2 2 2 2 2 2 2 1 1 2 2 2 2 1 1 1 1 2 2 1 1 2 2 2 2 2 2 2 2 2 2 2 2 2 2 2 2 2 2 2 2 2 2 2 2 2 2 2 2
1 SNP-1.1264682. 0 1265683 2 2 2 2 0 0 2 2 2 2 1 1 2 2 2 2 2 2 2 2 1 1 2 2 2 2 2 2 0 0 2 2 1 1 2 2 2 2 2 2 2 2 2 2 2 2 2 2 1 1 2 2 2 2 2 2 2 2 1 1 0 0
1 SNP-1.1265250. 0 1266251 2 2 2 2 0 0 2 2 2 2 1 1 2 2 0 0 2 2 2 2 0 0 2 2 1 1 2 2 0 0 2 2 2 2 0 0 2 2 2 2 2 2 2 2 2 2 2 2 0 0 0 0 2 2 1 1 2 2 2 2 2 2
1 SNP-1.1265584. 0 1266585 2 2 2 2 2 2 1 1 2 2 2 2 1 1 2 2 0 0 2 2 2 2 2 2 0 0 2 2 2 2 2 2 2 2 2 2 2 2 0 0 2 2 2 2 2 2 2 2 2 2 2 2 2 2 1 1 2 2 2 2 2 2
1 SNP-1.1265797. 0 1266798 2 2 2 2 2 2 2 2 2 2 2 2 2 2 2 2 2 2 0 0 2 2 2 2 2 2 2 2 2 2 2 2 2 2 2 2 2 2 2 2 2 2 1 1 2 2 1 1 2 2 2 2 1 1 2 2 2 2 2 2 2 2
1 SNP-1.1267066. 0 1268067 2 2 2 2 1 1 2 2 2 2 1 1 2 2 2 2 0 0 2 2 1 1 2 2 2 2 0 0 2 2 2 2 1 1 2 2 2 2 2 2 2 2 2 2 2 2 2 2 2 2 2 2 2 2 0 0 0 0 2 2 0 0
1 SNP-1.1267093. 0 1268094 2 2 2 2 1 1 2 2 2 2 0 0 2 2 2 2 0 0 2 2 0 0 2 2 2 2 2 2 1 1 2 2 1 1 2 2 2 2 2 2 2 2 2 2 2 2 2 2 0 0 2 2 2 2 2 2 2 2 2 2 1 2
1 SNP-1.1267116. 0 1268117 2 2 2 2 2 2 2 2 2 2 2 2 2 2 2 2 2 2 2 2 2 2 2 2 2 2 0 0 2 2 2 2 2 2 2 2 1 1 1 1 2 2 2 2 1 1 2 2 2 2 1 1 2 2 2 2 1 1 2 2 2 2
1 SNP-1.1267167. 0 1268168 2 2 2 2 2 2 2 2 2 2 0 0 2 2 2 2 2 2 2 2 0 0 2 2 2 2 1 1 0 0 2 2 2 2 2 2 2 2 2 2 2 2 2 2 2 2 2 2 2 2 2 2 2 2 2 2 2 2 2 2 1 1
1 SNP-1.1267531. 0 1268532 2 2 0 0 0 0 2 2 2 2 1 1 2 2 2 2 2 2 2 2 1 1 2 2 2 2 0 0 1 1 2 2 0 0 2 2 2 2 2 2 2 2 2 2 2 2 2 2 1 1 2 2 2 2 2 2 2 2 0 0 0 0
1 SNP-1.1268340. 0 1269341 2 2 2 2 1 1 2 2 2 2 1 1 2 2 2 2 2 2 0 0 2 2 2 2 2 2 1 1 2 2 2 2 2 2 2 2 2 2 2 2 2 2 2 2 2 2 2 2 2 2 2 2 2 2 2 2 2 2 2 2 2 2
1 SNP-1.1269432. 0 1270433 2 2 2 2 2 2 2 2 2 2 0 0 1 1 1 1 1 1 2 2 2 2 1 1 2 2 2 2 2 2 2 2 2 2 2 2 2 2 2 2 1 1 2 2 2 2 2 2 2 2 2 2 2 2 2 2 2 2 0 0 2 2
1 SNP-1.1270313. 0 1271314 2 2 2 2 1 1 2 2 2 2 1 1 2 2 2 2 2 2 2 2 1 1 2 2 2 2 1 1 1 1 2 2 2 2 2 2 2 2 2 2 2 2 2 2 2 2 2 2 1 1 2 2 2 2 2 2 2 2 2 2 2 2
1 SNP-1.1270563. 0 1271564 2 2 2 2 1 1 2 2 2 2 1 1 0 0 2 2 2 2 2 2 1 1 2 2 2 2 1 1 0 0 2 2 1 1 2 2 2 2 2 2 0 0 0 0 2 2 2 2 1 1 2 2 2 2 1 1 0 0 0 0 1 1
1 SNP-1.1270914. 0 1271915 2 2 2 2 0 0 2 2 2 2 1 1 1 1 0 0 2 2 2 2 2 2 2 2 0 0 1 1 1 1 2 2 0 0 2 2 2 2 2 2 2 2 2 2 2 2 2 2 2 2 2 2 2 2 2 2 0 0 2 2 1 1
1 SNP-1.1272010. 0 1273011 1 1 1 1 1 1 2 2 1 1 1 1 1 1 2 2 1 1 1 1 1 1 1 1 0 0 1 1 1 1 1 1 1 1 0 0 2 2 2 2 2 2 2 2 2 2 2 2 2 2 2 2 2 2 2 2 2 2 2 2 2 2
1 SNP-1.1272542. 0 1273543 2 2 0 0 0 0 2 2 0 0 2 2 0 0 2 2 0 0 0 0 1 1 2 2 2 2 1 1 0 0 0 0 0 0 2 2 2 2 2 2 2 2 2 2 2 2 2 2 2 2 2 2 2 2 2 2 2 2 2 2 2 2
1 SNP-1.1272572. 0 1273573 2 2 2 2 1 1 2 2 2 2 2 2 2 2 2 2 2 2 2 2 2 2 2 2 2 2 0 0 2 2 2 2 0 0 2 2 2 2 2 2 2 2 2 2 2 2 2 2 0 0 2 2 2 2 0 0 1 1 0 0 0 0
1 SNP-1.1272767. 0 1273768 2 2 2 2 2 2 2 2 2 2 2 2 2 2 2 2 2 2 2 2 0 0 2 2 1 1 2 2 0 0 0 0 2 2 2 2 2 2 2 2 2 2 2 2 2 2 2 2 0 0 2 2 2 2 2 2 2 2 2 2 1 1
1 SNP-1.1276785. 0 1277786 2 2 2 2 1 1 2 2 2 2 1 1 2 2 2 2 2 2 2 2 1 1 2 2 2 2 1 1 1 1 2 2 1 1 2 2 2 2 2 2 2 2 2 2 2 2 2 2 1 1 2 2 2 2 2 2 0 0 2 2 2 2
1 SNP-1.1276797. 0 1277798 2 2 2 2 1 1 2 2 2 2 0 0 2 2 2 2 2 2 2 2 1 1 2 2 2 2 1 1 1 1 2 2 1 1 2 2 2 2 2 2 2 2 2 2 2 2 2 2 1 1 2 2 0 0 2 2 1 1 2 2 0 0
1 SNP-1.1277262. 0 1278263 2 2 2 2 1 1 2 2 2 2 1 1 2 2 2 2 2 2 2 2 2 2 2 2 2 2 1 1 0 0 2 2 2 2 0 0 2 2 2 2 2 2 2 2 2 2 2 2 0 0 2 2 2 2 0 0 0 0 0 0 1 1
1 SNP-1.1277733. 0 1278734 2 2 2 2 1 1 2 2 2 2 1 1 2 2 2 2 2 2 2 2 0 0 2 2 0 0 0 0 0 0 2 2 0 0 2 2 2 2 2 2 2 2 2 2 2 2 2 2 0 0 2 2 2 2 0 0 2 2 0 0 0 0
1 SNP-1.1277789. 0 1278790 2 2 2 2 0 0 2 2 2 2 1 1 2 2 2 2 2 2 2 2 2 2 2 2 2 2 0 0 1 1 2 2 1 1 2 2 1 1 2 2 2 2 2 2 2 2 2 2 2 2 2 2 2 2 2 2 2 2 1 1 1 1
1 SNP-1.1278461. 0 1279462 1 1 0 0 2 2 1 1 1 1 2 2 1 1 2 2 1 1 2 2 2 2 0 0 2 2 2 2 2 2 0 0 2 2 2 2 0 0 1 1 2 2 0 0 0 0 1 1 2 2 2 2 0 0 2 2 2 2 2 2 2 2
1 SNP-1.1279229. 0 1280230 2 2 2 2 0 0 2 2 2 2 1 1 2 2 2 2 2 2 1 1 1 1 2 2 1 1 1 1 1 1 2 2 1 1 0 0 2 2 2 2 2 2 2 2 2 2 2 2 1 1 2 2 2 2 0 0 2 2 2 2 1 1
1 SNP-1.1279528. 0 1280529 2 2 2 2 1 1 2 2 2 2 1 1 2 2 2 2 2 2 2 2 2 2 2 2 2 2 1 1 0 0 2 2 1 1 2 2 2 2 2 2 2 2 2 2 2 2 2 2 2 2 2 2 2 2 2 2 2 2 2 2 0 0
1 SNP-1.1279586. 0 1280587 2 2 2 2 2 2 2 2 2 2 1 1 2 2 0 0 2 2 2 2 0 0 2 2 1 1 2 2 2 2 2 2 2 2 0 0 2 2 2 2 2 2 2 2 2 2 2 2 2 2 2 2 2 2 2 2 2 2 2 2 1 1
1 SNP-1.1279885. 0 1280886 2 2 2 2 1 1 2 2 2 2 1 1 2 2 2 2 2 2 2 2 0 0 2 2 2 2 1 1 1 1 2 2 0 0 2 2 2 2 2 2 0 0 2 2 2 2 2 2 0 0 2 2 2 2 0 0 1 1 2 2 1 1
1 SNP-1.1283327. 0 1284328 2 2 2 2 2 2 1 1 1 1 2 2 2 2 1 1 2 2 2 2 2 2 0 0 2 2 2 2 2 2 2 2 2 2 2 2 2 2 2 2 2 2 2 2 1 1 2 2 2 2 2 2 2 2 2 2 2 2 2 2 2 2
1 SNP-1.1283393. 0 1284394 2 2 2 2 2 2 2 2 2 2 1 2 2 2 2 2 2 2 2 2 0 0 2 2 2 2 1 2 1 2 2 2 2 2 2 2 2 2 2 2 2 2 2 2 2 2 2 2 1 2 2 2 2 2 2 2 2 2 2 2 1 1
1 SNP-1.1283538. 0 1284539 2 2 2 2 1 1 2 2 2 2 1 1 2 2 2 2 2 2 2 2 1 2 2 2 2 2 0 0 1 1 2 2 1 1 2 2 2 2 2 2 2 2 2 2 2 2 2 2 0 0 2 2 2 2 2 2 2 2 2 2 1 1
1 SNP-1.1283641. 0 1284642 2 2 2 2 1 1 2 2 2 2 1 1 2 2 2 2 2 2 2 2 1 1 2 2 2 2 1 1 1 1 2 2 1 1 2 2 2 2 2 2 0 0 2 2 2 2 2 2 1 1 2 2 2 2 2 2 2 2 2 2 0 0
1 SNP-1.1284343. 0 1285344 2 2 2 2 0 0 2 2 2 2 1 1 2 2 2 2 2 2 2 2 0 0 2 2 2 2 1 1 0 0 2 2 1 1 2 2 2 2 2 2 2 2 2 2 2 2 2 2 1 1 2 2 2 2 2 2 2 2 2 2 2 2
1 SNP-1.1285083. 0 1286084 2 2 2 2 2 2 2 2 2 2 2 2 2 2 2 2 2 2 2 2 2 2 2 2 2 2 2 2 2 2 2 2 2 2 2 2 0 0 2 2 0 0 2 2 0 0 1 1 1 1 2 2 2 2 2 2 1 1 2 2 2 2
1 SNP-1.1285147. 0 1286148 2 2 2 2 0 0 2 2 2 2 0 0 2 2 2 2 2 2 2 2 1 1 2 2 2 2 0 0 1 1 2 2 1 1 0 0 2 2 2 2 2 2 2 2 2 2 2 2 1 1 2 2 2 2 0 0 2 2 2 2 1 1
1 SNP-1.1285521. 0 1286522 2 2 2 2 1 1 2 2 2 2 1 1 2 2 2 2 2 2 2 2 1 1 2 2 2 2 0 0 0 0 2 2 1 1 2 2 2 2 2 2 2 2 2 2 2 2 2 2 1 1 2 2 2 2 2 2 2 2 2 2 0 0
1 SNP-1.1285811. 0 1286812 2 2 2 2 1 2 2 2 2 2 1 2 2 2 2 2 2 2 2 2 0 0 2 2 2 2 0 0 0 0 2 2 1 2 2 2 2 2 2 2 2 2 2 2 2 2 2 2 1 2 2 2 2 2 2 2 2 2 2 2 2 2
1 SNP-1.1286410. 0 1287411 2 2 0 0 1 1 0 0 2 2 1 1 2 2 2 2 2 2 2 2 1 1 2 2 2 2 1 1 1 1 2 2 1 1 2 2 2 2 2 2 2 2 2 2 2 2 2 2 0 0 2 2 2 2 2 2 2 2 2 2 2 2
1 SNP-1.1286473. 0 1287474 2 2 2 2 1 1 2 2 2 2 0 0 2 2 2 2 2 2 2 2 1 1 2 2 2 2 1 1 1 1 2 2 1 1 2 2 2 2 2 2 2 2 2 2 2 2 2 2 1 1 2 2 2 2 2 2 2 2 2 2 0 0
1 SNP-1.1288565. 0 1289566 2 2 2 2 2 2 2 2 2 2 2 2 2 2 2 2 2 2 2 2 1 1 2 2 2 2 1 1 1 1 2 2 1 1 1 1 2 2 2 2 2 2 1 1 2 2 2 2 1 1 2 2 2 2 2 2 2 2 2 2 0 0
1 SNP-1.1288722. 0 1289723 2 2 2 2 0 0 2 2 2 2 0 0 2 2 2 2 2 2 2 2 2 2 2 2 2 2 1 1 2 2 2 2 1 1 2 2 2 2 2 2 2 2 2 2 2 2 2 2 1 1 2 2 2 2 2 2 2 2 2 2 2 2
1 SNP-1.1289331. 0 1290332 2 2 2 2 0 0 2 2 2 2 1 1 2 2 2 2 2 2 2 2 1 1 2 2 2 2 2 2 0 0 2 2 1 1 2 2 2 2 2 2 2 2 2 2 2 2 2 2 0 0 2 2 2 2 2 2 2 2 2 2 2 2
1 SNP-1.1290473. 0 1291474 2 2 2 2 0 0 2 2 2 2 0 0 2 2 2 2 2 2 2 2 1 1 2 2 2 2 2 2 0 0 2 2 0 0 2 2 2 2 2 2 2 2 2 2 2 2 2 2 1 1 2 2 2 2 2 2 2 2 2 2 2 2
1 SNP-1.1290854. 0 1291855 0 0 0 0 0 0 2 2 0 0 2 2 2 2 0 0 2 2 2 2 2 2 2 2 2 2 0 0 0 0 2 2 2 2 2 2 1 1 1 1 2 2 0 0 1 1 1 1 2 2 2 2 2 2 2 2 2 2 2 2 2 2
1 SNP-1.1290916. 0 1291917 2 2 2 2 0 0 2 2 2 2 1 1 2 2 2 2 2 2 2 2 0 0 2 2 2 2 1 1 0 0 2 2 1 1 0 0 2 2 2 2 2 2 2 2 2 2 0 0 2 2 2 2 2 2 2 2 2 2 2 2 1 1
1 SNP-1.1290917. 0 1291918 0 0 2 2 0 0 2 2 0 0 0 0 2 2 2 2 2 2 2 2 1 1 2 2 2 2 1 1 1 1 2 2 1 1 2 2 2 2 0 0 2 2 2 2 0 0 2 2 0 0 2 2 2 2 2 2 2 2 0 0 1 1
1 SNP-1.1291042. 0 1292043 2 2 2 2 0 0 2 2 2 2 0 0 2 2 2 2 2 2 2 2 1 1 2 2 2 2 1 1 1 1 2 2 0 0 2 2 2 2 2 2 2 2 2 2 2 2 2 2 1 1 2 2 2 2 0 0 2 2 2 2 0 0
1 SNP-1.1291120. 0 1292121 2 2 2 2 1 1 2 2 2 2 1 1 2 2 2 2 2 2 2 2 1 1 2 2 2 2 1 1 1 1 2 2 1 1 2 2 2 2 2 2 2 2 2 2 2 2 2 2 1 1 2 2 2 2 2 2 2 2 2 2 1 1
1 SNP-1.1293068. 0 1294069 2 2 2 2 1 1 2 2 2 2 1 1 0 0 2 2 2 2 2 2 0 0 2 2 2 2 1 1 1 1 2 2 1 1 2 2 2 2 2 2 2 2 0 0 2 2 2 2 1 1 2 2 2 2 2 2 2 2 2 2 0 0
1 SNP-1.1294588. 0 1295589 2 2 2 2 0 0 2 2 2 2 0 0 2 2 2 2 2 2 2 2 0 0 2 2 2 2 2 2 1 2 2 2 1 2 2 2 2 2 2 2 2 2 2 2 2 2 2 2 1 2 2 2 2 2 2 2 2 2 2 2 1 1
1 SNP-1.1295558. 0 1296559 2 2 2 2 1 1 2 2 1 1 0 0 0 0 2 2 2 2 2 2 1 1 2 2 0 0 1 1 1 1 2 2 1 1 2 2 2 2 0 0 2 2 2 2 2 2 0 0 1 1 2 2 2 2 2 2 2 2 2 2 1 1
1 SNP-1.1295804. 0 1296805 2 2 2 2 2 2 2 2 2 2 1 1 2 2 2 2 2 2 2 2 1 1 2 2 1 1 1 1 0 0 2 2 1 1 2 2 2 2 2 2 0 0 2 2 2 2 2 2 1 1 2 2 2 2 2 2 2 2 2 2 2 2
1 SNP-1.1295902. 0 1296903 0 0 2 2 1 1 2 2 2 2 1 1 2 2 2 2 2 2 2 2 1 1 2 2 2 2 1 1 1 1 2 2 1 1 2 2 2 2 0 0 2 2 0 0 2 2 2 2 1 1 2 2 2 2 2 2 2 2 2 2 1 1
1 SNP-1.1297428. 0 1298429 2 2 2 2 0 0 2 2 2 2 1 1 2 2 2 2 2 2 2 2 2 2 2 2 2 2 0 0 0 0 2 2 2 2 2 2 2 2 2 2 2 2 2 2 2 2 2 2 1 1 2 2 2 2 2 2 2 2 2 2 2 2
1 SNP-1.1299128. 0 1300129 1 1 2 2 0 0 2 2 2 2 0 0 2 2 2 2 2 2 1 1 0 0 2 2 1 1 1 1 1 1 2 2 1 1 2 2 2 2 2 2 2 2 0 0 2 2 2 2 2 2 2 2 2 2 1 1 2 2 2 2 0 0
1 SNP-1.1299138. 0 1300139 2 2 2 2 0 0 2 2 2 2 1 1 2 2 2 2 2 2 2 2 0 0 2 2 2 2 0 0 0 0 2 2 0 0 2 2 2 2 2 2 2 2 2 2 2 2 2 2 0 0 2 2 2 2 1 1 2 2 2 2 0 0
1 SNP-1.1299558. 0 1300559 1 1 1 1 1 1 0 0 2 2 1 1 2 2 0 0 0 0 2 2 1 1 1 1 2 2 0 0 0 0 1 1 0 0 0 0 2 2 2 2 2 2 2 2 2 2 2 2 2 2 2 2 2 2 2 2 2 2 0 0 1 1
1 SNP-1.1300126. 0 1301127 2 2 2 2 1 1 2 2 2 2 0 0 2 2 2 2 2 2 2 2 1 1 2 2 0 0 0 0 1 1 2 2 1 1 2 2 2 2 2 2 2 2 2 2 2 2 2 2 1 1 2 2 2 2 2 2 2 2 2 2 2 2
1 SNP-1.1300843. 0 1301844 2 2 2 2 1 1 2 2 2 2 1 1 2 2 2 2 2 2 2 2 1 1 2 2 2 2 1 1 1 1 2 2 1 1 2 2 2 2 2 2 2 2 2 2 2 2 2 2 1 1 2 2 2 2 2 2 2 2 2 2 1 2
1 SNP-1.1301056. 0 1302057 2 2 2 2 1 1 2 2 2 2 1 1 2 2 2 2 2 2 2 2 1 1 2 2 2 2 1 1 1 1 2 2 1 1 2 2 2 2 2 2 2 2 2 2 2 2 2 2 1 1 2 2 2 2 2 2 2 2 2 2 1 2
1 SNP-1.1301180. 0 1302181 2 2 2 2 1 1 2 2 2 2 1 1 2 2 2 2 2 2 2 2 1 1 2 2 1 1 0 0 1 1 2 2 0 0 0 0 2 2 2 2 2 2 2 2 2 2 2 2 1 1 2 2 2 2 2 2 2 2 0 0 1 1
1 SNP-1.1303702. 0 1304703 2 2 2 2 2 2 1 1 2 2 2 2 2 2 2 2 2 2 2 2 2 2 2 2 1 1 2 2 2 2 2 2 2 2 2 2 2 2 2 2 2 2 2 2 2 2 2 2 2 2 2 2 2 2 0 0 0 0 2 2 2 2
1 SNP-1.1303961. 0 1304962 1 1 2 2 2 2 2 2 2 2 2 2 2 2 1 1 0 0 2 2 2 2 2 2 0 0 2 2 0 0 0 0 2 2 2 2 1 1 1 1 1 1 0 0 1 1 1 1 1 1 1 1 1 1 2 2 1 1 1 1 2 2
1 SNP-1.1304132. 0 1305133 2 2 2 2 1 1 2 2 2 2 0 0 2 2 2 2 2 2 2 2 0 0 2 2 2 2 1 1 1 1 2 2 1 1 2 2 2 2 2 2 0 0 2 2 2 2 2 2 2 2 2 2 2 2 1 1 0 0 2 2 0 0
1 SNP-1.1304730. 0 1305731 2 2 0 0 2 2 2 2 2 2 2 2 0 0 2 2 2 2 1 1 2 2 1 1 2 2 2 2 2 2 2 2 2 2 1 1 2 2 0 0 0 0 0 0 2 2 2 2 2 2 2 2 2 2 1 1 2 2 1 1 2 2
1 SNP-1.1305084. 0 1306085 2 2 2 2 2 2 2 2 2 2 2 2 2 2 2 2 2 2 2 2 0 0 2 2 2 2 2 2 2 2 2 2 2 2 2 2 2 2 2 2 2 2 1 1 2 2 1 1 2 2 2 2 1 1 2 2 2 2 2 2 2 2
1 SNP-1.1305215. 0 1306216 0 0 2 2 1 1 2 2 2 2 0 0 0 0 2 2 0 0 0 0 1 1 2 2 2 2 1 1 1 1 2 2 1 1 2 2 2 2 2 2 2 2 2 2 2 2 2 2 1 1 2 2 2 2 1 1 2 2 2 2 0 0
1 SNP-1.1306945. 0 1307946 2 2 2 2 1 1 2 2 2 2 2 2 2 2 2 2 2 2 2 2 1 1 2 2 2 2 0 0 1 1 2 2 1 1 0 0 2 2 2 2 2 2 2 2 2 2 2 2 0 0 2 2 2 2 2 2 2 2 2 2 2 2
1 SNP-1.1307450. 0 1308451 2 2 2 2 0 0 2 2 2 2 2 2 2 2 2 2 2 2 2 2 1 1 2 2 2 2 1 1 1 1 2 2 1 1 2 2 2 2 2 2 0 0 2 2 2 2 2 2 1 1 2 2 2 2 0 0 2 2 2 2 2 2
1 SNP-1.1309512. 0 1310513 2 2 2 2 1 1 2 2 2 2 0 0 2 2 2 2 2 2 2 2 2 2 2 2 2 2 1 1 1 1 2 2 0 0 2 2 2 2 2 2 2 2 2 2 2 2 2 2 1 1 2 2 2 2 2 2 0 0 2 2 0 0
1 SNP-1.1309572. 0 1310573 2 2 2 2 0 0 2 2 2 2 1 1 2 2 2 2 2 2 2 2 0 0 2 2 2 2 1 1 1 1 2 2 0 0 2 2 2 2 2 2 2 2 2 2 2 2 2 2 1 1 2 2 2 2 2 2 2 2 2 2 2 2
1 SNP-1.1310079. 0 1311080 2 2 2 2 1 2 2 2 2 2 0 0 2 2 2 2 2 2 2 2 1 2 2 2 2 2 1 2 0 0 2 2 0 0 2 2 2 2 2 2 2 2 2 2 2 2 2 2 1 2 2 2 2 2 2 2 2 2 2 2 1 1
1 SNP-1.1313940. 0 1314941 2 2 2 2 1 1 2 2 2 2 1 1 2 2 2 2 2 2 2 2 1 1 2 2 2 2 1 1 1 1 2 2 1 1 2 2 1 1 1 1 0 0 2 2 2 2 2 2 1 1 1 1 2 2 1 1 1 1 1 1 1 1
1 SNP-1.1314067. 0 1315068 2 2 2 2 2 2 2 2 2 2 1 1 2 2 2 2 2 2 2 2 1 1 2 2 2 2 2 2 0 0 2 2 0 0 2 2 2 2 2 2 2 2 2 2 2 2 2 2 1 1 2 2 2 2 2 2 2 2 2 2 2 2
1 SNP-1.1314383. 0 1315384 2 2 2 2 1 1 2 2 2 2 2 2 2 2 2 2 2 2 2 2 1 1 2 2 2 2 0 0 0 0 2 2 2 2 2 2 2 2 2 2 2 2 2 2 2 2 2 2 2 2 2 2 2 2 2 2 0 0 2 2 2 2
1 SNP-1.1314552. 0 1315553 2 2 2 2 0 0 2 2 2 2 1 1 2 2 2 2 2 2 2 2 1 1 2 2 0 0 0 0 0 0 2 2 1 1 2 2 2 2 2 2 2 2 2 2 2 2 2 2 1 1 2 2 2 2 2 2 2 2 2 2 0 0
1 SNP-1.1315211. 0 1316212 2 2 2 2 2 2 2 2 2 2 2 2 2 2 2 2 2 2 2 2 1 1 2 2 2 2 1 1 2 2 2 2 2 2 2 2 2 2 2 2 2 2 2 2 2 2 2 2 0 0 2 2 2 2 2 2 2 2 2 2 0 0
1 SNP-1.1315664. 0 1316665 2 2 2 2 0 0 2 2 2 2 0 0 0 0 2 2 0 0 2 2 2 2 2 2 0 0 1 1 1 1 2 2 1 1 2 2 2 2 2 2 0 0 2 2 2 2 2 2 1 1 2 2 2 2 2 2 1 1 2 2 1 1
1 SNP-1.1318506. 0 1319507 1 1 1 1 1 1 2 2 0 0 0 0 0 0 0 0 2 2 1 1 2 2 2 2 0 0 1 1 2 2 0 0 0 0 2 2 1 1 1 1 2 2 2 2 1 1 1 1 2 2 1 1 1 1 2 2 0 0 2 2 2 2
1 SNP-1.1318699. 0 1319700 2 2 2 2 1 1 2 2 2 2 0 0 2 2 2 2 2 2 2 2 1 1 2 2 2 2 1 1 1 1 2 2 1 1 2 2 0 0 2 2 2 2 2 2 2 2 2 2 1 1 2 2 2 2 2 2 2 2 2 2 2 2
1 SNP-1.1318990. 0 1319991 2 2 2 2 2 2 2 2 2 2 2 2 2 2 2 2 2 2 2 2 2 2 2 2 2 2 2 2 2 2 2 2 2 2 2 2 2 2 2 2 1 1 2 2 2 2 2 2 1 1 2 2 0 0 2 2 2 2 2 2 2 2
1 SNP-1.1319050. 0 1320051 2 2 2 2 0 0 2 2 2 2 0 0 2 2 2 2 2 2 0 0 2 2 2 2 2 2 1 1 2 2 2 2 2 2 2 2 2 2 2 2 2 2 2 2 2 2 2 2 1 1 2 2 2 2 0 0 2 2 2 2 2 2
1 SNP-1.1319620. 0 1320621 1 1 2 2 2 2 1 1 1 1 2 2 1 1 1 1 1 1 1 1 2 2 1 1 2 2 2 2 2 2 1 1 2 2 1 1 2 2 2 2 2 2 2 2 2 2 2 2 2 2 2 2 2 2 1 1 2 2 1 1 2 2
1 SNP-1.1320371. 0 1321372 2 2 2 2 2 2 2 2 2 2 1 1 0 0 2 2 2 2 2 2 2 2 2 2 1 1 2 2 2 2 2 2 2 2 2 2 2 2 2 2 2 2 2 2 2 2 2 2 2 2 2 2 2 2 2 2 2 2 2 2 2 2
1 SNP-1.1321881. 0 1322882 1 1 2 2 2 2 1 1 0 0 2 2 1 1 1 1 1 1 2 2 2 2 0 0 2 2 2 2 2 2 0 0 2 2 0 0 2 2 2 2 0 0 0 0 2 2 2 2 2 2 2 2 2 2 2 2 2 2 2 2 2 2
1 SNP-1.1323507. 0 1324508 2 2 2 2 0 0 2 2 2 2 2 2 2 2 2 2 0 0 2 2 2 2 2 2 2 2 0 0 0 0 2 2 1 1 2 2 0 0 2 2 2 2 2 2 2 2 2 2 2 2 2 2 2 2 1 1 2 2 2 2 2 2
1 SNP-1.1323797. 0 1324798 2 2 2 2 2 2 1 1 2 2 2 2 2 2 2 2 2 2 2 2 2 2 2 2 2 2 2 2 2 2 2 2 2 2 2 2 1 1 2 2 2 2 2 2 2 2 2 2 0 0 2 2 2 2 2 2 2 2 2 2 2 2
1 SNP-1.1324608. 0 1325609 2 2 2 2 0 0 2 2 2 2 0 0 2 2 2 2 2 2 2 2 1 1 2 2 2 2 0 0 2 2 1 1 2 2 2 2 2 2 2 2 1 1 1 1 1 1 1 1 1 1 2 2 1 1 0 0 2 2 0 0 0 0
1 SNP-1.1325642. 0 1326643 2 2 2 2 1 1 2 2 2 2 1 1 2 2 2 2 2 2 2 2 1 1 2 2 2 2 1 1 1 1 2 2 1 1 2 2 2 2 2 2 2 2 2 2 2 2 2 2 0 0 2 2 2 2 1 2 2 2 2 2 1 2
1 SNP-1.1325677. 0 1326678 2 2 2 2 0 0 2 2 2 2 1 1 2 2 2 2 2 2 2 2 0 0 2 2 2 2 1 1 0 0 2 2 0 0 2 2 2 2 2 2 2 2 2 2 2 2 2 2 0 0 2 2 2 2 2 2 2 2 2 2 1 1
1 SNP-1.1327610. 0 1328611 2 2 2 2 2 2 1 1 2 2 2 2 2 2 0 0 1 1 2 2 2 2 0 0 2 2 2 2 2 2 2 2 2 2 2 2 2 2 2 2 2 2 2 2 2 2 2 2 2 2 2 2 2 2 2 2 2 2 2 2 2 2
1 SNP-1.1328161. 0 1329162 2 2 1 2 1 1 2 2 2 2 1 1 2 2 1 2 2 2 0 0 1 1 0 0 2 2 1 1 1 1 2 2 1 1 2 2 2 2 2 2 2 2 2 2 2 2 2 2 1 1 2 2 2 2 2 2 2 2 2 2 1 1
1 SNP-1.1332028. 0 1333029 2 2 2 2 0 0 2 2 2 2 0 0 0 0 2 2 0 0 2 2 1 1 2 2 2 2 1 1 1 1 0 0 0 0 2 2 2 2 2 2 1 1 0 0 2 2 2 2 2 2 2 2 2 2 0 0 2 2 2 2 2 2
1 SNP-1.1335296. 0 1336297 2 2 2 2 1 1 2 2 2 2 2 2 2 2 2 2 2 2 2 2 1 1 2 2 2 2 1 1 1 1 2 2 1 1 2 2 2 2 2 2 2 2 2 2 2 2 2 2 1 1 2 2 2 2 2 2 2 2 2 2 2 2
1 SNP-1.1335731. 0 1336732 2 2 2 2 1 1 2 2 2 2 1 1 2 2 2 2 2 2 2 2 1 1 2 2 2 2 1 1 1 1 2 2 1 1 2 2 2 2 2 2 2 2 2 2 2 2 2 2 1 1 2 2 2 2 1 2 0 0 2 2 0 0
1 SNP-1.1335797. 0 1336798 2 2 2 2 1 1 2 2 2 2 0 0 2 2 2 2 2 2 2 2 1 1 2 2 2 2 1 1 1 1 2 2 1 1 2 2 2 2 2 2 2 2 2 2 2 2 2 2 2 2 2 2 2 2 2 2 2 2 2 2 2 2
1 SNP-1.1337947. 0 1338948 2 2 2 2 2 2 2 2 2 2 2 2 2 2 2 2 2 2 2 2 2 2 1 1 2 2 2 2 2 2 2 2 2 2 2 2 2 2 2 2 2 2 2 2 2 2 2 2 2 2 2 2 2 2 2 2 2 2 1 1 0 0
1 SNP-1.1343903. 0 1344904 2 2 2 2 2 2 0 0 2 2 1 1 0 0 2 2 2 2 2 2 2 2 2 2 2 2 2 2 2 2 0 0 2 2 2 2 2 2 2 2 2 2 1 1 2 2 2 2 2 2 2 2 2 2 2 2 2 2 2 2 2 2
1 SNP-1.1344283. 0 1345284 2 2 2 2 0 0 2 2 2 2 1 1 2 2 2 2 2 2 2 2 2 2 2 2 2 2 0 0 0 0 2 2 2 2 2 2 2 2 2 2 2 2 2 2 2 2 2 2 2 2 2 2 2 2 1 1 2 2 1 1 1 1
1 SNP-1.1344876. 0 1345877 2 2 2 2 1 1 2 2 2 2 1 1 2 2 2 2 2 2 2 2 1 1 2 2 2 2 1 1 1 1 2 2 1 1 2 2 2 2 2 2 2 2 2 2 2 2 2 2 2 2 2 2 0 0 0 0 0 0 0 0 1 1
1 SNP-1.1344878. 0 1345879 2 2 2 2 1 1 2 2 2 2 2 2 2 2 2 2 2 2 2 2 1 1 2 2 2 2 1 1 1 1 2 2 1 1 2 2 2 2 2 2 2 2 2 2 2 2 2 2 2 2 2 2 2 2 2 2 2 2 2 2 2 2
1 SNP-1.1345339. 0 1346340 1 1 1 1 0 0 1 1 1 1 2 2 1 1 1 1 1 1 0 0 2 2 1 1 2 2 2 2 2 2 1 1 0 0 0 0 2 2 2 2 2 2 2 2 2 2 2 2 2 2 2 2 2 2 0 0 2 2 1 1 2 2
1 SNP-1.1347674. 0 1348675 2 2 2 2 1 1 2 2 2 2 1 1 2 2 2 2 2 2 2 2 1 1 2 2 2 2 1 1 1 1 2 2 1 1 2 2 2 2 2 2 2 2 2 2 2 2 2 2 0 0 2 2 2 2 2 2 0 0 2 2 1 1
1 SNP-1.1347717. 0 1348718 2 2 2 2 1 1 2 2 2 2 1 1 2 2 2 2 2 2 2 2 1 1 2 2 2 2 1 1 1 1 2 2 1 1 2 2 2 2 2 2 2 2 2 2 2 2 2 2 2 2 2 2 2 2 2 2 2 2 2 2 2 2
1 SNP-1.1349194. 0 1350195 0 0 2 2 0 0 2 2 0 0 1 1 2 2 2 2 2 2 2 2 0 0 2 2 2 2 1 1 1 1 2 2 1 1 2 2 2 2 2 2 2 2 2 2 2 2 2 2 1 1 0 0 2 2 0 0 2 2 0 0 1 1
1 SNP-1.1349206. 0 1350207 2 2 2 2 2 2 2 2 2 2 1 1 2 2 2 2 2 2 2 2 2 2 2 2 2 2 0 0 2 2 0 0 1 1 2 2 2 2 2 2 2 2 2 2 2 2 2 2 2 2 2 2 2 2 1 1 2 2 0 0 0 0
1 SNP-1.1349303. 0 1350304 2 2 2 2 1 1 2 2 2 2 1 1 2 2 2 2 0 0 2 2 1 1 2 2 2 2 1 1 1 1 2 2 1 1 2 2 2 2 2 2 2 2 2 2 2 2 2 2 2 2 2 2 2 2 2 2 2 2 2 2 0 0
1 SNP-1.1349523. 0 1350524 0 0 2 2 1 1 2 2 2 2 1 1 2 2 2 2 2 2 2 2 0 0 2 2 2 2 1 1 0 0 2 2 0 0 2 2 2 2 2 2 0 0 2 2 2 2 2 2 2 2 2 2 2 2 0 0 2 2 2 2 0 0
1 SNP-1.1349761. 0 1350762 2 2 2 2 1 1 2 2 2 2 1 1 2 2 2 2 2 2 2 2 2 2 2 2 0 0 1 1 1 1 1 1 2 2 2 2 2 2 2 2 2 2 2 2 2 2 2 2 0 0 2 2 2 2 2 2 2 2 2 2 2 2
1 SNP-1.1350153. 0 1351154 0 0 1 1 2 2 2 2 2 2 2 2 2 2 2 2 2 2 0 0 0 0 2 2 2 2 0 0 2 2 0 0 0 0 0 0 2 2 2 2 2 2 2 2 2 2 2 2 1 1 2 2 2 2 2 2 2 2 2 2 1 1
1 SNP-1.1351743. 0 1352744 2 2 2 2 0 0 2 2 2 2 1 1 2 2 2 2 2 2 2 2 0 0 2 2 2 2 1 1 0 0 2 2 1 1 2 2 2 2 2 2 2 2 2 2 2 2 2 2 2 2 2 2 2 2 2 2 2 2 2 2 1 2
1 SNP-1.1352441. 0 1353442 2 2 2 2 2 2 2 2 2 2 2 2 2 2 2 2 2 2 2 2 2 2 2 2 2 2 2 2 2 2 2 2 2 2 1 1 2 2 2 2 0 0 2 2 2 2 2 2 1 1 2 2 2 2 2 2 2 2 2 2 1 1
1 SNP-1.1352655. 0 1353656 2 2 2 2 1 1 2 2 2 2 1 1 2 2 2 2 2 2 2 2 1 1 2 2 2 2 1 1 1 1 2 2 1 1 2 2 2 2 2 2 0 0 2 2 2 2 2 2 1 1 2 2 2 2 2 2 2 2 2 2 1 2
1 SNP-1.1352676. 0 1353677 2 2 2 2 1 1 2 2 2 2 2 2 2 2 2 2 2 2 2 2 1 1 2 2 2 2 1 1 1 1 2 2 1 1 2 2 2 2 2 2 2 2 2 2 2 2 2 2 2 2 2 2 2 2 2 2 2 2 2 2 0 0
1 SNP-1.1353071. 0 1354072 2 2 2 2 1 1 2 2 0 0 0 0 2 2 2 2 2 2 2 2 1 1 2 2 2 2 1 1 1 1 2 2 1 1 2 2 2 2 2 2 2 2 2 2 2 2 2 2 2 2 2 2 2 2 0 0 2 2 2 2 2 2
1 SNP-1.1353573. 0 1354574 2 2 2 2 1 1 2 2 2 2 1 1 2 2 2 2 2 2 2 2 1 1 2 2 2 2 1 1 1 1 2 2 1 1 2 2 2 2 0 0 2 2 2 2 2 2 2 2 0 0 2 2 2 2 2 2 0 0 2 2 1 1
1 SNP-1.1353734. 0 1354735 2 2 2 2 1 1 2 2 2 2 1 1 2 2 2 2 2 2 2 2 1 1 2 2 2 2 1 1 1 1 2 2 1 1 2 2 2 2 1 1 2 2 0 0 2 2 2 2 2 2 1 1 2 2 2 2 0 0 2 2 1 1
1 SNP-1.1358561. 0 1359562 2 2 2 2 1 1 2 2 2 2 1 1 2 2 2 2 2 2 2 2 0 0 2 2 2 2 1 1 1 1 2 2 1 1 2 2 2 2 2 2 2 2 2 2 2 2 2 2 1 1 2 2 2 2 2 2 2 2 2 2 1 1
1 SNP-1.1358825. 0 1359826 2 2 2 2 2 2 2 2 2 2 1 1 2 2 2 2 0 0 2 2 1 1 2 2 1 1 2 2 0 0 2 2 2 2 0 0 2 2 2 2 2 2 2 2 2 2 2 2 0 0 2 2 2 2 0 0 0 0 0 0 0 0
1 SNP-1.1360172. 0 1361173 2 2 2 2 0 0 2 2 2 2 1 1 2 2 2 2 2 2 2 2 0 0 2 2 2 2 1 1 0 0 2 2 0 0 2 2 1 1 2 2 1 1 2 2 2 2 2 2 0 0 2 2 2 2 2 2 2 2 2 2 0 0
1 SNP-1.1361848. 0 1362849 2 2 2 2 1 2 2 2 2 2 1 2 2 2 2 2 2 2 2 2 1 2 2 2 2 2 1 2 1 2 2 2 1 2 2 2 2 2 2 2 2 2 2 2 2 2 2 2 1 2 2 2 2 2 2 2 2 2 2 2 1 1
1 SNP-1.1362656. 0 1363657 2 2 2 2 0 0 2 2 2 2 1 1 2 2 2 2 2 2 2 2 2 2 2 2 2 2 1 1 2 2 2 2 1 1 2 2 2 2 2 2 2 2 2 2 2 2 2 2 1 1 2 2 2 2 2 2 2 2 2 2 2 2
1 SNP-1.1362896. 0 1363897 2 2 2 2 1 1 2 2 2 2 1 1 2 2 2 2 2 2 2 2 1 1 2 2 2 2 1 1 1 1 2 2 1 1 2 2 2 2 2 2 2 2 2 2 2 2 2 2 1 1 2 2 2 2 2 2 2 2 2 2 0 0
1 SNP-1.1363715. 0 1364716 2 2 2 2 1 1 2 2 2 2 0 0 2 2 2 2 2 2 2 2 1 1 2 2 2 2 0 0 0 0 2 2 0 0 2 2 2 2 2 2 2 2 2 2 2 2 2 2 1 1 2 2 2 2 2 2 2 2 2 2 1 1
1 SNP-1.1364137. 0 1365138 2 2 2 2 1 1 2 2 2 2 1 1 2 2 2 2 2 2 0 0 0 0 2 2 2 2 1 1 0 0 2 2 0 0 0 0 2 2 2 2 2 2 2 2 2 2 2 2 0 0 0 0 2 2 2 2 2 2 2 2 0 0
1 SNP-1.1364194. 0 1365195 2 2 2 2 0 0 2 2 2 2 0 0 2 2 2 2 2 2 0 0 2 2 2 2 2 2 2 2 2 2 2 2 2 2 2 2 2 2 2 2 2 2 1 1 2 2 2 2 2 2 2 2 2 2 2 2 0 0 2 2 1 1
1 SNP-1.1366186. 0 1367187 2 2 2 2 1 1 2 2 2 2 1 2 2 2 2 2 1 1 2 2 1 1 1 2 2 2 1 1 1 1 2 2 1 1 2 2 2 2 2 2 2 2 2 2 2 2 2 2 1 1 2 2 2 2 2 2 2 2 2 2 1 2
1 SNP-1.1367767. 0 1368768 2 2 2 2 1 1 2 2 2 2 0 0 2 2 2 2 1 1 2 2 1 1 1 1 0 0 1 1 1 1 2 2 1 1 2 2 2 2 2 2 2 2 2 2 2 2 2 2 1 1 2 2 0 0 0 0 2 2 2 2 2 2
1 SNP-1.1369562. 0 1370563 2 2 2 2 2 2 2 2 2 2 2 2 2 2 2 2 2 2 1 1 2 2 2 2 2 2 2 2 2 2 2 2 2 2 2 2 2 2 2 2 2 2 2 2 2 2 2 2 2 2 2 2 2 2 2 2 2 2 1 1 2 2
1 SNP-1.1370607. 0 1371608 2 2 2 2 0 0 0 0 2 2 2 2 2 2 2 2 1 1 2 2 2 2 1 1 2 2 0 0 2 2 2 2 2 2 2 2 2 2 2 2 2 2 2 2 2 2 2 2 0 0 2 2 2 2 2 2 2 2 2 2 2 2
1 SNP-1.1372793. 0 1373794 2 2 2 2 2 2 2 2 2 2 1 2 2 2 2 2 2 2 2 2 2 2 2 2 2 2 2 2 2 2 2 2 2 2 2 2 2 2 2 2 2 2 2 2 2 2 2 2 2 2 2 2 2 2 2 2 2 2 1 2 1 1
1 SNP-1.1373961. 0 1374962 2 2 2 2 2 2 2 2 2 2 2 2 2 2 1 1 2 2 2 2 2 2 2 2 1 1 2 2 2 2 2 2 2 2 1 1 1 1 1 1 1 1 1 1 1 1 1 1 2 2 1 1 1 1 2 2 1 1 1 1 2 2
1 SNP-1.1374486tg. 0 1375487 2 2 2 2 2 2 2 2 2 2 2 2 2 2 1 1 1 1 2 2 2 2 1 1 1 1 2 2 2 2 2 2 2 2 1 1 1 1 1 1 1 1 1 1 1 1 1 1 1 1 1 1 1 1 2 2 0 0 0 0 2 2
1 SNP-1.1374654. 0 1375655 1 1 1 1 1 1 1 1 1 1 1 2 1 1 2 2 2 2 1 1 1 1 2 2 2 2 1 1 1 1 1 1 1 1 2 2 2 2 2 2 2 2 2 2 2 2 2 2 2 2 2 2 2 2 1 2 2 2 2 2 2 2
1 SNP-1.1374663. 0 1375664 2 2 2 2 2 2 2 2 2 2 0 0 2 2 2 2 1 1 2 2 2 2 1 1 2 2 2 2 0 0 2 2 0 0 2 2 2 2 2 2 2 2 2 2 2 2 2 2 1 1 2 2 2 2 1 1 2 2 2 2 2 2
1 SNP-1.1374828. 0 1375829 1 1 1 1 1 1 0 0 1 1 1 1 1 1 2 2 2 2 1 1 1 1 2 2 2 2 1 1 1 1 1 1 1 1 2 2 2 2 2 2 2 2 2 2 2 2 2 2 2 2 2 2 2 2 0 0 2 2 0 0 1 1
1 SNP-1.1375050. 0 1376051 1 2 0 0 1 2 1 2 1 2 0 0 0 0 2 2 1 1 0 0 1 2 1 1 2 2 1 2 1 2 1 2 0 0 2 2 2 2 2 2 2 2 2 2 2 2 2 2 1 1 2 2 2 2 0 0 0 0 2 2 1 1
1 SNP-1.1375491. 0 1376492 1 1 0 0 1 1 1 1 0 0 0 0 2 2 2 2 2 2 0 0 1 1 2 2 2 2 1 1 0 0 0 0 1 1 2 2 2 2 2 2 2 2 2 2 2 2 2 2 2 2 2 2 2 2 0 0 2 2 2 2 2 2
1 SNP-1.1376869. 0 1377870 2 2 2 2 2 2 2 2 2 2 0 0 2 2 2 2 2 2 2 2 2 2 2 2 2 2 2 2 2 2 2 2 2 2 2 2 2 2 2 2 0 0 2 2 2 2 2 2 2 2 2 2 2 2 1 1 2 2 1 1 0 0
1 SNP-1.1377155. 0 1378156 2 2 2 2 2 2 0 0 2 2 2 2 0 0 2 2 2 2 0 0 2 2 2 2 1 1 2 2 2 2 2 2 2 2 2 2 0 0 2 2 0 0 0 0 1 1 1 1 0 0 0 0 2 2 2 2 2 2 2 2 2 2
1 SNP-1.1377480. 0 1378481 2 2 2 2 0 0 2 2 2 2 1 2 2 2 1 1 2 2 2 2 2 2 2 2 1 1 2 2 2 2 2 2 2 2 1 1 1 1 1 1 1 1 1 1 1 1 1 1 2 2 1 1 1 1 1 2 1 1 1 1 2 2
1 SNP-1.1378200. 0 1379201 0 0 2 2 2 2 2 2 2 2 1 1 2 2 2 2 2 2 0 0 1 1 0 0 2 2 0 0 2 2 2 2 1 1 2 2 2 2 2 2 2 2 2 2 2 2 2 2 1 1 2 2 2 2 1 1 2 2 0 0 2 2
1 SNP-1.1378344. 0 1379345 2 2 2 2 0 0 2 2 2 2 1 1 2 2 2 2 2 2 2 2 2 2 2 2 2 2 1 1 2 2 2 2 0 0 2 2 2 2 2 2 2 2 2 2 2 2 2 2 0 0 2 2 2 2 2 2 2 2 2 2 2 2
1 SNP-1.1384716. 0 1385717 2 2 2 2 2 2 2 2 2 2 2 2 2 2 1 1 2 2 2 2 2 2 2 2 1 1 2 2 2 2 2 2 2 2 1 1 1 1 1 1 1 1 1 1 1 1 1 1 2 2 1 1 1 1 2 2 1 1 1 1 1 2
1 SNP-1.1386176. 0 1387177 2 2 2 2 2 2 2 2 2 2 2 2 2 2 2 2 2 2 1 1 2 2 2 2 2 2 2 2 2 2 2 2 2 2 2 2 2 2 1 1 2 2 2 2 2 2 2 2 2 2 1 1 2 2 2 2 0 0 2 2 2 2
1 SNP-1.1387575. 0 1388576 2 2 2 2 2 2 2 2 2 2 0 0 2 2 2 2 1 1 2 2 2 2 2 2 2 2 2 2 2 2 2 2 2 2 2 2 2 2 2 2 2 2 1 1 2 2 1 1 2 2 2 2 1 1 0 0 2 2 2 2 2 2
1 SNP-1.1390288. 0 1391289 2 2 2 2 2 2 2 2 2 2 2 2 2 2 2 2 2 2 2 2 2 2 2 2 2 2 2 2 2 2 2 2 1 1 0 0 2 2 2 2 2 2 2 2 2 2 2 2 2 2 2 2 2 2 1 1 2 2 2 2 2 2
1 SNP-1.1390357. 0 1391358 0 0 1 1 2 2 1 1 0 0 1 1 0 0 2 2 2 2 2 2 0 0 0 0 2 2 0 0 2 2 0 0 2 2 2 2 2 2 2 2 2 2 2 2 2 2 2 2 1 1 2 2 2 2 2 2 2 2 2 2 0 0
1 SNP-1.1390936. 0 1391937 2 2 2 2 1 1 2 2 2 2 2 2 2 2 1 1 2 2 2 2 2 2 2 2 2 2 2 2 2 2 2 2 2 2 2 2 2 2 2 2 1 1 2 2 2 2 2 2 2 2 2 2 2 2 1 1 0 0 1 1 1 1
1 SNP-1.1391793. 0 1392794 1 1 0 0 2 2 1 1 1 1 1 1 1 1 2 2 0 0 0 0 0 0 2 2 2 2 1 1 0 0 1 1 1 1 2 2 2 2 2 2 2 2 2 2 2 2 2 2 2 2 2 2 2 2 2 2 2 2 2 2 2 2
1 SNP-1.1397573. 0 1398574 2 2 2 2 2 2 2 2 2 2 2 2 2 2 1 1 2 2 2 2 2 2 2 2 1 1 2 2 2 2 2 2 2 2 1 1 1 1 1 1 1 1 1 1 1 1 1 1 2 2 1 1 1 1 2 2 1 1 1 1 2 2
1 SNP-1.1398740. 0 1399741 2 2 2 2 2 2 2 2 2 2 2 2 2 2 1 1 0 0 2 2 2 2 2 2 1 1 2 2 2 2 2 2 2 2 0 0 1 1 1 1 1 1 1 1 1 1 1 1 2 2 1 1 1 1 2 2 1 1 1 1 0 0
1 SNP-1.1399040. 0 1400041 1 1 1 1 1 1 1 1 1 1 0 0 1 1 2 2 2 2 1 1 1 1 2 2 0 0 1 1 1 1 1 1 1 1 2 2 2 2 2 2 2 2 2 2 2 2 2 2 2 2 2 2 2 2 1 1 2 2 2 2 1 2
1 SNP-1.1399139. 0 1400140 0 0 0 0 0 0 0 0 0 0 1 1 1 1 2 2 2 2 0 0 1 1 2 2 2 2 1 1 0 0 0 0 0 0 2 2 2 2 2 2 2 2 2 2 2 2 2 2 2 2 2 2 2 2 1 1 2 2 2 2 2 2
1 SNP-1.1399401. 0 1400402 2 2 2 2 2 2 2 2 2 2 2 2 2 2 2 2 1 1 2 2 2 2 1 1 2 2 2 2 2 2 2 2 2 2 0 0 2 2 2 2 2 2 2 2 2 2 2 2 1 1 2 2 2 2 2 2 2 2 2 2 2 2
1 SNP-1.1399748. 0 1400749 2 2 2 2 2 2 2 2 2 2 2 2 2 2 2 2 2 2 0 0 2 2 2 2 0 0 2 2 2 2 2 2 2 2 1 1 2 2 2 2 2 2 2 2 2 2 2 2 2 2 2 2 2 2 2 2 1 1 2 2 2 2
1 SNP-1.1401051. 0 1402052 2 2 2 2 2 2 2 2 2 2 2 2 2 2 1 1 2 2 2 2 2 2 2 2 1 1 2 2 2 2 2 2 2 2 1 1 1 1 1 1 1 1 1 1 1 1 1 1 2 2 1 1 1 1 2 2 1 1 1 1 0 0
1 SNP-1.1406385. 0 1407386 1 1 0 0 1 1 0 0 1 1 0 0 0 0 2 2 1 1 1 1 1 1 0 0 2 2 1 1 1 1 0 0 0 0 2 2 2 2 1 1 2 2 2 2 2 2 2 2 0 0 1 1 2 2 0 0 2 2 2 2 2 2
1 SNP-1.1415063. 0 1416064 2 2 2 2 2 2 2 2 2 2 2 2 2 2 2 2 2 2 2 2 2 2 2 2 2 2 2 2 2 2 2 2 2 2 0 0 2 2 2 2 1 1 2 2 1 1 2 2 2 2 2 2 2 2 2 2 2 2 2 2 2 2
1 SNP-1.1415605. 0 1416606 2 2 2 2 2 2 2 2 2 2 2 2 2 2 1 1 2 2 2 2 2 2 2 2 0 0 2 2 2 2 2 2 2 2 0 0 1 1 1 1 1 1 1 1 1 1 1 1 2 2 1 1 1 1 2 2 1 1 1 1 2 2
1 SNP-1.1415799. 0 1416800 2 2 2 2 2 2 2 2 2 2 2 2 2 2 1 1 2 2 2 2 2 2 2 2 1 1 2 2 2 2 2 2 2 2 1 1 1 1 1 1 1 1 1 1 1 1 1 1 2 2 1 1 1 1 2 2 1 1 1 1 2 2
1 SNP-1.1416665. 0 1417666 2 2 2 2 2 2 2 2 2 2 1 1 2 2 2 2 2 2 2 2 2 2 0 0 0 0 2 2 2 2 0 0 2 2 0 0 2 2 2 2 0 0 2 2 2 2 2 2 2 2 2 2 2 2 1 1 2 2 0 0 1 1
1 SNP-1.1419016. 0 1420017 2 2 2 2 2 2 0 0 2 2 1 1 2 2 2 2 2 2 2 2 2 2 1 1 0 0 2 2 2 2 2 2 2 2 2 2 2 2 2 2 1 1 2 2 2 2 2 2 2 2 2 2 2 2 1 1 2 2 1 1 2 2
1 SNP-1.1420162. 0 1421163 2 2 2 2 1 1 1 1 1 1 1 1 0 0 2 2 1 1 0 0 0 0 0 0 2 2 0 0 1 1 1 1 2 2 2 2 2 2 2 2 2 2 2 2 2 2 2 2 0 0 2 2 2 2 2 2 2 2 2 2 2 2
1 SNP-1.1420262. 0 1421263 1 1 1 1 1 1 1 1 1 1 1 1 1 1 2 2 0 0 1 1 1 1 0 0 2 2 1 1 1 1 1 1 1 1 2 2 2 2 2 2 2 2 2 2 2 2 2 2 0 0 2 2 2 2 0 0 2 2 2 2 2 2
1 SNP-1.1420490. 0 1421491 1 1 1 1 1 1 0 0 1 1 1 1 1 1 2 2 2 2 1 1 1 1 2 2 2 2 1 1 1 1 1 1 1 1 2 2 2 2 2 2 2 2 2 2 2 2 2 2 0 0 2 2 2 2 1 1 2 2 2 2 1 1
1 SNP-1.1421179. 0 1422180 1 1 1 1 2 2 1 1 1 1 2 2 1 1 2 2 2 2 1 1 2 2 2 2 2 2 2 2 2 2 1 1 2 2 2 2 2 2 2 2 2 2 2 2 2 2 2 2 2 2 2 2 2 2 1 1 2 2 2 2 2 2
1 SNP-1.1422587. 0 1423588 2 2 2 2 2 2 2 2 2 2 2 2 2 2 1 1 2 2 2 2 2 2 2 2 1 1 2 2 2 2 2 2 2 2 1 1 1 1 1 1 1 1 1 1 1 1 1 1 2 2 1 1 1 1 2 2 1 1 1 1 1 2
1 SNP-1.1423754. 0 1424755 2 2 2 2 2 2 2 2 2 2 2 2 2 2 1 1 2 2 2 2 2 2 2 2 0 0 2 2 2 2 2 2 2 2 1 1 1 1 1 1 1 1 1 1 1 1 1 1 2 2 1 1 1 1 2 2 1 2 1 1 2 2
1 SNP-1.1425431. 0 1426432 2 2 2 2 2 2 2 2 2 2 2 2 2 2 2 2 2 2 2 2 2 2 0 0 1 1 1 1 2 2 2 2 2 2 2 2 2 2 2 2 0 0 2 2 2 2 2 2 2 2 2 2 2 2 2 2 2 2 2 2 1 1
1 SNP-1.1429023. 0 1430024 0 0 1 1 2 2 2 2 1 1 1 1 2 2 2 2 2 2 0 0 2 2 0 0 2 2 2 2 2 2 2 2 2 2 2 2 2 2 2 2 2 2 1 1 2 2 1 1 2 2 2 2 1 1 0 0 2 2 2 2 2 2
1 SNP-1.1429117. 0 1430118 2 2 2 2 2 2 2 2 2 2 2 2 2 2 1 1 2 2 2 2 2 2 2 2 1 1 2 2 2 2 2 2 2 2 1 1 1 1 1 1 1 1 1 1 1 1 1 1 2 2 1 1 1 1 2 2 1 1 1 1 2 2
1 SNP-1.1431530. 0 1432531 2 2 2 2 2 2 2 2 2 2 1 1 2 2 2 2 2 2 2 2 1 1 2 2 2 2 1 1 1 1 2 2 1 1 2 2 2 2 2 2 2 2 2 2 2 2 2 2 2 2 2 2 2 2 2 2 2 2 2 2 1 2
1 SNP-1.1432130. 0 1433131 2 2 2 2 2 2 2 2 2 2 2 2 2 2 1 1 2 2 2 2 2 2 2 2 1 1 2 2 2 2 2 2 2 2 1 1 1 1 1 1 1 1 1 1 1 1 1 1 2 2 1 1 1 1 2 2 1 1 1 1 2 2
1 SNP-1.1433955. 0 1434956 2 2 2 2 2 2 2 2 2 2 1 1 2 2 2 2 2 2 2 2 2 2 2 2 2 2 2 2 2 2 2 2 2 2 2 2 2 2 2 2 2 2 2 2 2 2 2 2 2 2 2 2 2 2 1 1 2 2 0 0 1 1
1 SNP-1.1434123. 0 1435124 2 2 2 2 0 0 1 1 2 2 2 2 2 2 2 2 2 2 1 1 2 2 2 2 2 2 2 2 2 2 0 0 1 1 2 2 2 2 2 2 2 2 2 2 0 0 2 2 0 0 2 2 2 2 2 2 2 2 2 2 2 2
1 SNP-1.1434489. 0 1435490 2 2 2 2 2 2 2 2 2 2 1 1 2 2 0 0 2 2 2 2 2 2 2 2 1 1 2 2 2 2 2 2 2 2 2 2 1 1 1 1 0 0 1 1 1 1 1 1 2 2 1 1 1 1 2 2 2 2 2 2 2 2
1 SNP-1.1436482. 0 1437483 0 0 2 2 2 2 2 2 2 2 2 2 2 2 2 2 2 2 1 1 2 2 2 2 2 2 2 2 2 2 2 2 2 2 0 0 2 2 2 2 2 2 2 2 2 2 2 2 2 2 2 2 2 2 2 2 1 1 2 2 2 2
1 SNP-1.1437504. 0 1438505 1 1 1 1 1 1 1 1 1 1 0 0 1 1 2 2 2 2 1 1 1 1 2 2 2 2 1 1 1 1 1 1 1 1 2 2 2 2 2 2 2 2 2 2 2 2 2 2 2 2 2 2 2 2 1 1 2 2 0 0 2 2
1 SNP-1.1438472. 0 1439473 2 2 2 2 2 2 2 2 2 2 2 2 2 2 1 1 2 2 2 2 1 1 2 2 0 0 2 2 2 2 2 2 2 2 0 0 1 1 1 1 2 2 1 1 2 2 1 1 2 2 1 1 0 0 2 2 2 2 2 2 2 2
1 SNP-1.1442161. 0 1443162 2 2 2 2 2 2 2 2 2 2 2 2 2 2 1 1 2 2 2 2 1 1 2 2 0 0 2 2 2 2 2 2 2 2 0 0 1 1 1 1 1 1 1 1 1 1 1 1 2 2 1 1 0 0 2 2 0 0 0 0 0 0
1 SNP-1.1442255. 0 1443256 1 1 1 1 1 1 1 1 1 1 0 0 0 0 0 0 2 2 1 1 0 0 2 2 0 0 1 1 1 1 1 1 1 1 0 0 2 2 2 2 2 2 2 2 2 2 2 2 2 2 2 2 2 2 1 1 2 2 2 2 2 2
1 SNP-1.1444301. 0 1445302 2 2 2 2 2 2 2 2 2 2 2 2 2 2 1 1 2 2 2 2 2 2 2 2 1 1 2 2 2 2 2 2 2 2 1 1 1 1 1 1 1 1 1 1 1 1 1 1 2 2 1 1 1 1 2 2 1 1 1 1 1 2
1 SNP-1.1444514. 0 1445515 2 2 2 2 2 2 2 2 2 2 2 2 2 2 0 0 0 0 2 2 2 2 2 2 2 2 2 2 2 2 2 2 2 2 1 1 2 2 0 0 1 1 0 0 2 2 2 2 1 1 2 2 2 2 2 2 1 1 0 0 2 2
1 SNP-1.1444530. 0 1445531 2 2 2 2 2 2 2 2 2 2 2 2 2 2 1 1 2 2 2 2 2 2 2 2 1 1 2 2 2 2 2 2 2 2 1 1 1 1 1 1 1 1 1 1 1 1 1 1 1 1 1 1 0 0 0 0 1 1 0 0 0 0
1 SNP-1.1444646. 0 1445647 2 2 0 0 2 2 2 2 2 2 2 2 2 2 1 1 2 2 2 2 2 2 2 2 1 1 2 2 2 2 2 2 2 2 1 1 0 0 1 1 1 1 1 1 1 1 1 1 2 2 1 1 1 1 0 0 0 0 1 1 0 0
1 SNP-1.1445445. 0 1446446 2 2 2 2 2 2 2 2 2 2 2 2 2 2 1 1 2 2 2 2 0 0 0 0 0 0 2 2 2 2 2 2 2 2 1 1 1 1 1 1 1 1 1 1 1 1 1 1 0 0 1 1 0 0 0 0 1 1 1 1 0 0
1 SNP-1.1446759. 0 1447760 2 2 2 2 2 2 2 2 2 2 2 2 2 2 1 1 2 2 2 2 2 2 2 2 1 1 2 2 2 2 2 2 2 2 0 0 1 1 1 1 1 1 1 1 1 1 1 1 2 2 1 1 0 0 2 2 1 1 1 1 0 0
1 SNP-1.1446909. 0 1447910 0 0 1 1 1 1 1 1 1 1 0 0 1 1 2 2 0 0 1 1 1 1 1 1 2 2 1 1 0 0 0 0 2 2 2 2 2 2 2 2 2 2 2 2 2 2 2 2 1 1 2 2 2 2 1 1 2 2 2 2 2 2
1 SNP-1.1447206. 0 1448207 2 2 2 2 2 2 2 2 2 2 1 1 2 2 1 1 2 2 2 2 2 2 2 2 2 2 2 2 2 2 2 2 2 2 1 1 2 2 2 2 0 0 2 2 2 2 2 2 2 2 2 2 2 2 0 0 1 1 2 2 0 0
1 SNP-1.1448131. 0 1449132 2 2 2 2 2 2 2 2 2 2 2 2 0 0 2 2 2 2 2 2 2 2 2 2 2 2 2 2 2 2 2 2 2 2 1 1 2 2 2 2 1 1 2 2 2 2 2 2 2 2 2 2 2 2 0 0 2 2 2 2 2 2
1 SNP-1.1448248at. 0 1449249 2 2 2 2 2 2 2 2 2 2 2 2 2 2 0 0 2 2 2 2 2 2 2 2 1 1 2 2 2 2 0 0 2 2 2 2 0 0 1 1 1 1 0 0 1 1 0 0 2 2 1 1 0 0 2 2 1 1 0 0 2 2
1 SNP-1.1448484. 0 1449485 2 2 2 2 2 2 2 2 2 2 2 2 2 2 1 1 2 2 2 2 2 2 2 2 1 1 2 2 2 2 2 2 2 2 1 1 1 1 1 1 1 1 0 0 1 1 1 1 2 2 1 1 1 1 2 2 1 1 1 1 1 1
1 SNP-1.1468093. 0 1469094 2 2 2 2 2 2 2 2 2 2 2 2 2 2 2 2 2 2 2 2 2 2 2 2 2 2 0 0 2 2 0 0 2 2 1 1 2 2 2 2 2 2 2 2 2 2 2 2 0 0 2 2 2 2 1 1 2 2 1 1 0 0
1 SNP-1.1476639. 0 1477640 1 1 1 1 1 1 1 1 1 1 1 1 1 1 2 2 2 2 0 0 0 0 2 2 2 2 0 0 1 1 1 1 0 0 1 1 2 2 1 1 2 2 2 2 2 2 2 2 2 2 2 2 2 2 2 2 2 2 2 2 2 2
1 SNP-1.1482341. 0 1483342 2 2 2 2 2 2 2 2 2 2 2 2 2 2 2 2 1 1 2 2 2 2 1 1 2 2 2 2 2 2 2 2 2 2 2 2 2 2 2 2 2 2 2 2 2 2 2 2 1 1 2 2 2 2 2 2 2 2 2 2 2 2
1 SNP-1.1482453. 0 1483454 2 2 2 2 2 2 2 2 2 2 2 2 2 2 1 1 2 2 2 2 2 2 2 2 1 1 2 2 2 2 2 2 2 2 1 1 1 1 1 1 1 1 1 1 1 1 1 1 2 2 1 1 1 1 2 2 0 0 1 1 1 2
1 SNP-1.1483704. 0 1484705 2 2 2 2 2 2 2 2 2 2 2 2 2 2 2 2 2 2 2 2 0 0 2 2 1 1 2 2 2 2 2 2 2 2 2 2 2 2 2 2 2 2 2 2 2 2 2 2 2 2 2 2 2 2 2 2 2 2 1 1 0 0
1 SNP-1.1487180. 0 1488181 1 1 2 2 0 0 1 1 0 0 0 0 2 2 2 2 0 0 2 2 2 2 1 1 2 2 0 0 0 0 2 2 2 2 2 2 2 2 2 2 2 2 2 2 2 2 2 2 1 1 2 2 2 2 1 1 2 2 2 2 2 2
1 SNP-1.1487563. 0 1488564 0 0 1 1 1 1 1 1 1 1 1 1 0 0 2 2 1 1 1 1 1 1 1 1 2 2 1 1 1 1 1 1 1 1 2 2 2 2 2 2 2 2 2 2 2 2 2 2 1 1 2 2 2 2 0 0 2 2 2 2 2 2
1 SNP-1.1488935. 0 1489936 2 2 2 2 2 2 2 2 2 2 2 2 2 2 2 2 2 2 2 2 2 2 2 2 2 2 2 2 2 2 2 2 2 2 1 1 2 2 2 2 2 2 2 2 2 2 2 2 2 2 2 2 2 2 0 0 1 1 0 0 2 2
1 SNP-1.1489159. 0 1490160 1 1 1 1 1 1 1 1 1 1 0 0 1 1 2 2 1 1 1 1 2 2 1 1 0 0 2 2 2 2 1 1 2 2 0 0 2 2 2 2 2 2 2 2 2 2 2 2 1 1 2 2 2 2 0 0 2 2 2 2 1 2
1 SNP-1.1489379. 0 1490380 1 1 1 1 1 1 1 1 1 1 2 2 1 1 2 2 1 1 1 1 2 2 1 1 2 2 2 2 2 2 1 1 2 2 2 2 2 2 2 2 2 2 2 2 2 2 2 2 1 1 2 2 2 2 1 1 1 1 2 2 0 0
1 SNP-1.1489710. 0 1490711 1 1 1 1 1 1 1 1 1 1 2 2 1 1 2 2 2 2 1 1 2 2 2 2 0 0 2 2 2 2 1 1 2 2 2 2 2 2 2 2 2 2 2 2 2 2 2 2 2 2 2 2 2 2 1 2 2 2 2 2 2 2
1 SNP-1.1490401. 0 1491402 2 2 2 2 2 2 2 2 2 2 1 1 2 2 2 2 2 2 1 1 2 2 2 2 2 2 2 2 2 2 0 0 2 2 2 2 2 2 2 2 2 2 2 2 2 2 2 2 2 2 2 2 2 2 0 0 2 2 2 2 0 0
1 SNP-1.1490429. 0 1491430 1 1 1 1 1 1 1 1 1 1 2 2 2 2 2 2 1 1 1 1 2 2 0 0 2 2 2 2 2 2 0 0 2 2 2 2 2 2 2 2 2 2 2 2 2 2 2 2 1 1 2 2 2 2 1 1 2 2 2 2 2 2
1 SNP-1.1490830. 0 1491831 1 1 1 1 1 1 1 1 1 1 2 2 1 1 2 2 1 1 1 1 2 2 1 1 2 2 2 2 2 2 1 1 2 2 2 2 2 2 2 2 2 2 2 2 2 2 2 2 1 1 2 2 2 2 1 1 0 0 1 2 1 2
1 SNP-1.1491088. 0 1492089 1 1 1 1 1 1 1 1 1 1 2 2 1 1 2 2 1 1 1 1 2 2 1 1 1 1 2 2 2 2 0 0 2 2 2 2 2 2 2 2 2 2 2 2 2 2 2 2 1 1 2 2 0 0 2 2 2 2 2 2 2 2
1 SNP-1.1492011. 0 1493012 0 0 0 0 0 0 0 0 0 0 2 2 0 0 2 2 0 0 2 2 2 2 1 1 2 2 2 2 2 2 1 1 2 2 2 2 2 2 2 2 2 2 2 2 2 2 2 2 1 1 2 2 2 2 1 1 2 2 2 2 1 2
1 SNP-1.1493036. 0 1494037 1 1 1 1 1 1 1 1 1 1 0 0 1 1 2 2 1 1 1 1 2 2 1 1 0 0 2 2 2 2 1 1 2 2 2 2 2 2 2 2 2 2 2 2 1 1 2 2 1 1 2 2 2 2 1 1 2 2 2 2 1 2
1 SNP-1.1493269. 0 1494270 2 2 2 2 2 2 2 2 2 2 2 2 2 2 2 2 1 1 2 2 2 2 1 1 2 2 2 2 2 2 2 2 2 2 2 2 2 2 2 2 2 2 2 2 1 1 2 2 1 1 2 2 2 2 2 2 2 2 2 2 1 2
1 SNP-1.1493386. 0 1494387 2 2 2 2 2 2 2 2 2 2 2 2 2 2 2 2 1 1 2 2 2 2 1 1 2 2 2 2 2 2 2 2 2 2 2 2 2 2 2 2 2 2 2 2 1 1 2 2 1 1 2 2 2 2 1 2 2 2 2 2 0 0
1 SNP-1.1495348. 0 1496349 1 1 1 1 1 1 1 1 1 1 2 2 1 1 2 2 2 2 0 0 2 2 2 2 2 2 2 2 2 2 1 1 2 2 2 2 2 2 2 2 2 2 2 2 2 2 2 2 2 2 2 2 2 2 0 0 2 2 2 2 0 0
1 SNP-1.1495988. 0 1496989 1 1 1 1 1 1 1 1 1 1 2 2 1 1 2 2 0 0 1 1 2 2 2 2 2 2 2 2 2 2 1 1 2 2 2 2 2 2 2 2 2 2 2 2 2 2 2 2 2 2 2 2 2 2 1 1 2 2 2 2 1 2
1 SNP-1.1495995. 0 1496996 2 2 2 2 2 2 2 2 2 2 2 2 2 2 2 2 1 1 0 0 2 2 1 1 2 2 2 2 2 2 2 2 2 2 2 2 2 2 2 2 2 2 2 2 1 1 2 2 1 1 2 2 2 2 2 2 2 2 2 2 2 2
1 SNP-1.1496038. 0 1497039 0 0 0 0 1 1 0 0 1 1 2 2 1 1 2 2 2 2 0 0 2 2 2 2 2 2 2 2 2 2 0 0 2 2 2 2 1 1 2 2 2 2 2 2 2 2 2 2 2 2 2 2 2 2 0 0 2 2 2 2 2 2
1 SNP-1.1496706. 0 1497707 1 1 1 1 1 1 1 1 1 1 2 2 1 1 2 2 2 2 1 1 2 2 2 2 2 2 2 2 2 2 1 1 2 2 2 2 2 2 2 2 2 2 2 2 2 2 2 2 2 2 2 2 2 2 2 2 2 2 2 2 0 0
1 SNP-1.1496945. 0 1497946 1 1 1 1 1 1 1 1 1 1 0 0 1 1 2 2 1 1 0 0 2 2 1 1 0 0 2 2 2 2 1 1 2 2 2 2 2 2 2 2 2 2 2 2 1 1 2 2 1 1 2 2 2 2 1 1 2 2 1 2 1 2
1 SNP-1.1497827. 0 1498828 1 1 1 1 1 1 1 1 1 1 2 2 1 1 2 2 2 2 0 0 2 2 2 2 2 2 2 2 2 2 1 1 2 2 2 2 2 2 2 2 2 2 2 2 2 2 2 2 2 2 2 2 2 2 0 0 0 0 2 2 2 2
1 SNP-1.1499224. 0 1500225 2 2 2 2 2 2 2 2 2 2 0 0 2 2 1 1 2 2 2 2 1 1 2 2 2 2 1 1 1 1 2 2 0 0 0 0 1 1 1 1 1 1 1 1 1 1 1 1 2 2 1 1 0 0 2 2 0 0 0 0 2 2
1 SNP-1.1500537. 0 1501538 0 0 2 2 1 1 1 1 1 1 2 2 0 0 2 2 2 2 0 0 2 2 0 0 2 2 2 2 2 2 0 0 2 2 2 2 2 2 2 2 2 2 2 2 2 2 2 2 2 2 2 2 2 2 2 2 2 2 2 2 0 0
1 SNP-1.1500574. 0 1501575 2 2 2 2 2 2 2 2 2 2 2 2 2 2 2 2 2 2 1 1 2 2 2 2 0 0 2 2 2 2 2 2 2 2 1 1 2 2 2 2 2 2 2 2 2 2 2 2 2 2 2 2 2 2 2 2 1 1 2 2 2 2
1 SNP-1.1501519. 0 1502520 1 1 1 1 1 1 1 1 1 1 2 2 1 1 2 2 1 1 1 1 2 2 1 1 2 2 2 2 2 2 1 1 2 2 2 2 2 2 2 2 2 2 2 2 1 1 2 2 1 1 2 2 2 2 1 1 2 2 2 2 1 2
1 SNP-1.1502552. 0 1503553 2 2 2 2 2 2 2 2 2 2 2 2 2 2 2 2 2 2 2 2 2 2 2 2 2 2 2 2 2 2 2 2 2 2 2 2 2 2 2 2 2 2 1 1 2 2 1 1 2 2 2 2 1 1 2 2 0 0 2 2 2 2
1 SNP-1.1503277. 0 1504278 1 1 0 0 1 1 1 1 1 1 2 2 1 1 2 2 1 1 0 0 2 2 1 1 2 2 2 2 2 2 1 1 2 2 2 2 2 2 2 2 2 2 2 2 1 1 2 2 1 1 2 2 2 2 1 1 0 0 2 2 1 2
1 SNP-1.1503379. 0 1504380 1 1 1 1 1 1 1 1 1 1 2 2 1 1 2 2 1 1 1 1 2 2 1 1 0 0 2 2 2 2 1 1 2 2 2 2 2 2 2 2 2 2 2 2 1 1 2 2 1 1 2 2 2 2 1 1 0 0 0 0 1 2
1 SNP-1.1503418. 0 1504419 1 1 1 1 1 1 1 1 1 1 2 2 1 1 2 2 1 1 1 1 2 2 1 1 2 2 2 2 2 2 1 1 2 2 2 2 2 2 2 2 2 2 2 2 1 1 2 2 1 1 2 2 2 2 1 1 2 2 2 2 1 1
1 SNP-1.1503538. 0 1504539 2 2 2 2 2 2 2 2 2 2 2 2 2 2 2 2 1 1 2 2 2 2 2 2 2 2 2 2 2 2 2 2 2 2 0 0 2 2 2 2 0 0 2 2 2 2 2 2 0 0 2 2 2 2 2 2 1 1 0 0 1 1
1 SNP-1.1503562. 0 1504563 1 1 1 1 1 1 1 1 1 1 2 2 1 1 2 2 1 1 1 1 2 2 1 1 2 2 2 2 2 2 1 1 2 2 2 2 2 2 2 2 2 2 2 2 1 1 2 2 1 1 2 2 2 2 1 1 2 2 2 2 1 2
1 SNP-1.1504624. 0 1505625 1 1 1 1 1 1 1 1 1 1 2 2 1 1 2 2 1 1 1 1 2 2 1 1 2 2 2 2 2 2 1 1 2 2 2 2 2 2 2 2 2 2 2 2 1 1 2 2 1 1 2 2 2 2 1 1 0 0 2 2 1 2
1 SNP-1.1505455. 0 1506456 1 1 1 1 1 1 1 1 1 1 0 0 0 0 2 2 1 1 1 1 2 2 1 1 0 0 2 2 2 2 1 1 2 2 2 2 2 2 2 2 2 2 2 2 1 1 2 2 1 1 2 2 2 2 1 1 2 2 2 2 2 2
1 SNP-1.1507106. 0 1508107 1 1 1 1 1 1 1 1 1 1 2 2 1 1 2 2 1 1 1 1 2 2 1 1 2 2 2 2 2 2 1 1 2 2 2 2 2 2 2 2 2 2 2 2 1 1 2 2 1 1 2 2 2 2 1 1 2 2 2 2 2 2
1 SNP-1.1509076. 0 1510077 2 2 2 2 2 2 2 2 2 2 2 2 2 2 0 0 2 2 2 2 2 2 2 2 2 2 2 2 2 2 2 2 2 2 2 2 2 2 2 2 2 2 2 2 2 2 2 2 2 2 2 2 2 2 1 1 1 1 2 2 1 1
1 SNP-1.1509624. 0 1510625 1 1 1 1 1 1 1 1 1 1 2 2 1 1 2 2 1 1 1 1 2 2 1 1 2 2 2 2 2 2 1 1 2 2 2 2 2 2 2 2 2 2 2 2 1 1 2 2 1 1 2 2 2 2 1 1 2 2 2 2 1 2
1 SNP-1.1512331. 0 1513332 2 2 2 2 2 2 2 2 2 2 2 2 2 2 2 2 1 1 2 2 2 2 1 1 2 2 2 2 2 2 2 2 2 2 2 2 2 2 2 2 2 2 2 2 0 0 2 2 1 1 2 2 2 2 2 2 2 2 2 2 2 2
1 SNP-1.1515298. 0 1516299 1 1 1 1 2 2 1 1 1 1 2 2 1 1 2 2 1 1 1 1 2 2 1 1 2 2 2 2 2 2 1 1 2 2 2 2 1 2 1 2 1 2 0 0 1 1 2 2 1 1 2 2 2 2 1 1 0 0 2 2 1 2
1 SNP-1.1515944. 0 1516945 2 2 2 2 1 1 2 2 2 2 1 1 2 2 1 1 2 2 2 2 1 1 2 2 2 2 1 1 1 1 2 2 1 1 1 2 2 2 2 2 2 2 1 1 2 2 1 1 2 2 2 2 1 1 2 2 2 2 1 1 2 2
1 SNP-1.1518230. 0 1519231 1 1 1 1 2 2 1 1 1 1 2 2 1 1 2 2 2 2 1 1 2 2 2 2 2 2 2 2 2 2 1 1 2 2 2 2 2 2 2 2 2 2 2 2 2 2 2 2 2 2 2 2 2 2 1 2 2 2 2 2 0 0
1 SNP-1.1520884. 0 1521885 2 2 2 2 2 2 2 2 2 2 0 0 2 2 2 2 1 1 2 2 2 2 1 1 0 0 2 2 2 2 2 2 2 2 0 0 2 2 2 2 2 2 2 2 2 2 2 2 1 1 2 2 1 1 2 2 2 2 2 2 2 2
1 SNP-1.1521650. 0 1522651 2 2 2 2 2 2 2 2 2 2 2 2 2 2 1 1 2 2 2 2 2 2 2 2 1 1 2 2 2 2 2 2 2 2 1 1 1 1 1 1 1 1 2 2 2 2 2 2 2 2 1 1 2 2 2 2 1 1 1 1 1 2
1 SNP-1.1522578. 0 1523579 2 2 2 2 2 2 2 2 2 2 2 2 2 2 1 1 0 0 2 2 2 2 2 2 2 2 2 2 2 2 2 2 2 2 1 1 1 1 1 1 0 0 2 2 2 2 2 2 2 2 1 1 2 2 2 2 1 1 1 2 2 2
1 SNP-1.1523102. 0 1524103 2 2 2 2 1 2 2 2 2 2 2 2 2 2 1 1 2 2 2 2 0 0 2 2 1 2 2 2 2 2 2 2 2 2 1 1 1 1 1 1 1 1 2 2 2 2 2 2 2 2 1 1 2 2 2 2 1 1 1 1 1 2
1 SNP-1.1529094. 0 1530095 0 0 2 2 2 2 2 2 1 1 2 2 2 2 2 2 2 2 0 0 1 1 2 2 2 2 1 1 1 1 1 1 1 1 1 1 2 2 2 2 2 2 2 2 2 2 2 2 2 2 2 2 2 2 2 2 2 2 2 2 2 2
1 SNP-1.1529326. 0 1530327 2 2 2 2 2 2 2 2 2 2 2 2 2 2 1 1 0 0 2 2 0 0 2 2 2 2 1 1 0 0 1 1 2 2 2 2 0 0 1 1 2 2 2 2 2 2 2 2 2 2 1 1 2 2 2 2 2 2 0 0 2 2
1 SNP-1.1529487. 0 1530488 2 2 2 2 2 2 2 2 2 2 2 2 2 2 2 2 2 2 2 2 2 2 2 2 2 2 0 0 0 0 1 1 0 0 2 2 2 2 2 2 2 2 2 2 2 2 0 0 2 2 2 2 2 2 1 1 0 0 2 2 2 2
1 SNP-1.1529548. 0 1530549 2 2 2 2 2 2 2 2 2 2 2 2 2 2 0 0 2 2 2 2 2 2 2 2 2 2 2 2 2 2 2 2 2 2 2 2 0 0 1 1 1 1 2 2 2 2 1 1 2 2 0 0 2 2 2 2 1 1 0 0 2 2
1 SNP-1.1530696. 0 1531697 2 2 2 2 2 2 2 2 2 2 2 2 2 2 1 1 2 2 2 2 2 2 2 2 1 1 2 2 2 2 2 2 2 2 1 1 1 1 1 1 1 1 2 2 2 2 2 2 2 2 1 1 2 2 2 2 1 1 1 1 1 2
1 SNP-1.1530858. 0 1531859 2 2 2 2 1 1 2 2 2 2 1 1 2 2 2 2 2 2 2 2 1 1 2 2 0 0 1 1 1 1 2 2 1 1 2 2 2 2 2 2 2 2 2 2 2 2 2 2 2 2 2 2 2 2 2 2 2 2 2 2 0 0
1 SNP-1.1531172. 0 1532173 2 2 2 2 2 2 2 2 2 2 2 2 2 2 1 1 2 2 2 2 2 2 2 2 1 1 2 2 2 2 2 2 2 2 1 2 1 1 1 1 1 1 2 2 2 2 2 2 2 2 1 1 2 2 2 2 1 1 0 0 1 1
1 SNP-1.1531280. 0 1532281 2 2 2 2 2 2 2 2 2 2 0 0 2 2 1 1 2 2 2 2 2 2 2 2 1 1 2 2 2 2 2 2 2 2 1 1 1 1 1 1 0 0 2 2 2 2 2 2 2 2 1 1 2 2 2 2 1 1 1 2 1 2
1 SNP-1.1531872. 0 1532873 1 1 1 1 1 1 1 1 1 1 1 1 1 1 2 2 2 2 1 1 1 1 2 2 2 2 1 1 1 1 1 1 1 1 2 2 2 2 2 2 2 2 2 2 2 2 2 2 2 2 2 2 2 2 1 1 2 2 1 2 2 2
1 SNP-1.1532444. 0 1533445 2 2 2 2 2 2 2 2 2 2 0 0 2 2 2 2 1 1 2 2 2 2 2 2 2 2 2 2 2 2 2 2 2 2 2 2 2 2 2 2 2 2 1 1 0 0 2 2 1 1 2 2 0 0 2 2 2 2 2 2 2 2
1 SNP-1.1536266. 0 1537267 2 2 2 2 2 2 2 2 2 2 2 2 2 2 1 1 2 2 2 2 2 2 2 2 1 1 2 2 2 2 2 2 2 2 1 1 1 1 1 1 1 1 2 2 2 2 2 2 2 2 1 1 2 2 2 2 1 1 1 1 1 2
1 SNP-1.1538038. 0 1539039 2 2 2 2 2 2 2 2 2 2 2 2 2 2 2 2 2 2 1 1 2 2 2 2 2 2 2 2 2 2 2 2 2 2 0 0 2 2 2 2 2 2 2 2 2 2 2 2 2 2 2 2 2 2 2 2 0 0 0 0 1 1
1 SNP-1.1539868. 0 1540869 1 1 1 1 1 1 1 1 1 1 1 1 1 1 2 2 2 2 1 1 1 1 2 2 2 2 1 1 1 1 1 1 1 1 2 2 2 2 2 2 2 2 2 2 2 2 2 2 2 2 2 2 2 2 1 1 2 2 2 2 1 2
1 SNP-1.1542269. 0 1543270 1 1 1 1 1 1 1 1 1 1 1 2 1 1 2 2 2 2 1 1 1 1 2 2 2 2 1 1 1 1 1 1 1 1 2 2 2 2 2 2 2 2 2 2 2 2 2 2 2 2 2 2 2 2 1 1 2 2 2 2 2 2
1 SNP-1.1542536. 0 1543537 2 2 2 2 2 2 2 2 2 2 2 2 2 2 2 2 2 2 2 2 2 2 2 2 1 1 2 2 2 2 2 2 2 2 2 2 1 1 1 1 0 0 2 2 2 2 2 2 2 2 1 1 2 2 2 2 0 0 2 2 2 2
1 SNP-1.1542935. 0 1543936 2 2 2 2 2 2 2 2 2 2 2 2 2 2 2 2 1 1 2 2 2 2 1 1 2 2 2 2 2 2 2 2 2 2 2 2 2 2 2 2 1 1 1 1 1 1 1 1 1 1 2 2 1 1 2 2 2 2 2 2 2 2
1 SNP-1.1544419. 0 1545420 2 2 2 2 2 2 2 2 2 2 2 2 2 2 2 2 1 1 2 2 2 2 1 1 2 2 2 2 0 0 2 2 2 2 2 2 2 2 2 2 1 1 1 1 1 1 1 1 0 0 2 2 1 1 2 2 2 2 0 0 1 1
1 SNP-1.1546341. 0 1547342 2 2 2 2 1 1 2 2 2 2 2 2 2 2 2 2 2 2 2 2 2 2 2 2 1 1 2 2 2 2 2 2 2 2 2 2 1 1 1 1 2 2 2 2 2 2 2 2 2 2 1 1 2 2 2 2 1 1 2 2 2 2
1 SNP-1.1549486. 0 1550487 2 2 2 2 1 1 2 2 2 2 2 2 2 2 2 2 2 2 2 2 2 2 2 2 1 1 2 2 2 2 2 2 2 2 2 2 1 1 1 1 2 2 2 2 2 2 2 2 2 2 1 1 2 2 2 2 1 1 2 2 2 2
1 SNP-1.1549797. 0 1550798 2 2 2 2 2 2 2 2 2 2 2 2 2 2 2 2 2 2 2 2 2 2 2 2 2 2 2 2 2 2 2 2 2 2 2 2 2 2 2 2 2 2 1 1 2 2 1 1 2 2 2 2 1 1 2 2 2 2 2 2 2 2
1 SNP-1.1550498. 0 1551499 2 2 2 2 1 1 2 2 2 2 2 2 2 2 2 2 2 2 2 2 2 2 2 2 1 1 2 2 2 2 2 2 2 2 2 2 1 1 1 1 2 2 2 2 2 2 2 2 2 2 1 1 2 2 2 2 1 1 2 2 2 2
1 SNP-1.1551372. 0 1552373 2 2 2 2 1 1 2 2 2 2 2 2 2 2 1 1 2 2 2 2 2 2 2 2 1 1 2 2 2 2 2 2 2 2 1 1 1 1 1 1 2 2 2 2 2 2 2 2 2 2 1 1 2 2 2 2 1 1 1 1 1 1
1 SNP-1.1552114. 0 1553115 1 1 1 1 2 2 1 1 1 1 1 1 1 1 2 2 2 2 1 1 1 1 2 2 2 2 1 1 1 1 1 1 1 1 2 2 2 2 2 2 2 2 2 2 2 2 2 2 2 2 2 2 2 2 1 1 2 2 2 2 2 2
1 SNP-1.1553160. 0 1554161 2 2 2 2 2 2 2 2 2 2 2 2 2 2 2 2 1 1 2 2 2 2 1 1 2 2 2 2 2 2 2 2 2 2 2 2 2 2 2 2 1 1 1 1 1 1 1 1 1 1 2 2 1 1 2 2 2 2 2 2 2 2
1 SNP-1.1553195. 0 1554196 2 2 2 2 1 1 2 2 2 2 2 2 2 2 1 1 2 2 2 2 2 2 2 2 1 1 2 2 2 2 2 2 2 2 0 0 1 1 1 1 2 2 2 2 2 2 2 2 2 2 1 1 2 2 2 2 1 1 0 0 0 0
1 SNP-1.1555996. 0 1556997 2 2 2 2 2 2 2 2 2 2 2 2 2 2 2 2 1 1 2 2 2 2 1 1 2 2 2 2 2 2 2 2 2 2 2 2 2 2 2 2 1 1 1 1 1 1 1 1 1 1 2 2 1 1 2 2 2 2 2 2 2 2
1 SNP-1.1556714. 0 1557715 1 1 1 1 2 2 1 1 1 1 1 1 1 1 2 2 2 2 1 1 1 1 2 2 2 2 1 1 1 1 1 1 1 1 2 2 2 2 2 2 2 2 2 2 2 2 2 2 2 2 2 2 2 2 1 1 2 2 2 2 2 2
1 SNP-1.1558410. 0 1559411 0 0 2 2 1 1 2 2 2 2 2 2 2 2 1 1 2 2 2 2 2 2 2 2 1 1 2 2 2 2 2 2 2 2 1 1 1 1 1 1 1 2 0 0 2 2 2 2 2 2 1 1 2 2 2 2 1 1 1 1 1 2
1 SNP-1.1559602. 0 1560603 2 2 2 2 2 2 2 2 2 2 1 1 2 2 2 2 2 2 2 2 1 1 2 2 2 2 1 1 1 1 2 2 1 1 2 2 2 2 2 2 2 2 2 2 2 2 2 2 2 2 2 2 2 2 2 2 2 2 2 2 2 2
1 SNP-1.1559685. 0 1560686 2 2 2 2 2 2 2 2 2 2 2 2 2 2 2 2 2 2 2 2 2 2 2 2 0 0 2 2 2 2 2 2 2 2 0 0 2 2 2 2 0 0 2 2 2 2 2 2 2 2 2 2 2 2 1 1 1 1 1 1 1 1
1 SNP-1.1560565. 0 1561566 1 1 1 1 0 0 1 1 1 1 2 2 1 1 1 1 2 2 1 1 2 2 2 2 0 0 2 2 2 2 1 1 2 2 1 1 2 2 1 1 2 2 2 2 2 2 2 2 2 2 1 1 2 2 2 2 1 1 1 1 1 2
1 SNP-1.1560973. 0 1561974 2 2 2 2 2 2 2 2 2 2 1 1 2 2 2 2 1 1 2 2 1 1 1 1 2 2 1 1 1 1 2 2 1 1 2 2 1 1 2 2 1 1 1 1 1 1 1 1 1 1 2 2 1 1 1 1 2 2 2 2 2 2
1 SNP-1.1561671. 0 1562672 1 1 1 1 1 1 1 1 1 1 2 2 1 1 1 1 2 2 1 1 2 2 2 2 1 1 2 2 2 2 1 1 2 2 0 0 2 2 1 1 2 2 2 2 2 2 2 2 2 2 1 1 2 2 2 2 0 0 1 1 1 2
1 SNP-1.1564331. 0 1565332 2 2 2 2 2 2 2 2 2 2 1 1 2 2 2 2 1 1 2 2 1 1 1 1 2 2 1 1 1 1 2 2 1 1 2 2 1 1 2 2 1 1 1 1 1 1 1 1 1 1 2 2 1 1 2 2 2 2 2 2 1 2
1 SNP-1.1564413. 0 1565414 2 2 2 2 2 2 2 2 2 2 1 1 2 2 2 2 2 2 2 2 2 2 1 1 2 2 2 2 2 2 2 2 2 2 2 2 0 0 2 2 2 2 2 2 2 2 2 2 2 2 2 2 2 2 0 0 2 2 0 0 1 1
1 SNP-1.1564467. 0 1565468 2 2 2 2 2 2 2 2 2 2 2 2 2 2 2 2 2 2 2 2 2 2 2 2 2 2 2 2 2 2 2 2 2 2 2 2 2 2 2 2 2 2 1 1 2 2 1 1 2 2 2 2 1 1 2 2 2 2 2 2 2 2
1 SNP-1.1565415. 0 1566416 2 2 2 2 2 2 2 2 2 2 2 2 2 2 2 2 2 2 2 2 2 2 2 2 2 2 2 2 2 2 2 2 0 0 2 2 2 2 2 2 2 2 0 0 2 2 2 2 2 2 2 2 2 2 1 1 2 2 2 2 1 1
1 SNP-1.1566100. 0 1567101 2 2 2 2 2 2 2 2 2 2 2 2 2 2 2 2 1 1 2 2 2 2 1 1 2 2 2 2 2 2 2 2 2 2 2 2 1 1 2 2 1 1 1 1 1 1 1 1 1 1 2 2 1 1 2 2 2 2 2 2 2 2
1 SNP-1.1567572. 0 1568573 2 2 2 2 2 2 2 2 2 2 1 1 2 2 2 2 1 1 2 2 1 1 1 1 2 2 1 1 1 1 2 2 1 1 2 2 1 1 2 2 1 1 1 1 1 1 1 1 1 1 2 2 1 1 2 2 2 2 2 2 1 2
1 SNP-1.1568048. 0 1569049 2 2 2 2 2 2 2 2 2 2 1 1 2 2 2 2 2 2 2 2 1 1 2 2 2 2 1 1 1 1 2 2 1 1 2 2 2 2 2 2 2 2 2 2 2 2 2 2 2 2 2 2 2 2 0 0 2 2 2 2 1 2
1 SNP-1.1568574. 0 1569575 2 2 2 2 2 2 2 2 2 2 1 1 2 2 2 2 1 1 2 2 1 1 1 1 2 2 1 1 1 1 2 2 1 1 0 0 1 1 2 2 1 1 1 1 1 1 1 1 1 1 2 2 1 1 2 2 2 2 2 2 0 0
1 SNP-1.1569482. 0 1570483 2 2 2 2 2 2 2 2 2 2 1 1 2 2 2 2 2 2 2 2 1 1 2 2 2 2 1 1 1 1 2 2 1 1 2 2 2 2 2 2 2 2 2 2 2 2 2 2 2 2 2 2 2 2 0 0 2 2 2 2 1 1
1 SNP-1.1569895. 0 1570896 2 2 2 2 2 2 2 2 2 2 0 0 0 0 2 2 1 1 2 2 2 2 1 1 2 2 2 2 2 2 2 2 0 0 2 2 1 1 2 2 1 1 1 1 1 1 1 1 1 1 2 2 1 1 2 2 2 2 1 1 1 1
1 SNP-1.1570743. 0 1571744 2 2 2 2 2 2 2 2 2 2 0 0 0 0 2 2 1 1 2 2 2 2 1 1 2 2 2 2 2 2 2 2 2 2 2 2 1 1 2 2 1 1 1 1 1 1 1 1 1 1 2 2 1 1 0 0 2 2 2 2 2 2
1 SNP-1.1571404. 0 1572405 2 2 2 2 2 2 2 2 2 2 1 1 2 2 2 2 0 0 2 2 2 2 2 2 1 1 2 2 2 2 2 2 2 2 1 1 2 2 2 2 2 2 2 2 2 2 2 2 2 2 2 2 2 2 2 2 2 2 2 2 2 2
1 SNP-1.1572856. 0 1573857 2 2 2 2 2 2 2 2 2 2 1 1 2 2 2 2 2 2 2 2 0 0 2 2 1 1 2 2 2 2 2 2 2 2 2 2 2 2 2 2 2 2 2 2 2 2 2 2 2 2 2 2 2 2 2 2 2 2 2 2 2 2
1 SNP-1.1574445. 0 1575446 2 2 2 2 2 2 2 2 2 2 1 1 2 2 2 2 1 1 2 2 1 1 1 1 2 2 1 1 1 1 2 2 1 1 2 2 1 1 2 2 1 1 1 1 1 1 1 1 1 1 2 2 1 1 2 2 2 2 2 2 1 2
1 SNP-1.1576166. 0 1577167 2 2 2 2 2 2 2 2 0 0 0 0 2 2 2 2 2 2 2 2 1 1 2 2 2 2 2 2 2 2 1 1 2 2 2 2 2 2 2 2 0 0 2 2 2 2 2 2 2 2 0 0 2 2 2 2 2 2 2 2 2 2
1 SNP-1.1577518. 0 1578519 2 2 2 2 2 2 2 2 2 2 1 1 2 2 1 1 2 2 2 2 1 1 2 2 2 2 1 1 1 1 2 2 1 1 1 1 2 2 2 2 2 2 2 2 2 2 2 2 2 2 0 0 2 2 2 2 2 2 1 1 1 2
1 SNP-1.1579568. 0 1580569 2 2 2 2 2 2 2 2 2 2 2 2 2 2 2 2 2 2 0 0 2 2 2 2 2 2 2 2 2 2 2 2 2 2 2 2 2 2 2 2 2 2 0 0 2 2 2 2 2 2 2 2 0 0 2 2 1 1 0 0 1 1
1 SNP-1.1579614. 0 1580615 2 2 2 2 0 0 2 2 2 2 1 1 2 2 2 2 2 2 2 2 2 2 2 2 2 2 0 0 2 2 2 2 2 2 1 1 2 2 2 2 0 0 2 2 0 0 2 2 2 2 2 2 1 1 2 2 2 2 2 2 0 0
1 SNP-1.1592385. 0 1593386 2 2 2 2 2 2 2 2 2 2 2 2 2 2 2 2 2 2 2 2 2 2 2 2 2 2 2 2 2 2 2 2 2 2 2 2 0 0 1 1 1 1 0 0 2 2 0 0 0 0 1 1 2 2 2 2 2 2 2 2 2 2
1 SNP-1.1592600. 0 1593601 2 2 2 2 2 2 2 2 2 2 2 2 0 0 2 2 2 2 0 0 2 2 2 2 2 2 2 2 2 2 2 2 2 2 2 2 1 1 1 1 1 1 1 1 1 1 1 1 0 0 1 1 0 0 2 2 1 1 2 2 2 2
1 SNP-1.1592765. 0 1593766 1 1 1 1 1 1 1 1 1 1 0 0 1 1 2 2 2 2 1 1 0 0 2 2 1 1 2 2 2 2 1 1 2 2 2 2 2 2 1 1 2 2 2 2 2 2 2 2 2 2 1 1 0 0 2 2 1 1 2 2 2 2
1 SNP-1.1592993. 0 1593994 1 1 1 1 1 1 1 1 0 0 2 2 1 1 2 2 2 2 2 2 2 2 2 2 2 2 2 2 2 2 0 0 2 2 2 2 0 0 2 2 2 2 1 1 1 1 0 0 0 0 1 1 0 0 2 2 1 1 0 0 2 2
1 SNP-1.1593098. 0 1594099 2 2 2 2 2 2 2 2 2 2 2 2 2 2 2 2 2 2 2 2 0 0 2 2 2 2 2 2 2 2 2 2 2 2 2 2 0 0 2 2 0 0 1 1 0 0 2 2 1 1 2 2 1 1 2 2 2 2 2 2 2 2
1 SNP-1.1593321. 0 1594322 2 2 2 2 1 1 2 2 2 2 2 2 2 2 2 2 2 2 2 2 2 2 2 2 2 2 2 2 2 2 2 2 2 2 2 2 2 2 1 1 1 1 2 2 0 0 2 2 0 0 1 1 1 1 2 2 0 0 2 2 1 1
1 SNP-1.1593471. 0 1594472 2 2 2 2 2 2 2 2 2 2 2 2 2 2 2 2 2 2 2 2 2 2 2 2 2 2 2 2 2 2 2 2 2 2 2 2 1 1 2 2 2 2 0 0 2 2 2 2 1 1 2 2 2 2 2 2 2 2 2 2 2 2
1 SNP-1.1593794. 0 1594795 1 2 1 2 1 2 1 2 1 2 2 2 1 2 2 2 2 2 1 2 2 2 2 2 1 2 2 2 2 2 1 2 2 2 2 2 2 2 1 2 2 2 2 2 2 2 2 2 2 2 1 2 2 2 2 2 1 1 2 2 2 2
1 SNP-1.1593890. 0 1594891 1 1 1 1 1 1 1 1 1 1 0 0 1 1 2 2 0 0 1 1 2 2 2 2 1 1 2 2 2 2 1 1 2 2 2 2 2 2 1 1 2 2 2 2 2 2 2 2 2 2 1 1 2 2 1 1 1 1 2 2 1 1
1 SNP-1.1594025. 0 1595026 1 2 1 2 1 2 1 2 1 2 2 2 1 2 2 2 2 2 1 2 2 2 2 2 1 2 2 2 2 2 1 2 2 2 2 2 2 2 1 2 2 2 2 2 2 2 2 2 2 2 1 2 2 2 2 2 1 1 2 2 2 2
1 SNP-1.1594923. 0 1595924 2 2 2 2 2 2 2 2 2 2 1 2 2 2 1 2 1 2 2 2 1 2 0 0 2 2 1 2 1 2 2 2 1 2 1 2 1 1 2 2 1 2 1 1 1 1 1 1 1 1 2 2 1 1 2 2 2 2 1 2 0 0
1 SNP-1.1595022. 0 1596023 2 2 0 0 2 2 2 2 2 2 2 2 2 2 0 0 1 1 2 2 2 2 2 2 2 2 2 2 2 2 2 2 0 0 2 2 0 0 0 0 1 1 1 1 0 0 0 0 2 2 2 2 2 2 2 2 2 2 2 2 2 2
1 SNP-1.1595024. 0 1596025 1 1 1 1 1 1 1 1 1 1 2 2 1 1 2 2 2 2 1 1 2 2 2 2 1 1 2 2 2 2 1 1 2 2 0 0 2 2 1 1 2 2 2 2 2 2 2 2 2 2 1 1 2 2 1 1 1 1 2 2 0 0
1 SNP-1.1596083. 0 1597084 2 2 0 0 2 2 0 0 0 0 2 2 0 0 2 2 0 0 2 2 2 2 2 2 2 2 2 2 2 2 2 2 2 2 1 1 0 0 2 2 2 2 2 2 2 2 2 2 2 2 2 2 2 2 0 0 1 1 2 2 2 2
1 SNP-1.1596127. 0 1597128 2 2 2 2 2 2 2 2 2 2 0 0 2 2 2 2 0 0 2 2 2 2 0 0 2 2 2 2 0 0 2 2 0 0 2 2 1 1 2 2 0 0 1 1 1 1 1 1 0 0 2 2 1 1 2 2 2 2 0 0 2 2
1 SNP-1.1597132. 0 1598133 1 1 1 1 1 1 1 1 1 1 2 2 1 1 2 2 2 2 1 1 2 2 2 2 0 0 2 2 2 2 1 1 2 2 2 2 2 2 1 1 2 2 2 2 2 2 2 2 2 2 1 1 2 2 2 2 2 2 2 2 2 2
1 SNP-1.1597595. 0 1598596 1 1 1 1 1 1 1 1 1 1 2 2 1 1 2 2 2 2 1 1 2 2 2 2 1 1 2 2 2 2 1 1 2 2 2 2 2 2 1 1 2 2 2 2 2 2 2 2 2 2 1 1 2 2 1 1 1 1 2 2 1 2
1 SNP-1.1599378. 0 1600379 1 1 1 1 1 1 1 1 1 1 2 2 1 1 2 2 2 2 1 1 2 2 2 2 1 1 2 2 2 2 1 1 2 2 2 2 2 2 1 1 2 2 2 2 2 2 2 2 2 2 1 1 2 2 2 2 1 1 2 2 2 2
1 SNP-1.1600993. 0 1601994 2 2 2 2 2 2 2 2 2 2 0 0 2 2 0 0 1 1 2 2 2 2 1 1 2 2 2 2 1 2 2 2 2 2 2 2 1 1 2 2 1 1 1 1 1 1 1 1 1 1 2 2 1 1 1 2 2 2 0 0 1 2
1 SNP-1.1601004. 0 1602005 2 2 2 2 2 2 2 2 2 2 1 1 2 2 1 1 2 2 2 2 1 1 2 2 2 2 1 1 1 1 2 2 1 1 1 1 2 2 2 2 2 2 2 2 2 2 2 2 2 2 2 2 2 2 2 2 2 2 1 1 1 1
1 SNP-1.1601784. 0 1602785 1 1 1 1 1 1 1 1 1 1 2 2 1 1 2 2 2 2 1 1 2 2 2 2 1 1 2 2 2 2 1 1 2 2 2 2 2 2 1 1 2 2 2 2 2 2 2 2 2 2 1 1 2 2 1 1 1 1 2 2 1 2
1 SNP-1.1603877. 0 1604878 1 2 2 2 2 2 2 2 2 2 2 2 2 2 2 2 2 2 2 2 2 2 2 2 2 2 2 2 2 2 2 2 2 2 2 2 2 2 1 1 2 2 2 2 2 2 2 2 2 2 1 1 2 2 1 2 2 2 2 2 2 2
1 SNP-1.1604768. 0 1605769 1 1 1 1 1 1 1 1 1 1 2 2 1 1 2 2 2 2 1 1 2 2 2 2 1 1 2 2 2 2 1 1 2 2 2 2 2 2 1 1 2 2 2 2 2 2 2 2 2 2 1 1 2 2 2 2 1 1 2 2 2 2
1 SNP-1.1605088. 0 1606089 2 2 2 2 2 2 2 2 2 2 0 0 2 2 2 2 0 0 2 2 2 2 0 0 2 2 0 0 2 2 2 2 2 2 2 2 0 0 2 2 2 2 1 1 0 0 0 0 1 1 2 2 1 1 0 0 2 2 2 2 2 2
1 SNP-1.1605594. 0 1606595 1 1 1 1 1 1 1 1 1 1 2 2 1 1 2 2 2 2 1 1 2 2 2 2 1 1 2 2 2 2 1 1 2 2 2 2 2 2 1 1 2 2 2 2 2 2 2 2 2 2 1 1 2 2 2 2 1 1 2 2 2 2
1 SNP-1.1606451. 0 1607452 2 2 2 2 2 2 2 2 2 2 1 2 2 2 1 1 2 2 2 2 1 1 2 2 2 2 1 1 1 1 2 2 1 1 1 1 2 2 2 2 2 2 2 2 2 2 2 2 2 2 2 2 2 2 1 2 2 2 1 1 2 2
1 SNP-1.1606500. 0 1607501 1 1 1 1 1 1 1 1 1 1 2 2 1 1 2 2 2 2 1 1 2 2 2 2 1 1 2 2 2 2 1 1 2 2 2 2 2 2 1 1 2 2 2 2 2 2 2 2 2 2 1 1 2 2 2 2 1 1 2 2 2 2
1 SNP-1.1606693. 0 1607694 2 2 2 2 2 2 2 2 2 2 2 2 2 2 2 2 1 1 2 2 2 2 1 1 2 2 2 2 2 2 2 2 2 2 2 2 1 1 2 2 1 1 1 1 1 1 1 1 1 1 2 2 1 1 2 2 2 2 2 2 2 2
1 SNP-1.1607066. 0 1608067 2 2 2 2 2 2 2 2 2 2 2 2 2 2 2 2 1 1 2 2 2 2 2 2 2 2 2 2 2 2 2 2 0 0 2 2 1 1 2 2 2 2 2 2 0 0 0 0 2 2 2 2 0 0 2 2 2 2 2 2 2 2
1 SNP-1.1607367. 0 1608368 1 1 0 0 2 2 1 1 1 2 2 2 1 1 2 2 2 2 1 1 2 2 2 2 2 2 2 2 2 2 1 1 2 2 2 2 2 2 2 2 2 2 2 2 2 2 2 2 2 2 2 2 2 2 2 2 2 2 2 2 2 2
1 SNP-1.1607731. 0 1608732 2 2 2 2 2 2 2 2 2 2 2 2 2 2 2 2 2 2 2 2 2 2 2 2 2 2 2 2 2 2 2 2 2 2 2 2 2 2 1 1 2 2 2 2 2 2 2 2 2 2 1 1 2 2 2 2 2 2 2 2 2 2
1 SNP-1.1616861. 0 1617862 2 2 2 2 2 2 2 2 2 2 2 2 2 2 2 2 1 1 2 2 2 2 1 1 2 2 2 2 2 2 2 2 2 2 2 2 1 1 2 2 1 1 1 1 1 1 1 1 1 1 2 2 1 1 2 2 2 2 2 2 2 2
1 SNP-1.1617642. 0 1618643 2 2 2 2 2 2 2 2 2 2 0 0 2 2 1 1 2 2 2 2 0 0 2 2 2 2 1 1 1 1 2 2 1 1 1 1 2 2 2 2 2 2 2 2 2 2 2 2 2 2 2 2 2 2 2 2 2 2 1 1 1 2
1 SNP-1.1617842. 0 1618843 2 2 2 2 2 2 2 2 2 2 2 2 2 2 2 2 1 1 2 2 2 2 1 1 2 2 2 2 2 2 2 2 2 2 2 2 1 1 2 2 1 1 1 1 1 1 1 1 1 1 2 2 1 1 2 2 2 2 2 2 2 2
1 SNP-1.1618192. 0 1619193 1 1 1 1 2 2 1 1 1 1 2 2 1 1 2 2 2 2 1 1 2 2 2 2 2 2 2 2 2 2 1 1 2 2 2 2 2 2 2 2 2 2 2 2 2 2 2 2 2 2 2 2 2 2 2 2 2 2 2 2 2 2
1 SNP-1.1618213. 0 1619214 2 2 2 2 2 2 2 2 2 2 1 1 2 2 2 2 0 0 0 0 2 2 1 1 0 0 2 2 2 2 2 2 2 2 0 0 2 2 2 2 2 2 1 1 2 2 2 2 2 2 2 2 2 2 2 2 2 2 2 2 2 2
1 SNP-1.1618226ca. 0 1619227 0 0 0 0 2 2 1 1 1 1 2 2 0 0 2 2 2 2 1 1 2 2 1 1 2 2 2 2 2 2 1 1 2 2 2 2 0 0 2 2 1 1 1 1 1 1 1 1 1 1 2 2 0 0 2 2 2 2 2 2 2 2
1 SNP-1.1618226ct. 0 1619227 1 1 0 0 2 2 1 1 1 1 2 2 0 0 2 2 0 0 1 1 2 2 0 0 2 2 2 2 2 2 1 1 2 2 2 2 1 1 2 2 1 1 1 1 1 1 1 1 1 1 2 2 1 1 2 2 2 2 2 2 2 2
1 SNP-1.1618313. 0 1619314 2 2 2 2 1 1 2 2 2 2 2 2 2 2 2 2 2 2 2 2 2 2 2 2 1 1 2 2 2 2 2 2 2 2 2 2 2 2 1 1 2 2 2 2 2 2 2 2 2 2 1 1 2 2 2 2 1 1 2 2 2 2
1 SNP-1.1620140. 0 1621141 2 2 2 2 2 2 2 2 2 2 1 2 2 2 1 1 1 1 2 2 1 2 1 1 2 2 1 1 1 1 2 2 1 1 1 1 1 1 2 2 1 1 1 1 1 1 1 1 1 1 2 2 1 1 2 2 2 2 0 0 2 2
1 SNP-1.1620311. 0 1621312 2 2 2 2 2 2 2 2 2 2 1 1 2 2 1 1 2 2 2 2 1 1 2 2 2 2 1 1 1 1 2 2 1 1 1 2 2 2 2 2 2 2 2 2 2 2 2 2 2 2 2 2 2 2 2 2 2 2 1 1 1 2
1 SNP-1.1620449. 0 1621450 2 2 2 2 2 2 2 2 2 2 1 1 2 2 0 0 1 1 2 2 1 2 0 0 2 2 0 0 0 0 2 2 1 2 1 2 1 1 2 2 1 1 1 1 1 1 1 1 1 1 2 2 1 1 2 2 2 2 1 2 1 2
1 SNP-1.1621096. 0 1622097 1 1 1 1 1 1 1 1 1 1 2 2 1 1 2 2 2 2 1 1 2 2 2 2 1 1 2 2 2 2 1 1 2 2 2 2 2 2 1 1 2 2 2 2 2 2 2 2 2 2 1 1 2 2 0 0 1 1 2 2 2 2
1 SNP-1.1622506. 0 1623507 2 2 2 2 2 2 2 2 2 2 0 0 2 2 2 2 0 0 2 2 2 2 2 2 2 2 2 2 2 2 2 2 2 2 2 2 2 2 2 2 2 2 2 2 2 2 2 2 2 2 2 2 2 2 2 2 0 0 1 1 1 1
1 SNP-1.1622675gt. 0 1623676 0 0 0 0 0 0 0 0 0 0 2 2 1 1 2 2 2 2 0 0 2 2 2 2 2 2 2 2 2 2 0 0 2 2 2 2 2 2 1 1 2 2 2 2 2 2 2 2 2 2 2 2 2 2 2 2 2 2 2 2 2 2
1 SNP-1.1622799. 0 1623800 2 2 2 2 2 2 2 2 2 2 2 2 2 2 2 2 2 2 2 2 2 2 2 2 1 1 2 2 2 2 2 2 2 2 2 2 2 2 2 2 2 2 2 2 2 2 2 2 2 2 2 2 2 2 2 2 1 1 2 2 2 2
1 SNP-1.1624186. 0 1625187 2 2 2 2 2 2 2 2 2 2 0 0 2 2 1 1 2 2 2 2 1 1 2 2 2 2 1 1 1 1 2 2 1 1 0 0 2 2 2 2 2 2 2 2 2 2 2 2 2 2 2 2 2 2 2 2 2 2 0 0 2 2
1 SNP-1.1624659. 0 1625660 1 1 1 1 1 1 1 1 1 1 2 2 1 1 2 2 2 2 1 1 2 2 2 2 1 1 2 2 2 2 1 1 2 2 2 2 2 2 2 2 2 2 2 2 2 2 2 2 2 2 2 2 2 2 2 2 1 1 2 2 2 2
1 SNP-1.1626123. 0 1627124 2 2 2 2 2 2 2 2 2 2 2 2 2 2 2 2 2 2 2 2 2 2 2 2 2 2 2 2 2 2 2 2 2 2 2 2 2 2 1 1 2 2 2 2 2 2 2 2 2 2 1 1 2 2 2 2 2 2 0 0 2 2
1 SNP-1.1626328. 0 1627329 1 1 1 1 1 1 1 1 1 1 2 2 1 1 2 2 2 2 1 1 2 2 2 2 1 1 2 2 2 2 1 1 2 2 2 2 2 2 1 1 2 2 2 2 2 2 2 2 2 2 1 1 2 2 0 0 1 1 2 2 1 2
1 SNP-1.1628678. 0 1629679 2 2 2 2 2 2 2 2 2 2 0 0 1 1 2 2 2 2 0 0 2 2 2 2 0 0 2 2 2 2 2 2 2 2 0 0 2 2 2 2 0 0 2 2 2 2 2 2 2 2 2 2 2 2 2 2 0 0 1 1 2 2
1 SNP-1.1628952. 0 1629953 1 1 1 1 1 1 1 1 1 1 1 2 1 1 2 2 2 2 1 1 2 2 2 2 1 1 2 2 2 2 1 1 2 2 2 2 2 2 2 2 2 2 2 2 2 2 2 2 2 2 2 2 2 2 2 2 1 1 2 2 2 2
1 SNP-1.1629594. 0 1630595 1 1 1 1 1 1 1 1 1 1 2 2 1 1 2 2 2 2 1 1 2 2 2 2 1 1 2 2 2 2 1 1 2 2 2 2 2 2 1 1 2 2 2 2 2 2 2 2 2 2 1 1 2 2 1 1 1 1 1 2 1 1
1 SNP-1.1630276. 0 1631277 2 2 2 2 2 2 2 2 2 2 1 1 2 2 1 1 2 2 2 2 1 1 2 2 1 2 1 1 1 1 2 2 1 1 0 0 2 2 2 2 2 2 2 2 2 2 2 2 2 2 2 2 1 2 2 2 2 2 1 1 1 2
1 SNP-1.1630413. 0 1631414 2 2 1 1 2 2 2 2 2 2 1 1 2 2 2 2 2 2 2 2 2 2 2 2 0 0 2 2 2 2 2 2 2 2 2 2 2 2 2 2 2 2 2 2 2 2 2 2 2 2 2 2 2 2 2 2 2 2 2 2 2 2
1 SNP-1.1630601. 0 1631602 1 1 1 1 2 2 1 1 1 1 2 2 1 1 2 2 2 2 1 1 2 2 2 2 2 2 2 2 2 2 1 1 2 2 2 2 2 2 2 2 2 2 2 2 2 2 2 2 2 2 2 2 2 2 2 2 1 2 2 2 2 2
1 SNP-1.1630835. 0 1631836 2 2 2 2 2 2 2 2 2 2 1 1 2 2 1 1 2 2 2 2 1 1 2 2 2 2 1 1 1 1 2 2 1 1 1 1 2 2 2 2 2 2 2 2 2 2 2 2 2 2 2 2 2 2 1 2 0 0 1 1 1 2
1 SNP-1.1631267. 0 1632268 2 2 2 2 2 2 2 2 2 2 2 2 2 2 1 1 1 1 2 2 2 2 1 1 2 2 2 2 2 2 2 2 2 2 1 1 1 1 2 2 1 1 1 1 1 1 1 1 1 1 2 2 1 1 1 1 0 0 1 1 1 1
1 SNP-1.1631375. 0 1632376 2 2 2 2 2 2 2 2 2 2 2 2 2 2 2 2 1 1 1 2 2 2 1 1 2 2 2 2 2 2 2 2 2 2 2 2 2 2 2 2 2 2 2 2 2 2 2 2 2 2 2 2 0 0 0 0 1 2 2 2 2 2
1 SNP-1.1631801. 0 1632802 2 2 2 2 2 2 2 2 2 2 0 0 2 2 2 2 1 1 2 2 2 2 1 1 2 2 2 2 2 2 2 2 2 2 2 2 1 1 2 2 1 1 1 1 1 1 1 1 1 1 2 2 1 1 2 2 2 2 2 2 0 0
1 SNP-1.1632288. 0 1633289 2 2 2 2 2 2 2 2 2 2 2 2 2 2 1 1 1 1 2 2 2 2 1 1 2 2 2 2 2 2 2 2 2 2 1 1 1 1 2 2 1 1 1 1 1 1 1 1 1 1 2 2 1 1 2 2 2 2 0 0 1 2
1 SNP-1.1632856. 0 1633857 2 2 2 2 2 2 2 2 2 2 1 1 2 2 2 2 2 2 2 2 2 2 2 2 1 1 2 2 2 2 2 2 2 2 2 2 2 2 2 2 2 2 2 2 2 2 2 2 2 2 2 2 2 2 2 2 2 2 2 2 0 0
1 SNP-1.1634775. 0 1635776 1 1 2 2 0 0 1 1 2 2 2 2 1 1 2 2 2 2 1 1 2 2 2 2 2 2 2 2 2 2 1 1 0 0 2 2 2 2 2 2 2 2 2 2 2 2 2 2 2 2 2 2 2 2 2 2 2 2 2 2 2 2
1 SNP-1.1638451. 0 1639452 1 1 1 1 2 2 2 2 1 1 0 0 0 0 2 2 2 2 1 1 1 1 2 2 2 2 0 0 1 1 2 2 0 0 2 2 2 2 2 2 2 2 2 2 2 2 2 2 2 2 2 2 2 2 2 2 1 1 2 2 0 0
1 SNP-1.1638996. 0 1639997 1 1 1 1 1 1 1 1 1 1 0 0 1 1 2 2 2 2 2 2 1 1 2 2 2 2 1 1 0 0 0 0 1 1 2 2 2 2 2 2 2 2 2 2 2 2 2 2 2 2 2 2 2 2 2 2 0 0 2 2 2 2
1 SNP-1.1642102. 0 1643103 2 2 0 0 2 2 2 2 2 2 2 2 2 2 2 2 2 2 0 0 1 1 2 2 2 2 2 2 2 2 2 2 2 2 1 1 2 2 2 2 2 2 2 2 2 2 2 2 2 2 2 2 0 0 2 2 2 2 0 0 0 0
1 SNP-1.1642209. 0 1643210 2 2 2 2 2 2 2 2 2 2 2 2 2 2 2 2 2 2 2 2 2 2 2 2 2 2 2 2 2 2 2 2 2 2 2 2 2 2 1 1 2 2 2 2 2 2 2 2 2 2 1 1 2 2 2 2 2 2 2 2 2 2
1 SNP-1.1642234. 0 1643235 2 2 2 2 2 2 2 2 2 2 2 2 2 2 1 1 1 1 2 2 2 2 1 1 2 2 2 2 2 2 2 2 2 2 1 1 1 1 1 1 1 1 1 1 1 1 1 1 1 1 1 1 1 1 2 2 2 2 1 1 1 2
1 SNP-1.1642984. 0 1643985 2 2 2 2 2 2 2 2 2 2 2 2 2 2 1 1 1 1 2 2 2 2 1 1 2 2 2 2 2 2 2 2 2 2 1 2 1 1 1 1 0 0 1 1 1 1 1 1 1 1 1 1 0 0 2 2 2 2 1 2 1 2
1 SNP-1.1645022. 0 1646023 2 2 2 2 0 0 0 0 2 2 2 2 2 2 2 2 2 2 2 2 1 1 2 2 2 2 2 2 2 2 2 2 2 2 2 2 2 2 2 2 2 2 2 2 1 1 1 1 1 1 1 1 0 0 2 2 2 2 2 2 2 2
1 SNP-1.1646898. 0 1647899 0 0 2 2 2 2 2 2 2 2 1 1 2 2 2 2 2 2 2 2 2 2 2 2 2 2 2 2 2 2 2 2 2 2 2 2 2 2 2 2 2 2 2 2 2 2 2 2 2 2 2 2 2 2 1 1 2 2 1 2 2 2
1 SNP-1.1646933. 0 1647934 2 2 2 2 2 2 2 2 0 0 0 0 0 0 2 2 2 2 2 2 1 1 2 2 2 2 0 0 0 0 2 2 0 0 0 0 2 2 2 2 2 2 2 2 2 2 2 2 2 2 2 2 2 2 1 1 2 2 2 2 2 2
1 SNP-1.1646942. 0 1647943 2 2 2 2 2 2 2 2 2 2 2 2 2 2 1 1 0 0 2 2 2 2 0 0 2 2 2 2 2 2 2 2 2 2 1 1 0 0 2 2 1 1 0 0 0 0 0 0 2 2 2 2 0 0 2 2 2 2 0 0 2 2
1 SNP-1.1646945. 0 1647946 2 2 2 2 2 2 2 2 2 2 2 2 2 2 1 1 1 1 2 2 2 2 1 1 2 2 2 2 2 2 2 2 2 2 0 0 1 1 2 2 1 1 1 1 1 1 1 1 1 1 2 2 1 1 2 2 2 2 1 1 2 2
1 SNP-1.1647217. 0 1648218 2 2 2 2 2 2 2 2 2 2 2 2 2 2 2 2 2 2 2 2 2 2 2 2 2 2 2 2 2 2 2 2 2 2 1 2 2 2 1 1 2 2 2 2 2 2 2 2 2 2 1 1 2 2 1 2 2 2 2 2 2 2
1 SNP-1.1650272. 0 1651273 1 1 1 1 2 2 1 1 1 1 1 1 1 1 2 2 2 2 1 1 1 1 2 2 1 2 1 1 1 1 1 1 1 1 2 2 2 2 2 2 2 2 2 2 2 2 2 2 2 2 2 2 2 2 2 2 1 1 0 0 0 0
1 SNP-1.1650825. 0 1651826 2 2 2 2 2 2 2 2 2 2 0 0 2 2 1 1 1 1 2 2 2 2 1 2 2 2 2 2 2 2 2 2 2 2 1 1 1 1 2 2 0 0 1 1 1 1 1 1 1 1 2 2 1 1 2 2 2 2 1 1 2 2
1 SNP-1.1651807. 0 1652808 2 2 2 2 2 2 2 2 2 2 2 2 2 2 2 2 2 2 2 2 0 0 2 2 2 2 2 2 2 2 2 2 2 2 0 0 2 2 1 1 0 0 2 2 2 2 2 2 2 2 1 1 0 0 2 2 2 2 1 1 0 0
1 SNP-1.1653242. 0 1654243 2 2 2 2 2 2 2 2 2 2 2 2 2 2 2 2 2 2 2 2 2 2 2 2 2 2 2 2 2 2 2 2 2 2 2 2 2 2 0 0 2 2 2 2 2 2 2 2 2 2 1 1 1 1 2 2 2 2 0 0 2 2
1 SNP-1.1653688. 0 1654689 2 2 2 2 2 2 2 2 2 2 2 2 2 2 2 2 2 2 2 2 2 2 2 2 2 2 2 2 2 2 2 2 2 2 1 2 2 2 1 1 2 2 2 2 2 2 2 2 2 2 1 1 2 2 2 2 2 2 2 2 2 2
1 SNP-1.1656431. 0 1657432 2 2 2 2 2 2 2 2 2 2 2 2 2 2 0 0 1 1 2 2 2 2 1 1 2 2 2 2 2 2 2 2 2 2 0 0 1 1 2 2 1 1 1 1 1 1 1 1 1 1 2 2 1 1 2 2 2 2 2 2 2 2
1 SNP-1.1657536. 0 1658537 2 2 2 2 2 2 2 2 2 2 2 2 2 2 2 2 2 2 0 0 2 2 2 2 0 0 2 2 2 2 2 2 2 2 2 2 2 2 1 1 2 2 2 2 2 2 2 2 2 2 1 1 2 2 2 2 2 2 2 2 2 2
1 SNP-1.1657611. 0 1658612 2 2 2 2 2 2 2 2 2 2 0 0 2 2 2 2 2 2 2 2 2 2 0 0 2 2 2 2 2 2 2 2 2 2 2 2 1 1 2 2 1 1 1 1 1 1 0 0 0 0 2 2 2 2 2 2 2 2 2 2 0 0
1 SNP-1.1658628. 0 1659629 2 2 2 2 2 2 2 2 2 2 2 2 2 2 2 2 2 2 2 2 2 2 2 2 2 2 2 2 2 2 2 2 2 2 2 2 2 2 1 1 2 2 2 2 2 2 2 2 2 2 1 1 2 2 0 0 0 0 2 2 0 0
1 SNP-1.1659930. 0 1660931 2 2 0 0 1 1 2 2 2 2 2 2 2 2 2 2 1 1 2 2 2 2 1 1 2 2 2 2 2 2 2 2 2 2 2 2 1 1 1 1 1 1 1 1 1 1 1 1 1 1 1 1 1 1 2 2 2 2 2 2 1 2
1 SNP-1.1662888. 0 1663889 2 2 2 2 1 1 2 2 2 2 2 2 2 2 2 2 1 1 2 2 2 2 1 1 0 0 2 2 2 2 2 2 2 2 2 2 1 1 1 1 1 1 1 1 1 1 1 1 1 1 1 1 1 1 2 2 2 2 0 0 0 0
1 SNP-1.1664178. 0 1665179 2 2 2 2 2 2 2 2 2 2 2 2 2 2 2 2 1 1 2 2 2 2 1 1 2 2 2 2 2 2 2 2 2 2 2 2 1 1 0 0 1 1 1 1 1 1 1 1 1 1 1 1 1 1 2 2 0 0 2 2 2 2
1 SNP-1.1665383. 0 1666384 2 2 2 2 2 2 2 2 2 2 2 2 2 2 2 2 1 1 2 2 2 2 1 1 2 2 2 2 2 2 2 2 2 2 2 2 1 1 1 1 1 1 1 1 1 1 1 1 1 1 1 1 1 1 2 2 2 2 2 2 2 2
1 SNP-1.1665711. 0 1666712 2 2 2 2 2 2 2 2 2 2 2 2 2 2 1 1 2 2 2 2 2 2 2 2 2 2 2 2 2 2 2 2 2 2 1 1 2 2 2 2 2 2 2 2 2 2 2 2 2 2 2 2 2 2 2 2 2 2 1 1 1 2
1 SNP-1.1666979. 0 1667980 2 2 2 2 2 2 2 2 2 2 2 2 2 2 2 2 1 1 2 2 2 2 1 1 2 2 2 2 2 2 2 2 2 2 2 2 1 1 1 1 1 1 1 1 1 1 1 1 1 1 1 1 1 1 2 2 2 2 2 2 2 2
1 SNP-1.1670496. 0 1671497 2 2 2 2 1 1 2 2 2 2 1 1 2 2 1 1 2 2 2 2 1 1 2 2 1 1 1 1 1 1 2 2 1 1 1 1 2 2 2 2 2 2 2 2 2 2 2 2 2 2 2 2 2 2 1 1 1 1 2 2 1 1
1 SNP-1.1671177. 0 1672178 2 2 2 2 1 1 2 2 2 2 1 1 2 2 1 1 2 2 2 2 1 1 2 2 1 1 1 1 1 1 2 2 1 1 1 1 2 2 2 2 2 2 2 2 2 2 2 2 2 2 2 2 2 2 1 1 0 0 2 2 1 1
1 SNP-1.1671776. 0 1672777 2 2 2 2 1 1 2 2 2 2 1 1 2 2 1 1 2 2 2 2 1 1 2 2 1 1 1 1 1 1 2 2 1 1 1 2 2 2 2 2 2 2 2 2 2 2 2 2 2 2 2 2 2 2 1 1 1 2 2 2 1 1
1 SNP-1.1672450. 0 1673451 2 2 2 2 1 1 2 2 2 2 1 1 2 2 1 1 2 2 2 2 1 1 2 2 1 1 1 1 1 1 2 2 1 1 1 1 2 2 2 2 2 2 2 2 2 2 2 2 2 2 2 2 2 2 1 1 1 1 0 0 1 1
1 SNP-1.1675564. 0 1676565 2 2 2 2 2 2 2 2 2 2 1 1 2 2 2 2 2 2 2 2 2 2 2 2 2 2 2 2 2 2 2 2 2 2 1 1 2 2 2 2 2 2 2 2 2 2 2 2 2 2 2 2 2 2 2 2 2 2 2 2 2 2
1 SNP-1.1676102. 0 1677103 2 2 2 2 2 2 2 2 2 2 2 2 2 2 2 2 0 0 2 2 2 2 2 2 2 2 2 2 2 2 2 2 2 2 1 1 2 2 2 2 1 1 2 2 2 2 2 2 2 2 2 2 2 2 1 1 1 1 0 0 0 0
1 SNP-1.1677512. 0 1678513 0 0 2 2 1 1 2 2 2 2 0 0 2 2 1 1 2 2 0 0 1 1 2 2 0 0 1 1 1 1 2 2 1 1 1 1 2 2 2 2 2 2 2 2 2 2 2 2 2 2 2 2 2 2 1 1 0 0 2 2 2 2
1 SNP-1.1678185. 0 1679186 2 2 2 2 1 1 2 2 2 2 1 1 2 2 1 1 2 2 2 2 1 1 2 2 1 1 1 1 1 1 2 2 1 1 1 1 2 2 2 2 2 2 2 2 2 2 2 2 2 2 2 2 2 2 1 1 0 0 2 2 1 2
1 SNP-1.1679395. 0 1680396 2 2 2 2 2 2 2 2 2 2 2 2 2 2 2 2 2 2 2 2 2 2 2 2 2 2 2 2 2 2 2 2 2 2 2 2 2 2 1 1 2 2 2 2 2 2 2 2 2 2 1 1 2 2 2 2 2 2 2 2 1 2
1 SNP-1.1679471. 0 1680472 2 2 2 2 1 1 2 2 2 2 1 1 2 2 1 1 2 2 2 2 1 1 2 2 2 2 1 1 1 1 2 2 1 1 1 1 2 2 2 2 2 2 2 2 2 2 2 2 2 2 2 2 2 2 2 2 2 2 2 2 1 2
1 SNP-1.1680596. 0 1681597 2 2 2 2 1 1 2 2 2 2 0 0 2 2 1 1 2 2 2 2 1 1 2 2 2 2 1 1 1 1 2 2 1 1 1 1 2 2 2 2 2 2 2 2 2 2 2 2 2 2 2 2 2 2 0 0 2 2 2 2 1 2
1 SNP-1.1680811. 0 1681812 2 2 2 2 2 2 2 2 2 2 2 2 2 2 2 2 2 2 2 2 2 2 2 2 1 1 2 2 2 2 2 2 2 2 2 2 2 2 2 2 2 2 2 2 2 2 2 2 2 2 2 2 2 2 1 2 1 2 2 2 2 2
1 SNP-1.1681192. 0 1682193 2 2 2 2 1 1 2 2 2 2 0 0 2 2 1 1 2 2 2 2 1 1 2 2 2 2 1 1 1 1 2 2 1 1 1 1 2 2 2 2 2 2 2 2 2 2 2 2 2 2 2 2 2 2 2 2 2 2 2 2 1 2
1 SNP-1.1683174. 0 1684175 2 2 2 2 1 1 2 2 2 2 0 0 2 2 1 1 2 2 2 2 1 1 2 2 1 1 1 1 1 1 2 2 1 1 1 1 2 2 2 2 2 2 2 2 2 2 2 2 2 2 2 2 2 2 1 1 1 1 2 2 2 2
1 SNP-1.1683850. 0 1684851 2 2 2 2 2 2 2 2 2 2 1 1 2 2 2 2 0 0 0 0 2 2 2 2 1 1 2 2 2 2 2 2 0 0 2 2 2 2 2 2 0 0 2 2 2 2 0 0 2 2 2 2 0 0 2 2 2 2 2 2 2 2
1 SNP-1.1684965. 0 1685966 2 2 2 2 2 2 2 2 2 2 2 2 2 2 2 2 2 2 2 2 2 2 2 2 1 1 2 2 2 2 2 2 2 2 2 2 2 2 2 2 2 2 2 2 2 2 2 2 2 2 2 2 2 2 0 0 1 1 2 2 1 2
1 SNP-1.1688565. 0 1689566 2 2 2 2 2 2 2 2 2 2 2 2 2 2 2 2 0 0 2 2 2 2 2 2 1 1 2 2 2 2 2 2 2 2 2 2 2 2 2 2 2 2 2 2 2 2 2 2 2 2 2 2 2 2 1 1 1 1 2 2 2 2
1 SNP-1.1689763. 0 1690764 2 2 2 2 0 0 2 2 2 2 1 1 2 2 2 2 2 2 2 2 1 1 2 2 2 2 2 2 0 0 2 2 0 0 1 1 0 0 2 2 2 2 2 2 2 2 0 0 0 0 2 2 2 2 2 2 2 2 0 0 0 0
1 SNP-1.1690070. 0 1691071 2 2 2 2 2 2 2 2 2 2 2 2 2 2 2 2 2 2 2 2 2 2 2 2 1 1 2 2 2 2 2 2 2 2 2 2 2 2 2 2 2 2 2 2 2 2 2 2 2 2 2 2 2 2 1 1 1 1 2 2 2 2
1 SNP-1.1690593. 0 1691594 2 2 2 2 2 2 2 2 2 2 2 2 2 2 2 2 2 2 2 2 2 2 2 2 1 1 2 2 2 2 2 2 2 2 2 2 2 2 2 2 2 2 2 2 2 2 2 2 2 2 2 2 2 2 1 1 1 2 2 2 0 0
1 SNP-1.1690651. 0 1691652 2 2 2 2 2 2 2 2 2 2 2 2 2 2 2 2 2 2 1 1 2 2 2 2 2 2 2 2 2 2 2 2 2 2 1 1 2 2 2 2 0 0 2 2 2 2 2 2 2 2 2 2 2 2 1 1 0 0 2 2 1 1
1 SNP-1.1691096. 0 1692097 2 2 2 2 2 2 2 2 2 2 2 2 2 2 2 2 2 2 2 2 2 2 2 2 2 2 2 2 2 2 2 2 2 2 2 2 2 2 2 2 2 2 2 2 2 2 2 2 2 2 2 2 2 2 1 1 2 2 0 0 1 1
1 SNP-1.1691170. 0 1692171 2 2 2 2 2 2 2 2 2 2 0 0 0 0 1 1 2 2 2 2 2 2 2 2 1 1 0 0 2 2 2 2 2 2 0 0 2 2 2 2 2 2 2 2 2 2 2 2 2 2 2 2 2 2 1 1 2 2 2 2 2 2
1 SNP-1.1692253. 0 1693254 2 2 2 2 1 1 2 2 2 2 1 1 2 2 1 1 2 2 2 2 1 1 2 2 2 2 1 1 1 1 2 2 1 1 1 1 2 2 2 2 2 2 2 2 2 2 2 2 1 1 2 2 2 2 2 2 2 2 2 2 2 2
1 SNP-1.1692318. 0 1693319 2 2 2 2 2 2 2 2 2 2 2 2 2 2 2 2 2 2 2 2 2 2 2 2 1 1 2 2 2 2 2 2 2 2 2 2 2 2 2 2 2 2 2 2 2 2 2 2 2 2 2 2 2 2 1 1 1 1 2 2 2 2
1 SNP-1.1692460. 0 1693461 2 2 2 2 2 2 2 2 2 2 2 2 2 2 2 2 2 2 2 2 2 2 2 2 1 1 2 2 2 2 2 2 2 2 2 2 2 2 2 2 2 2 2 2 2 2 2 2 2 2 2 2 2 2 1 1 1 1 2 2 2 2
1 SNP-1.1692779. 0 1693780 2 2 2 2 2 2 2 2 2 2 2 2 2 2 2 2 2 2 2 2 2 2 2 2 1 1 2 2 2 2 2 2 2 2 2 2 2 2 2 2 2 2 2 2 2 2 2 2 2 2 2 2 2 2 1 1 2 2 2 2 2 2
1 SNP-1.1692982. 0 1693983 2 2 2 2 1 1 2 2 2 2 1 1 2 2 1 1 2 2 2 2 1 1 2 2 1 1 1 1 1 1 2 2 1 1 1 1 2 2 2 2 1 1 2 2 2 2 2 2 2 2 2 2 2 2 1 1 1 1 2 2 1 2
1 SNP-1.1693594. 0 1694595 2 2 2 2 2 2 2 2 2 2 2 2 2 2 2 2 2 2 2 2 2 2 2 2 1 1 2 2 2 2 2 2 2 2 2 2 2 2 2 2 2 2 2 2 2 2 2 2 2 2 2 2 2 2 0 0 1 1 2 2 2 2
1 SNP-1.1694252. 0 1695253 2 2 2 2 1 1 2 2 2 2 1 1 2 2 1 1 2 2 2 2 1 1 2 2 2 2 2 2 1 1 2 2 2 2 0 0 2 2 2 2 2 2 2 2 2 2 2 2 2 2 2 2 2 2 2 2 2 2 2 2 1 2
1 SNP-1.1694659. 0 1695660 2 2 2 2 2 2 2 2 2 2 2 2 0 0 2 2 2 2 2 2 2 2 2 2 2 2 2 2 2 2 2 2 2 2 2 2 0 0 1 1 0 0 1 1 2 2 1 1 2 2 0 0 0 0 0 0 1 1 0 0 1 1
1 SNP-1.1695425. 0 1696426 2 2 2 2 2 2 2 2 2 2 1 1 2 2 2 2 2 2 2 2 1 1 2 2 2 2 1 1 1 1 2 2 1 1 2 2 2 2 2 2 2 2 2 2 2 2 0 0 0 0 2 2 2 2 2 2 0 0 2 2 2 2
1 SNP-1.1697783. 0 1698784 2 2 2 2 2 2 2 2 2 2 2 2 2 2 1 1 2 2 1 1 1 1 0 0 2 2 2 2 2 2 2 2 2 2 2 2 2 2 2 2 2 2 2 2 2 2 2 2 1 1 2 2 2 2 2 2 2 2 2 2 0 0
1 SNP-1.1698097. 0 1699098 2 2 2 2 1 1 2 2 2 2 1 1 2 2 1 1 2 2 2 2 1 1 2 2 1 1 1 1 1 1 2 2 1 1 1 1 2 2 2 2 1 1 2 2 2 2 2 2 2 2 2 2 2 2 1 1 1 1 1 1 1 2
1 SNP-1.1699652. 0 1700653 2 2 2 2 2 2 2 2 2 2 2 2 2 2 2 2 2 2 1 1 2 2 2 2 2 2 2 2 2 2 2 2 2 2 1 1 2 2 2 2 2 2 2 2 2 2 2 2 2 2 2 2 0 0 2 2 2 2 2 2 2 2
1 SNP-1.1705379. 0 1706380 2 2 2 2 1 1 2 2 2 2 1 1 2 2 1 1 0 0 0 0 1 1 2 2 1 1 1 1 1 1 2 2 1 1 1 1 2 2 2 2 0 0 2 2 2 2 2 2 2 2 2 2 2 2 1 1 1 1 1 1 1 1
1 SNP-1.1708719. 0 1709720 2 2 2 2 2 2 2 2 2 2 0 0 0 0 2 2 2 2 2 2 2 2 2 2 1 1 2 2 2 2 2 2 2 2 2 2 2 2 2 2 2 2 2 2 2 2 2 2 2 2 2 2 2 2 1 1 2 2 2 2 2 2
1 SNP-1.1709263. 0 1710264 2 2 2 2 2 2 2 2 2 2 2 2 2 2 2 2 2 2 2 2 2 2 2 2 1 1 2 2 2 2 2 2 2 2 2 2 2 2 2 2 2 2 2 2 2 2 2 2 2 2 2 2 2 2 0 0 1 1 2 2 0 0
1 SNP-1.1712706. 0 1713707 2 2 2 2 1 1 2 2 2 2 1 1 2 2 1 1 2 2 2 2 1 1 2 2 2 2 1 1 1 1 2 2 1 1 1 1 2 2 2 2 0 0 2 2 2 2 2 2 2 2 2 2 2 2 2 2 2 2 1 1 2 2
1 SNP-1.1713245. 0 1714246 2 2 2 2 2 2 2 2 2 2 0 0 2 2 2 2 2 2 2 2 2 2 2 2 1 1 2 2 1 1 2 2 2 2 2 2 2 2 2 2 2 2 2 2 2 2 2 2 0 0 0 0 2 2 2 2 2 2 2 2 0 0
1 SNP-1.1713664. 0 1714665 2 2 2 2 1 1 2 2 2 2 1 1 2 2 1 1 2 2 2 2 1 1 2 2 2 2 1 1 1 1 2 2 1 1 1 1 2 2 2 2 0 0 2 2 2 2 2 2 2 2 2 2 2 2 2 2 2 2 1 1 0 0
1 SNP-1.1714196. 0 1715197 0 0 0 0 2 2 2 2 0 0 2 2 0 0 1 1 2 2 2 2 2 2 2 2 2 2 0 0 2 2 2 2 2 2 2 2 1 1 1 1 2 2 0 0 1 1 1 1 2 2 0 0 2 2 2 2 2 2 2 2 0 0
1 SNP-1.1714237. 0 1715238 2 2 2 2 2 2 2 2 2 2 0 0 2 2 1 1 2 2 2 2 2 2 2 2 2 2 2 2 2 2 2 2 2 2 1 1 2 2 2 2 2 2 2 2 2 2 2 2 2 2 2 2 2 2 2 2 2 2 2 2 1 2
1 SNP-1.1714901. 0 1715902 2 2 2 2 2 2 2 2 2 2 1 1 2 2 2 2 2 2 2 2 2 2 2 2 2 2 2 2 2 2 2 2 2 2 2 2 2 2 2 2 2 2 2 2 2 2 2 2 2 2 2 2 2 2 1 1 1 1 2 2 2 2
1 SNP-1.1715636. 0 1716637 2 2 2 2 1 1 2 2 0 0 1 1 0 0 1 1 2 2 2 2 1 1 2 2 1 1 1 1 1 1 2 2 1 1 1 1 0 0 2 2 2 2 2 2 2 2 2 2 2 2 2 2 2 2 1 1 1 1 1 1 1 1
1 SNP-1.1718061. 0 1719062 0 0 0 0 1 1 2 2 2 2 1 1 2 2 1 1 2 2 2 2 1 1 2 2 1 1 1 1 1 1 2 2 1 1 1 1 2 2 2 2 1 1 2 2 2 2 2 2 2 2 2 2 2 2 1 1 1 1 1 1 1 1
1 SNP-1.1718181. 0 1719182 2 2 2 2 2 2 2 2 2 2 2 2 2 2 2 2 2 2 2 2 2 2 2 2 1 1 2 2 2 2 2 2 0 0 2 2 2 2 2 2 1 1 2 2 2 2 2 2 2 2 2 2 0 0 1 1 1 1 2 2 0 0
1 SNP-1.1718484. 0 1719485 2 2 2 2 2 2 2 2 2 2 2 2 2 2 2 2 2 2 2 2 2 2 2 2 1 1 2 2 2 2 2 2 2 2 2 2 2 2 2 2 1 1 2 2 2 2 2 2 2 2 2 2 2 2 1 1 1 1 2 2 2 2
1 SNP-1.1718727. 0 1719728 2 2 2 2 2 2 2 2 2 2 2 2 2 2 2 2 2 2 2 2 2 2 2 2 1 1 2 2 2 2 2 2 2 2 2 2 2 2 2 2 1 1 2 2 2 2 2 2 2 2 2 2 2 2 1 1 1 1 2 2 2 2
1 SNP-1.1718886. 0 1719887 2 2 2 2 2 2 2 2 2 2 2 2 2 2 2 2 2 2 2 2 2 2 2 2 1 1 2 2 2 2 2 2 2 2 2 2 2 2 2 2 1 1 2 2 2 2 2 2 2 2 2 2 2 2 1 1 1 1 0 0 2 2
1 SNP-1.1719826. 0 1720827 2 2 2 2 2 2 2 2 2 2 2 2 2 2 2 2 1 1 2 2 2 2 1 1 2 2 2 2 2 2 2 2 2 2 2 2 2 2 2 2 2 2 2 2 2 2 2 2 2 2 2 2 2 2 2 2 2 2 2 2 2 2
1 SNP-1.1721088. 0 1722089 2 2 2 2 2 2 2 2 2 2 2 2 2 2 2 2 2 2 2 2 2 2 2 2 1 1 2 2 2 2 2 2 2 2 2 2 2 2 2 2 2 2 2 2 2 2 2 2 2 2 2 2 2 2 1 1 1 1 2 2 2 2
1 SNP-1.1722237. 0 1723238 2 2 2 2 1 1 2 2 2 2 1 1 0 0 1 1 2 2 2 2 1 1 2 2 1 1 1 1 1 1 2 2 1 1 1 1 2 2 2 2 1 1 2 2 2 2 0 0 2 2 2 2 2 2 1 1 1 1 1 1 1 1
1 SNP-1.1722390. 0 1723391 2 2 2 2 1 1 2 2 2 2 0 0 2 2 1 1 2 2 2 2 1 1 2 2 0 0 1 1 1 1 2 2 1 1 1 1 2 2 2 2 1 1 2 2 2 2 2 2 2 2 2 2 2 2 0 0 1 1 0 0 0 0
1 SNP-1.1722919. 0 1723920 2 2 2 2 1 1 2 2 2 2 1 1 2 2 1 1 2 2 2 2 1 1 2 2 2 2 1 1 1 1 2 2 1 1 1 1 2 2 2 2 2 2 2 2 2 2 2 2 2 2 2 2 2 2 2 2 2 2 1 1 1 1
1 SNP-1.1723093. 0 1724094 2 2 2 2 2 2 2 2 2 2 2 2 2 2 2 2 2 2 2 2 0 0 2 2 2 2 2 2 2 2 2 2 2 2 0 0 2 2 2 2 2 2 2 2 2 2 2 2 2 2 2 2 2 2 1 1 1 1 2 2 2 2
1 SNP-1.1724038. 0 1725039 2 2 2 2 2 2 2 2 2 2 2 2 2 2 2 2 2 2 2 2 2 2 1 2 1 1 2 2 2 2 2 2 2 2 2 2 2 2 2 2 2 2 2 2 2 2 2 2 2 2 2 2 2 2 1 1 1 1 2 2 2 2
1 SNP-1.1725011. 0 1726012 0 0 2 2 2 2 2 2 2 2 2 2 2 2 0 0 2 2 2 2 0 0 2 2 1 1 2 2 2 2 2 2 2 2 2 2 2 2 2 2 2 2 2 2 2 2 2 2 2 2 2 2 2 2 1 1 1 1 2 2 2 2
1 SNP-1.1725174. 0 1726175 2 2 2 2 2 2 2 2 2 2 2 2 2 2 2 2 2 2 2 2 2 2 2 2 1 1 2 2 2 2 2 2 2 2 2 2 2 2 2 2 2 2 2 2 2 2 2 2 2 2 2 2 2 2 1 1 1 1 2 2 2 2
1 SNP-1.1727094. 0 1728095 2 2 2 2 2 2 2 2 2 2 2 2 2 2 2 2 2 2 2 2 2 2 2 2 1 1 2 2 2 2 2 2 2 2 2 2 2 2 2 2 2 2 2 2 2 2 2 2 2 2 2 2 2 2 1 1 1 1 2 2 2 2
1 SNP-1.1727647. 0 1728648 2 2 2 2 1 1 2 2 0 0 1 1 2 2 1 1 2 2 2 2 1 1 2 2 1 1 1 1 1 1 2 2 1 1 1 1 2 2 2 2 0 0 2 2 2 2 2 2 2 2 2 2 2 2 1 1 1 1 1 1 1 1
1 SNP-1.1729379. 0 1730380 2 2 2 2 1 1 2 2 2 2 1 1 1 2 1 1 2 2 2 2 1 1 2 2 0 0 1 1 1 1 2 2 1 1 0 0 2 2 2 2 1 1 2 2 2 2 2 2 2 2 2 2 2 2 1 1 1 1 1 1 1 1
1 SNP-1.1730871. 0 1731872 2 2 2 2 2 2 2 2 2 2 2 2 0 0 0 0 2 2 0 0 2 2 2 2 1 1 2 2 2 2 2 2 2 2 0 0 2 2 2 2 2 2 2 2 2 2 2 2 2 2 2 2 2 2 1 1 1 1 2 2 2 2
1 SNP-1.1730904. 0 1731905 2 2 2 2 2 2 2 2 2 2 2 2 2 2 2 2 2 2 2 2 2 2 2 2 1 1 2 2 2 2 2 2 2 2 2 2 2 2 2 2 2 2 2 2 2 2 2 2 2 2 2 2 2 2 1 1 1 1 2 2 2 2
1 SNP-1.1730946. 0 1731947 2 2 2 2 2 2 2 2 2 2 2 2 2 2 2 2 2 2 2 2 2 2 2 2 1 1 2 2 2 2 2 2 2 2 2 2 2 2 2 2 2 2 2 2 2 2 2 2 2 2 2 2 2 2 1 1 1 1 2 2 0 0
1 SNP-1.1731271. 0 1732272 2 2 2 2 0 0 2 2 2 2 0 0 2 2 1 1 2 2 2 2 1 1 2 2 2 2 0 0 2 2 2 2 1 1 2 2 2 2 2 2 2 2 2 2 2 2 2 2 2 2 2 2 2 2 2 2 2 2 2 2 0 0
1 SNP-1.1731344. 0 1732345 2 2 2 2 1 1 2 2 2 2 1 1 2 2 1 1 2 2 2 2 0 0 2 2 1 1 1 1 0 0 0 0 1 1 1 1 0 0 2 2 1 1 2 2 2 2 2 2 2 2 2 2 2 2 1 1 1 1 0 0 0 0
1 SNP-1.1731812. 0 1732813 2 2 2 2 2 2 2 2 2 2 0 0 2 2 0 0 2 2 2 2 2 2 2 2 1 1 2 2 2 2 2 2 2 2 2 2 2 2 2 2 2 2 2 2 2 2 2 2 2 2 2 2 2 2 1 1 1 1 2 2 2 2
1 SNP-1.1732120. 0 1733121 2 2 2 2 2 2 2 2 2 2 2 2 2 2 2 2 2 2 2 2 2 2 2 2 1 1 2 2 2 2 2 2 2 2 0 0 2 2 2 2 2 2 2 2 2 2 2 2 2 2 2 2 2 2 1 1 1 1 2 2 2 2
1 SNP-1.1732838. 0 1733839 2 2 2 2 2 2 2 2 2 2 0 0 2 2 2 2 2 2 2 2 2 2 2 2 1 1 2 2 2 2 2 2 2 2 2 2 1 2 0 0 1 2 2 2 2 2 2 2 2 2 2 2 2 2 2 2 0 0 2 2 2 2
1 SNP-1.1733512. 0 1734513 2 2 2 2 2 2 2 2 2 2 1 2 2 2 1 1 2 2 2 2 2 2 0 0 1 2 2 2 2 2 2 2 2 2 1 1 2 2 2 2 0 0 2 2 2 2 2 2 2 2 2 2 2 2 2 2 2 2 2 2 1 1
1 SNP-1.1733609. 0 1734610 2 2 2 2 2 2 2 2 2 2 2 2 2 2 2 2 2 2 2 2 2 2 2 2 1 1 2 2 2 2 2 2 2 2 2 2 2 2 2 2 2 2 2 2 2 2 2 2 2 2 2 2 2 2 1 1 1 1 2 2 2 2
1 SNP-1.1733948. 0 1734949 2 2 2 2 2 2 2 2 2 2 2 2 2 2 2 2 2 2 2 2 2 2 2 2 1 1 2 2 2 2 2 2 2 2 2 2 2 2 1 1 2 2 2 2 2 2 2 2 2 2 1 1 2 2 1 1 1 1 2 2 2 2
1 SNP-1.1734409. 0 1735410 0 0 2 2 2 2 2 2 2 2 2 2 2 2 2 2 2 2 2 2 0 0 2 2 1 1 2 2 2 2 2 2 2 2 2 2 2 2 1 1 0 0 2 2 2 2 2 2 2 2 1 1 0 0 1 1 1 1 2 2 2 2
1 SNP-1.1734924. 0 1735925 2 2 2 2 1 1 2 2 2 2 0 0 2 2 1 1 2 2 2 2 1 1 2 2 2 2 1 1 1 1 2 2 1 1 1 1 2 2 2 2 1 1 2 2 2 2 2 2 2 2 2 2 2 2 2 2 2 2 1 1 1 2
1 SNP-1.1734978. 0 1735979 2 2 2 2 2 2 2 2 2 2 2 2 0 0 2 2 2 2 2 2 2 2 2 2 1 1 2 2 2 2 2 2 2 2 2 2 2 2 1 1 2 2 2 2 2 2 2 2 2 2 1 1 2 2 1 1 1 1 2 2 2 2
1 SNP-1.1735717. 0 1736718 2 2 2 2 2 2 2 2 2 2 2 2 2 2 2 2 2 2 2 2 2 2 2 2 0 0 2 2 2 2 2 2 2 2 2 2 2 2 1 1 2 2 2 2 2 2 2 2 2 2 1 1 2 2 1 1 1 1 2 2 2 2
1 SNP-1.1736104. 0 1737105 2 2 2 2 1 1 2 2 2 2 1 1 0 0 1 1 0 0 2 2 1 1 2 2 0 0 1 1 1 1 2 2 1 1 1 1 2 2 2 2 0 0 0 0 2 2 2 2 2 2 2 2 2 2 2 2 2 2 1 1 1 1
1 SNP-1.1738862. 0 1739863 2 2 2 2 2 2 2 2 2 2 2 2 2 2 2 2 2 2 2 2 2 2 2 2 1 1 2 2 2 2 2 2 2 2 2 2 2 2 1 1 2 2 2 2 2 2 2 2 2 2 1 1 2 2 0 0 1 1 2 2 2 2
1 SNP-1.1743309. 0 1744310 2 2 2 2 2 2 2 2 2 2 2 2 2 2 2 2 2 2 2 2 2 2 2 2 1 1 2 2 2 2 2 2 2 2 2 2 2 2 1 1 2 2 2 2 2 2 2 2 2 2 1 1 2 2 1 1 1 1 2 2 1 2
1 SNP-1.1745200. 0 1746201 1 1 1 1 2 2 1 1 1 1 2 2 1 1 2 2 1 1 1 2 2 2 1 1 2 2 2 2 2 2 1 1 2 2 2 2 1 1 2 2 2 2 1 1 1 1 1 1 1 1 2 2 1 1 2 2 2 2 2 2 1 2
1 SNP-1.1746143. 0 1747144 2 2 2 2 1 1 2 2 2 2 1 1 2 2 1 1 2 2 2 2 1 1 2 2 2 2 1 1 1 1 2 2 1 1 1 1 2 2 2 2 1 1 2 2 2 2 2 2 2 2 2 2 2 2 2 2 2 2 1 2 1 2
1 SNP-1.1747462. 0 1748463 2 2 2 2 2 2 2 2 2 2 2 2 2 2 2 2 2 2 2 2 2 2 2 2 2 2 2 2 2 2 2 2 2 2 2 2 2 2 1 1 2 2 2 2 2 2 2 2 2 2 1 1 2 2 2 2 2 2 2 2 2 2
1 SNP-1.1748878. 0 1749879 2 2 2 2 2 2 2 2 2 2 2 2 2 2 2 2 2 2 2 2 2 2 2 2 1 1 2 2 2 2 2 2 2 2 2 2 2 2 1 1 2 2 2 2 2 2 2 2 2 2 1 1 2 2 1 1 1 1 2 2 2 2
1 SNP-1.1750072. 0 1751073 2 2 2 2 2 2 2 2 2 2 2 2 2 2 2 2 2 2 2 2 2 2 2 2 1 1 2 2 2 2 2 2 2 2 2 2 2 2 1 1 1 1 2 2 2 2 2 2 2 2 1 1 2 2 1 1 0 0 0 0 0 0
1 SNP-1.1750233. 0 1751234 2 2 2 2 2 2 2 2 2 2 2 2 2 2 2 2 2 2 2 2 2 2 2 2 1 1 2 2 2 2 2 2 2 2 2 2 2 2 1 1 2 2 2 2 2 2 2 2 2 2 1 1 2 2 1 1 1 1 2 2 2 2
1 SNP-1.1750326. 0 1751327 1 1 1 1 2 2 1 1 1 1 2 2 1 1 2 2 1 1 1 1 1 2 1 1 2 2 2 2 2 2 1 1 2 2 2 2 1 1 2 2 2 2 1 1 1 1 1 1 1 1 2 2 1 1 2 2 2 2 2 2 2 2
1 SNP-1.1751378. 0 1752379 2 2 2 2 2 2 2 2 2 2 2 2 2 2 2 2 2 2 2 2 1 2 2 2 1 1 2 2 2 2 2 2 2 2 2 2 2 2 1 1 1 1 2 2 2 2 2 2 2 2 1 1 2 2 1 1 1 1 2 2 2 2
1 SNP-1.1752270. 0 1753271 2 2 2 2 2 2 2 2 2 2 2 2 2 2 2 2 0 0 2 2 2 2 2 2 1 1 2 2 2 2 2 2 2 2 0 0 2 2 1 1 2 2 2 2 2 2 2 2 2 2 1 1 2 2 1 1 0 0 2 2 0 0
1 SNP-1.1752710. 0 1753711 2 2 2 2 1 1 2 2 2 2 1 1 2 2 1 1 2 2 2 2 1 1 2 2 2 2 1 1 1 1 2 2 1 1 1 1 2 2 2 2 2 2 2 2 2 2 2 2 2 2 2 2 2 2 2 2 2 2 1 1 0 0
1 SNP-1.1753146. 0 1754147 2 2 2 2 1 1 2 2 2 2 1 1 2 2 1 1 2 2 2 2 1 1 2 2 2 2 1 1 1 1 2 2 1 1 0 0 2 2 2 2 2 2 2 2 2 2 2 2 2 2 2 2 2 2 2 2 2 2 1 2 1 2
1 SNP-1.1755205. 0 1756206 2 2 2 2 2 2 2 2 2 2 2 2 2 2 2 2 2 2 2 2 2 2 2 2 2 2 2 2 2 2 2 2 2 2 2 2 2 2 1 1 2 2 2 2 2 2 2 2 2 2 1 1 2 2 2 2 2 2 2 2 2 2
1 SNP-1.1755748. 0 1756749 2 2 2 2 2 2 2 2 2 2 0 0 2 2 2 2 2 2 1 1 2 2 2 2 2 2 2 2 2 2 2 2 2 2 1 1 2 2 2 2 2 2 2 2 2 2 2 2 2 2 2 2 2 2 2 2 2 2 2 2 0 0
1 SNP-1.1756207. 0 1757208 1 1 1 1 2 2 1 1 1 1 2 2 1 1 2 2 1 1 1 1 2 2 1 1 2 2 2 2 2 2 1 1 2 2 2 2 2 2 2 2 2 2 2 2 2 2 2 2 2 2 2 2 2 2 2 2 2 2 2 2 2 2
1 SNP-1.1756800. 0 1757801 2 2 2 2 2 2 2 2 2 2 0 0 2 2 1 1 2 2 2 2 1 1 2 2 2 2 1 1 1 1 2 2 1 1 1 2 2 2 2 2 2 2 2 2 2 2 2 2 2 2 2 2 2 2 2 2 2 2 1 1 1 1
1 SNP-1.1758071. 0 1759072 2 2 2 2 2 2 2 2 2 2 2 2 2 2 2 2 2 2 1 1 2 2 2 2 1 1 2 2 2 2 2 2 2 2 2 2 2 2 1 1 2 2 1 1 2 2 1 1 2 2 1 1 1 1 1 1 1 1 2 2 2 2
1 SNP-1.1758905. 0 1759906 2 2 2 2 2 2 2 2 2 2 1 1 2 2 1 1 2 2 2 2 1 1 2 2 2 2 1 1 1 1 2 2 1 1 1 1 2 2 2 2 2 2 2 2 2 2 2 2 2 2 2 2 2 2 2 2 2 2 1 1 1 1
1 SNP-1.1760709. 0 1761710 2 2 2 2 1 1 2 2 2 2 1 1 2 2 1 1 2 2 2 2 1 1 2 2 2 2 1 1 1 1 2 2 1 1 1 1 2 2 2 2 1 2 2 2 2 2 2 2 2 2 2 2 2 2 2 2 2 2 1 1 1 1
1 SNP-1.1761379. 0 1762380 2 2 2 2 2 2 2 2 2 2 2 2 2 2 2 2 2 2 2 2 2 2 2 2 1 1 2 2 2 2 2 2 2 2 2 2 2 2 1 1 2 2 1 1 2 2 1 1 2 2 1 1 1 1 1 1 1 1 2 2 2 2
1 SNP-1.1761804. 0 1762805 2 2 2 2 2 2 2 2 0 0 2 2 0 0 2 2 2 2 2 2 2 2 2 2 1 1 2 2 2 2 2 2 2 2 0 0 2 2 1 1 2 2 1 1 2 2 1 1 0 0 1 1 1 1 1 1 1 1 0 0 0 0
1 SNP-1.1762281. 0 1763282 1 1 1 1 2 2 1 2 1 1 0 0 0 0 2 2 1 1 0 0 2 2 1 1 2 2 2 2 2 2 1 1 2 2 2 2 1 1 2 2 2 2 2 2 1 1 2 2 1 1 2 2 2 2 2 2 2 2 2 2 2 2
1 SNP-1.1762312. 0 1763313 2 2 2 2 0 0 2 2 2 2 1 1 2 2 0 0 2 2 2 2 1 1 2 2 2 2 0 0 1 1 2 2 1 1 1 1 2 2 2 2 2 2 2 2 2 2 2 2 2 2 2 2 2 2 2 2 2 2 1 1 1 1
1 SNP-1.1762349. 0 1763350 2 2 1 2 2 2 2 2 2 2 2 2 2 2 2 2 2 2 2 2 2 2 2 2 1 1 2 2 2 2 2 2 2 2 2 2 2 2 1 1 0 0 1 1 2 2 1 1 2 2 1 1 1 1 1 2 1 1 1 2 2 2
1 SNP-1.1762788. 0 1763789 2 2 2 2 2 2 2 2 2 2 2 2 2 2 2 2 0 0 2 2 2 2 1 1 2 2 2 2 0 0 2 2 2 2 2 2 2 2 1 1 2 2 1 1 2 2 1 1 2 2 1 1 1 1 2 2 2 2 1 1 2 2
1 SNP-1.1763074. 0 1764075 2 2 2 2 2 2 2 2 2 2 2 2 2 2 2 2 0 0 2 2 0 0 2 2 2 2 2 2 2 2 2 2 2 2 2 2 2 2 0 0 1 1 2 2 2 2 2 2 0 0 1 1 2 2 2 2 2 2 2 2 2 2
1 SNP-1.1763358. 0 1764359 2 2 2 2 2 2 2 2 2 2 2 2 2 2 2 2 2 2 0 0 2 2 0 0 1 1 2 2 2 2 2 2 2 2 2 2 2 2 1 1 2 2 1 1 2 2 1 1 2 2 1 1 1 1 1 1 1 1 2 2 2 2
1 SNP-1.1763811. 0 1764812 1 1 1 1 2 2 1 1 1 1 2 2 1 1 2 2 1 1 1 1 2 2 1 1 2 2 2 2 0 0 1 1 2 2 1 2 1 1 2 2 2 2 2 2 1 1 2 2 1 1 2 2 2 2 2 2 2 2 2 2 2 2
1 SNP-1.1765072. 0 1766073 2 2 2 2 2 2 2 2 2 2 0 0 2 2 2 2 2 2 2 2 2 2 2 2 1 1 2 2 2 2 2 2 2 2 2 2 2 2 1 1 2 2 1 1 2 2 1 1 2 2 1 1 1 1 1 1 1 1 2 2 2 2
1 SNP-1.1766056. 0 1767057 2 2 2 2 2 2 2 2 2 2 0 0 2 2 0 0 2 2 2 2 2 2 2 2 1 1 2 2 2 2 2 2 2 2 0 0 2 2 1 1 2 2 1 1 2 2 1 1 2 2 1 1 1 1 1 1 1 1 2 2 0 0
1 SNP-1.1766281. 0 1767282 1 2 0 0 2 2 1 2 1 1 2 2 0 0 2 2 2 2 1 2 2 2 1 2 1 1 2 2 2 2 0 0 2 2 2 2 1 2 1 1 2 2 1 1 1 2 1 1 0 0 1 1 1 1 1 1 1 1 2 2 2 2
1 SNP-1.1766368. 0 1767369 2 2 2 2 2 2 2 2 2 2 2 2 2 2 2 2 2 2 2 2 2 2 2 2 1 1 2 2 2 2 2 2 2 2 2 2 2 2 1 1 2 2 1 1 2 2 1 1 2 2 1 1 1 1 1 1 1 1 2 2 1 2
1 SNP-1.1766641. 0 1767642 2 2 2 2 2 2 2 2 2 2 2 2 2 2 2 2 2 2 2 2 2 2 2 2 1 1 2 2 2 2 2 2 2 2 2 2 2 2 1 1 1 1 1 1 2 2 1 1 2 2 1 1 1 1 1 1 1 1 1 2 2 2
1 SNP-1.1766905. 0 1767906 1 1 1 1 2 2 1 1 1 1 0 0 1 1 2 2 1 1 0 0 2 2 1 1 2 2 2 2 2 2 1 1 2 2 2 2 1 1 2 2 2 2 2 2 1 1 2 2 1 1 2 2 2 2 2 2 2 2 2 2 2 2
1 SNP-1.1768579. 0 1769580 2 2 2 2 2 2 2 2 2 2 2 2 2 2 2 2 2 2 1 1 2 2 2 2 2 2 2 2 2 2 2 2 2 2 2 2 2 2 1 1 2 2 1 1 2 2 2 2 2 2 1 1 1 1 2 2 0 0 0 0 2 2
1 SNP-1.1768652. 0 1769653 2 2 2 2 2 2 2 2 2 2 2 2 2 2 2 2 2 2 2 2 2 2 2 2 1 1 2 2 2 2 2 2 2 2 2 2 2 2 0 0 2 2 1 1 2 2 1 1 2 2 1 1 1 1 2 2 2 2 2 2 2 2
1 SNP-1.1768689. 0 1769690 2 2 2 2 2 2 2 2 2 2 2 2 2 2 2 2 2 2 2 2 2 2 2 2 1 1 2 2 2 2 2 2 2 2 2 2 2 2 2 2 2 2 2 2 2 2 2 2 2 2 2 2 2 2 1 1 1 1 2 2 2 2
1 SNP-1.1770360. 0 1771361 2 2 2 2 2 2 2 2 2 2 2 2 2 2 2 2 2 2 2 2 2 2 2 2 2 2 2 2 2 2 2 2 2 2 1 1 2 2 2 2 0 0 2 2 2 2 2 2 0 0 2 2 2 2 1 1 2 2 2 2 0 0
1 SNP-1.1771354. 0 1772355 2 2 2 2 2 2 2 2 2 2 1 1 2 2 2 2 2 2 2 2 2 2 0 0 2 2 2 2 2 2 2 2 2 2 2 2 2 2 2 2 2 2 2 2 2 2 2 2 2 2 2 2 2 2 2 2 2 2 2 2 1 1
1 SNP-1.1771499. 0 1772500 1 1 1 1 2 2 1 1 1 1 2 2 1 1 2 2 1 1 1 1 2 2 1 1 2 2 2 2 2 2 1 1 2 2 2 2 1 1 2 2 2 2 2 2 1 1 2 2 1 1 2 2 2 2 2 2 0 0 1 2 1 2
1 SNP-1.1772073. 0 1773074 2 2 2 2 2 2 2 2 2 2 1 2 2 2 2 2 2 2 2 2 1 1 2 2 1 2 2 2 2 2 2 2 2 2 2 2 2 2 2 2 2 2 2 2 2 2 2 2 2 2 2 2 2 2 2 2 2 2 2 2 2 2
1 SNP-1.1772295. 0 1773296 1 1 1 1 2 2 1 1 1 1 2 2 1 1 2 2 1 1 1 1 2 2 1 1 2 2 2 2 2 2 1 1 2 2 2 2 1 1 2 2 2 2 2 2 1 1 2 2 1 1 2 2 2 2 2 2 2 2 2 2 2 2
1 SNP-1.1773310. 0 1774311 2 2 2 2 2 2 2 2 2 2 2 2 2 2 2 2 2 2 2 2 2 2 2 2 1 1 2 2 2 2 2 2 2 2 0 0 2 2 0 0 2 2 1 1 2 2 1 1 2 2 1 1 1 1 1 1 2 2 2 2 2 2
1 SNP-1.1775121. 0 1776122 2 2 2 2 2 2 2 2 2 2 2 2 2 2 2 2 2 2 2 2 2 2 2 2 1 1 2 2 2 2 2 2 2 2 2 2 2 2 1 1 1 2 1 1 2 2 1 1 2 2 1 1 1 1 0 0 1 1 2 2 2 2
1 SNP-1.1775756. 0 1776757 2 2 1 1 2 2 2 2 2 2 2 2 2 2 2 2 2 2 2 2 2 2 2 2 2 2 2 2 2 2 2 2 2 2 2 2 2 2 0 0 2 2 1 1 2 2 0 0 2 2 0 0 2 2 0 0 0 0 2 2 2 2
1 SNP-1.1776011. 0 1777012 2 2 2 2 2 2 2 2 2 2 2 2 2 2 2 2 2 2 2 2 2 2 2 2 1 1 2 2 2 2 2 2 2 2 2 2 2 2 1 1 2 2 1 1 2 2 1 1 2 2 1 1 1 1 1 1 0 0 2 2 1 1
1 SNP-1.1778005. 0 1779006 2 2 2 2 2 2 2 2 2 2 2 2 2 2 2 2 2 2 2 2 2 2 2 2 1 1 2 2 2 2 2 2 2 2 2 2 2 2 1 1 0 0 1 1 2 2 1 1 2 2 1 1 1 1 2 2 1 1 2 2 2 2
1 SNP-1.1778569. 0 1779570 2 2 2 2 2 2 2 2 2 2 2 2 0 0 2 2 2 2 2 2 2 2 2 2 2 2 2 2 2 2 2 2 1 1 2 2 2 2 2 2 0 0 2 2 2 2 2 2 2 2 2 2 2 2 2 2 2 2 2 2 1 1
1 SNP-1.1779293. 0 1780294 2 2 2 2 2 2 2 2 2 2 1 1 1 1 2 2 2 2 2 2 0 0 2 2 2 2 2 2 2 2 2 2 2 2 0 0 2 2 2 2 2 2 2 2 2 2 2 2 2 2 2 2 2 2 2 2 2 2 2 2 2 2
1 SNP-1.1781333. 0 1782334 2 2 2 2 2 2 2 2 2 2 0 0 2 2 2 2 2 2 0 0 0 0 2 2 2 2 2 2 2 2 2 2 2 2 2 2 1 1 2 2 0 0 2 2 1 1 2 2 2 2 2 2 2 2 2 2 2 2 0 0 2 2
1 SNP-1.1781635. 0 1782636 1 1 2 2 0 0 2 2 1 1 0 0 2 2 2 2 2 2 2 2 2 2 2 2 2 2 2 2 2 2 2 2 2 2 2 2 2 2 2 2 2 2 2 2 2 2 2 2 2 2 2 2 2 2 2 2 0 0 2 2 2 2
1 SNP-1.1782188. 0 1783189 1 1 1 1 2 2 1 1 1 1 2 2 1 1 2 2 1 1 1 1 2 2 1 1 2 2 2 2 2 2 1 1 2 2 2 2 1 1 2 2 1 1 2 2 1 1 2 2 1 1 2 2 2 2 1 1 2 2 2 2 2 2
1 SNP-1.1783661. 0 1784662 2 2 2 2 2 2 2 2 2 2 1 2 2 2 2 2 2 2 0 0 2 2 2 2 1 1 2 2 2 2 2 2 2 2 2 2 2 2 1 1 2 2 1 1 2 2 1 1 2 2 1 1 1 1 2 2 1 1 1 2 1 2
1 SNP-1.1784086. 0 1785087 2 2 2 2 2 2 2 2 2 2 2 2 2 2 2 2 2 2 2 2 2 2 2 2 1 1 2 2 2 2 2 2 2 2 2 2 2 2 1 1 2 2 0 0 2 2 1 1 2 2 1 1 1 1 2 2 0 0 2 2 2 2
1 SNP-1.1785729. 0 1786730 2 2 2 2 1 1 2 2 2 2 1 1 2 2 1 1 2 2 2 2 1 1 2 2 2 2 1 1 1 1 2 2 1 1 1 1 2 2 2 2 2 2 2 2 2 2 2 2 2 2 2 2 2 2 2 2 2 2 1 1 1 1
1 SNP-1.1788053. 0 1789054 2 2 2 2 1 1 2 2 2 2 1 1 2 2 1 1 2 2 2 2 1 1 2 2 2 2 1 1 1 1 2 2 1 1 1 1 2 2 2 2 2 2 2 2 2 2 2 2 2 2 2 2 2 2 2 2 2 2 1 1 1 1
1 SNP-1.1789271. 0 1790272 2 2 2 2 2 2 2 2 2 2 2 2 2 2 2 2 2 2 2 2 2 2 2 2 0 0 2 2 2 2 2 2 2 2 2 2 2 2 1 1 1 1 1 1 2 2 1 1 2 2 1 1 1 1 2 2 1 1 2 2 2 2
1 SNP-1.1790735. 0 1791736 2 2 2 2 2 2 2 2 2 2 2 2 2 2 2 2 2 2 2 2 2 2 2 2 1 1 2 2 2 2 2 2 2 2 0 0 2 2 1 1 1 1 0 0 2 2 0 0 2 2 1 1 0 0 2 2 0 0 2 2 0 0
1 SNP-1.1790819. 0 1791820 2 2 2 2 2 2 2 2 2 2 2 2 2 2 2 2 2 2 2 2 2 2 2 2 1 1 2 2 2 2 2 2 2 2 2 2 2 2 2 2 1 1 2 2 2 2 2 2 2 2 2 2 2 2 1 2 1 1 2 2 2 2
1 SNP-1.1790829. 0 1791830 2 2 2 2 1 1 2 2 2 2 0 0 2 2 1 1 2 2 2 2 1 1 2 2 2 2 1 1 1 1 2 2 1 1 2 2 2 2 2 2 0 0 2 2 2 2 2 2 2 2 2 2 2 2 0 0 0 0 1 1 2 2
1 SNP-1.1790859. 0 1791860 2 2 2 2 2 2 2 2 2 2 0 0 2 2 2 2 2 2 2 2 2 2 2 2 1 1 2 2 2 2 2 2 2 2 2 2 2 2 1 1 1 1 1 1 2 2 1 1 2 2 1 1 1 1 2 2 1 1 0 0 2 2
1 SNP-1.1793586. 0 1794587 2 2 2 2 2 2 2 2 2 2 1 2 2 2 2 2 2 2 1 2 2 2 2 2 1 1 2 2 2 2 1 2 2 2 2 2 2 2 2 2 2 2 2 2 2 2 2 2 2 2 2 2 2 2 0 0 2 2 0 0 0 0
1 SNP-1.1794031. 0 1795032 2 2 2 2 2 2 2 2 2 2 2 2 0 0 2 2 2 2 2 2 2 2 2 2 1 1 2 2 2 2 2 2 0 0 0 0 2 2 1 1 1 1 1 1 0 0 1 1 2 2 0 0 1 1 0 0 0 0 2 2 2 2
1 SNP-1.1794774. 0 1795775 2 2 2 2 2 2 2 2 2 2 2 2 2 2 2 2 2 2 2 2 2 2 2 2 1 1 2 2 2 2 2 2 2 2 0 0 2 2 1 1 1 1 1 1 2 2 1 1 2 2 1 1 1 1 2 2 0 0 2 2 2 2
1 SNP-1.1795089. 0 1796090 2 2 2 2 1 1 2 2 2 2 0 0 2 2 1 1 2 2 2 2 1 1 2 2 2 2 1 1 1 1 2 2 1 1 1 1 2 2 2 2 2 2 2 2 2 2 2 2 2 2 2 2 2 2 2 2 2 2 1 1 2 2
1 SNP-1.1795469. 0 1796470 2 2 2 2 1 1 2 2 2 2 1 1 2 2 1 1 2 2 2 2 1 1 2 2 2 2 1 1 1 1 2 2 1 1 1 1 2 2 2 2 2 2 2 2 2 2 2 2 2 2 2 2 2 2 2 2 2 2 0 0 1 2
1 SNP-1.1796030. 0 1797031 2 2 2 2 2 2 0 0 2 2 2 2 2 2 2 2 2 2 1 1 2 2 0 0 1 1 2 2 2 2 2 2 2 2 0 0 2 2 2 2 2 2 2 2 2 2 2 2 0 0 2 2 2 2 2 2 2 2 2 2 2 2
1 SNP-1.1796139. 0 1797140 2 2 2 2 2 2 2 2 2 2 1 1 1 1 2 2 2 2 2 2 2 2 2 2 0 0 2 2 2 2 2 2 2 2 2 2 2 2 2 2 2 2 2 2 2 2 2 2 2 2 2 2 2 2 2 2 2 2 2 2 2 2
1 SNP-1.1797461. 0 1798462 2 2 2 2 2 2 2 2 2 2 2 2 2 2 2 2 2 2 2 2 2 2 2 2 1 1 2 2 2 2 2 2 2 2 2 2 2 2 1 1 1 1 1 1 2 2 1 1 2 2 1 1 1 1 2 2 1 1 2 2 2 2
1 SNP-1.1797918. 0 1798919 1 1 1 1 2 2 1 1 1 1 0 0 1 1 2 2 1 1 1 1 2 2 1 1 2 2 2 2 2 2 1 1 2 2 0 0 1 1 2 2 2 2 2 2 1 1 2 2 1 1 2 2 2 2 1 1 2 2 0 0 2 2
1 SNP-1.1798407. 0 1799408 2 2 2 2 2 2 2 2 2 2 1 2 2 2 1 1 2 2 2 2 1 1 2 2 2 2 1 1 1 1 2 2 1 1 1 1 2 2 2 2 2 2 2 2 2 2 2 2 2 2 2 2 2 2 2 2 2 2 1 1 1 2
1 SNP-1.1799239. 0 1800240 1 1 1 1 2 2 1 1 1 1 2 2 1 1 2 2 1 1 1 1 2 2 1 1 2 2 2 2 2 2 1 1 2 2 2 2 1 1 2 2 2 2 2 2 1 1 2 2 1 1 2 2 2 2 1 1 2 2 2 2 1 2
1 SNP-1.1803573. 0 1804574 1 1 1 1 2 2 1 1 1 1 2 2 1 1 2 2 1 1 1 1 2 2 1 1 2 2 2 2 2 2 1 1 2 2 2 2 1 1 2 2 2 2 2 2 1 1 2 2 1 1 2 2 2 2 1 1 2 2 2 2 0 0
1 SNP-1.1804206. 0 1805207 1 1 1 1 2 2 1 1 1 1 2 2 1 1 2 2 1 1 1 1 2 2 1 1 2 2 2 2 2 2 1 1 2 2 2 2 1 1 2 2 2 2 2 2 1 1 2 2 1 1 2 2 2 2 1 1 2 2 2 2 2 2
1 SNP-1.1805993. 0 1806994 2 2 2 2 2 2 2 2 2 2 2 2 2 2 2 2 2 2 2 2 2 2 2 2 2 2 2 2 2 2 2 2 2 2 2 2 2 2 1 1 2 2 1 1 2 2 1 1 2 2 1 1 1 1 2 2 2 2 2 2 2 2
1 SNP-1.1809293. 0 1810294 2 2 2 2 2 2 2 2 2 2 2 2 2 2 2 2 2 2 2 2 2 2 2 2 0 0 2 2 2 2 2 2 2 2 2 2 2 2 1 1 1 1 1 1 2 2 1 1 2 2 1 1 1 1 2 2 1 1 2 2 2 2
1 SNP-1.1813852. 0 1814853 2 2 2 2 2 2 2 2 2 2 2 2 2 2 2 2 2 2 2 2 2 2 2 2 2 2 2 2 2 2 2 2 2 2 2 2 2 2 1 1 2 2 1 1 2 2 1 1 2 2 1 1 1 1 2 2 2 2 2 2 2 2
1 SNP-1.1815328. 0 1816329 2 2 2 2 2 2 2 2 2 2 2 2 2 2 2 2 2 2 2 2 2 2 2 2 1 1 2 2 2 2 2 2 2 2 0 0 2 2 2 2 2 2 2 2 2 2 2 2 2 2 2 2 2 2 2 2 1 1 2 2 2 2
1 SNP-1.1816632. 0 1817633 2 2 2 2 2 2 2 2 2 2 2 2 2 2 2 2 2 2 2 2 2 2 2 2 2 2 2 2 2 2 2 2 2 2 2 2 2 2 2 2 2 2 2 2 2 2 2 2 2 2 2 2 2 2 0 0 0 0 1 1 1 1
1 SNP-1.1816649. 0 1817650 2 2 2 2 1 1 2 2 2 2 0 0 2 2 1 1 2 2 2 2 1 1 2 2 2 2 1 1 1 1 2 2 1 1 1 1 2 2 2 2 2 2 2 2 2 2 2 2 2 2 2 2 2 2 2 2 2 2 0 0 1 1
1 SNP-1.1816969. 0 1817970 2 2 2 2 0 0 2 2 2 2 2 2 2 2 2 2 0 0 2 2 2 2 2 2 2 2 2 2 2 2 2 2 2 2 2 2 0 0 2 2 2 2 2 2 1 1 0 0 2 2 2 2 2 2 2 2 1 1 2 2 2 2
1 SNP-1.1817004. 0 1818005 2 2 2 2 1 1 2 2 2 2 1 1 2 2 1 1 2 2 2 2 1 1 2 2 2 2 1 1 1 1 2 2 1 1 1 1 2 2 2 2 2 2 2 2 2 2 2 2 2 2 2 2 2 2 0 0 2 2 1 1 1 1
1 SNP-1.1818076. 0 1819077 2 2 2 2 2 2 2 2 2 2 0 0 2 2 2 2 2 2 0 0 2 2 2 2 1 1 2 2 2 2 2 2 2 2 2 2 2 2 1 1 1 1 1 1 2 2 1 1 2 2 1 1 1 1 2 2 1 1 0 0 0 0
1 SNP-1.1819693. 0 1820694 2 2 2 2 2 2 2 2 2 2 2 2 2 2 1 1 2 2 2 2 2 2 2 2 2 2 0 0 2 2 2 2 0 0 2 2 0 0 0 0 2 2 2 2 0 0 1 1 2 2 0 0 0 0 2 2 0 0 2 2 2 2
1 SNP-1.1820939. 0 1821940 0 0 0 0 2 2 1 1 0 0 2 2 1 1 2 2 0 0 2 2 2 2 0 0 2 2 2 2 2 2 1 1 2 2 2 2 0 0 2 2 2 2 2 2 1 1 2 2 0 0 2 2 2 2 1 1 2 2 2 2 2 2
1 SNP-1.1821850. 0 1822851 2 2 2 2 2 2 2 2 2 2 2 2 2 2 2 2 2 2 2 2 2 2 2 2 2 2 2 2 2 2 2 2 2 2 2 2 2 2 2 2 2 2 2 2 2 2 2 2 2 2 2 2 2 2 1 1 2 2 2 2 1 1
1 SNP-1.1827958. 0 1828959 0 0 2 2 2 2 0 0 2 2 2 2 2 2 1 1 1 1 2 2 2 2 2 2 2 2 2 2 0 0 2 2 0 0 0 0 2 2 2 2 2 2 2 2 0 0 2 2 2 2 2 2 2 2 2 2 2 2 0 0 2 2
1 SNP-1.1829682. 0 1830683 2 2 2 2 1 1 2 2 2 2 0 0 2 2 1 1 2 2 2 2 1 1 2 2 2 2 1 1 1 1 2 2 1 1 1 1 2 2 2 2 2 2 2 2 2 2 2 2 2 2 2 2 2 2 2 2 2 2 1 1 1 2
1 SNP-1.1830658. 0 1831659 1 1 1 1 2 2 1 1 1 1 2 2 1 1 2 2 1 1 1 1 2 2 1 2 2 2 2 2 2 2 1 1 2 2 2 2 1 1 2 2 2 2 2 2 1 1 2 2 1 1 2 2 2 2 1 1 2 2 2 2 2 2
1 SNP-1.1831064. 0 1832065 2 2 2 2 1 1 2 2 2 2 1 1 2 2 1 1 2 2 0 0 1 1 0 0 0 0 1 1 1 1 2 2 1 1 1 1 2 2 2 2 0 0 2 2 2 2 2 2 2 2 2 2 2 2 2 2 2 2 1 1 0 0
1 SNP-1.1831088. 0 1832089 2 2 2 2 2 2 2 2 0 0 2 2 2 2 2 2 2 2 2 2 2 2 2 2 1 1 2 2 2 2 2 2 2 2 2 2 2 2 0 0 0 0 1 1 2 2 1 1 2 2 1 1 1 1 0 0 0 0 2 2 2 2
1 SNP-1.1831194. 0 1832195 2 2 2 2 0 0 2 2 2 2 1 1 2 2 0 0 2 2 2 2 0 0 2 2 2 2 1 1 0 0 2 2 1 1 1 1 2 2 2 2 2 2 2 2 2 2 2 2 2 2 2 2 2 2 0 0 2 2 0 0 0 0
1 SNP-1.1832406. 0 1833407 2 2 1 1 0 0 2 2 0 0 2 2 0 0 2 2 2 2 2 2 2 2 0 0 2 2 2 2 2 2 2 2 2 2 2 2 2 2 2 2 0 0 2 2 2 2 2 2 2 2 2 2 2 2 1 1 0 0 2 2 1 1
1 SNP-1.1834540. 0 1835541 2 2 2 2 2 2 2 2 2 2 2 2 2 2 2 2 2 2 2 2 2 2 2 2 2 2 2 2 2 2 2 2 2 2 2 2 2 2 2 2 2 2 2 2 2 2 2 2 2 2 2 2 2 2 2 2 1 1 1 2 1 2
1 SNP-1.1834658. 0 1835659 2 2 2 2 2 2 2 2 2 2 1 1 0 0 2 2 2 2 2 2 2 2 2 2 2 2 2 2 2 2 2 2 2 2 2 2 2 2 2 2 2 2 2 2 2 2 2 2 2 2 2 2 2 2 2 2 2 2 2 2 1 1
1 SNP-1.1834919. 0 1835920 2 2 2 2 1 1 2 2 2 2 1 2 2 2 1 1 2 2 2 2 1 1 2 2 2 2 1 1 1 1 2 2 1 1 1 1 2 2 2 2 2 2 2 2 2 2 2 2 2 2 2 2 2 2 2 2 2 2 1 1 1 1
1 SNP-1.1835547. 0 1836548 2 2 2 2 2 2 2 2 2 2 2 2 0 0 2 2 0 0 2 2 2 2 2 2 1 1 2 2 2 2 2 2 2 2 0 0 2 2 1 1 1 1 1 1 2 2 1 1 0 0 1 1 1 1 2 2 1 1 2 2 0 0
1 SNP-1.1835827. 0 1836828 2 2 2 2 1 1 2 2 2 2 1 1 2 2 1 1 2 2 2 2 1 1 2 2 2 2 1 1 1 1 2 2 1 1 1 1 2 2 2 2 2 2 2 2 2 2 2 2 2 2 2 2 2 2 2 2 2 2 1 1 1 1
1 SNP-1.1835923. 0 1836924 2 2 2 2 1 1 2 2 2 2 1 1 2 2 1 1 2 2 0 0 1 1 2 2 2 2 1 1 1 1 2 2 1 1 1 2 2 2 2 2 2 2 2 2 2 2 2 2 2 2 2 2 2 2 2 2 2 2 1 1 1 2
1 SNP-1.1836172. 0 1837173 1 1 1 1 2 2 0 0 0 0 2 2 1 1 2 2 0 0 1 1 2 2 0 0 2 2 2 2 2 2 1 1 2 2 2 2 0 0 2 2 0 0 2 2 0 0 2 2 1 1 2 2 2 2 1 1 2 2 2 2 0 0
1 SNP-1.1836319. 0 1837320 2 2 2 2 2 2 2 2 2 2 1 1 2 2 2 2 2 2 1 1 0 0 1 1 2 2 1 1 2 2 2 2 2 2 1 1 2 2 2 2 2 2 2 2 2 2 2 2 2 2 2 2 2 2 2 2 2 2 1 1 2 2
1 SNP-1.1836349. 0 1837350 2 2 2 2 2 2 2 2 2 2 2 2 2 2 2 2 2 2 2 2 2 2 2 2 2 2 2 2 2 2 2 2 2 2 2 2 2 2 1 1 2 2 1 1 2 2 1 1 2 2 1 1 1 1 2 2 2 2 2 2 2 2
1 SNP-1.1838425. 0 1839426 2 2 0 0 2 2 2 2 2 2 2 2 2 2 0 0 2 2 2 2 2 2 2 2 2 2 2 2 2 2 2 2 2 2 2 2 1 1 1 1 2 2 0 0 2 2 2 2 2 2 2 2 2 2 2 2 0 0 2 2 1 1
1 SNP-1.1839222. 0 1840223 2 2 2 2 2 2 2 2 2 2 2 2 2 2 2 2 2 2 2 2 2 2 2 2 1 1 2 2 2 2 2 2 2 2 2 2 2 2 1 1 1 1 1 1 2 2 1 1 2 2 1 1 1 1 2 2 1 1 2 2 2 2
1 SNP-1.1839591. 0 1840592 2 2 2 2 2 2 2 2 2 2 2 2 2 2 2 2 2 2 2 2 2 2 2 2 1 1 2 2 2 2 2 2 2 2 2 2 2 2 1 1 1 1 1 1 2 2 1 1 2 2 1 1 1 1 2 2 1 1 2 2 2 2
1 SNP-1.1840167. 0 1841168 1 2 2 2 2 2 1 2 2 2 0 0 0 0 2 2 0 0 2 2 2 2 2 2 1 1 2 2 0 0 2 2 2 2 0 0 1 2 1 1 1 1 1 1 0 0 1 1 2 2 1 1 1 1 2 2 1 1 2 2 2 2
1 SNP-1.1840250. 0 1841251 1 1 1 1 2 2 1 1 1 1 2 2 1 1 2 2 1 1 1 1 2 2 1 1 2 2 2 2 2 2 1 1 2 2 2 2 1 1 2 2 2 2 2 2 1 1 2 2 1 1 2 2 2 2 1 1 2 2 2 2 2 2
1 SNP-1.1841450. 0 1842451 2 2 2 2 1 1 2 2 2 2 1 1 2 2 1 1 2 2 2 2 1 1 2 2 2 2 1 1 1 1 2 2 1 1 1 1 2 2 2 2 2 2 2 2 2 2 2 2 2 2 2 2 2 2 2 2 2 2 1 1 0 0
1 SNP-1.1841684. 0 1842685 2 2 2 2 1 1 2 2 2 2 1 1 2 2 1 1 2 2 2 2 1 1 2 2 2 2 1 1 1 1 2 2 1 1 1 1 2 2 2 2 2 2 2 2 2 2 2 2 2 2 2 2 2 2 2 2 2 2 1 1 1 1
1 SNP-1.1842696. 0 1843697 2 2 2 2 2 2 1 1 2 2 2 2 2 2 0 0 0 0 2 2 0 0 0 0 2 2 2 2 0 0 1 1 2 2 2 2 2 2 2 2 2 2 2 2 2 2 2 2 2 2 2 2 2 2 1 1 2 2 2 2 2 2
1 SNP-1.1842900. 0 1843901 2 2 2 2 2 2 2 2 2 2 2 2 2 2 2 2 2 2 2 2 2 2 2 2 1 1 2 2 2 2 2 2 2 2 2 2 2 2 1 1 1 1 1 1 2 2 1 1 2 2 1 1 1 1 2 2 1 1 2 2 2 2
1 SNP-1.1844849. 0 1845850 2 2 2 2 1 1 2 2 2 2 1 1 2 2 1 1 2 2 2 2 1 1 2 2 2 2 1 1 1 1 2 2 1 1 1 1 2 2 2 2 2 2 2 2 2 2 2 2 2 2 2 2 2 2 2 2 2 2 1 2 1 2
1 SNP-1.1844913. 0 1845914 2 2 2 2 2 2 2 2 2 2 2 2 2 2 2 2 2 2 2 2 2 2 2 2 1 1 2 2 2 2 2 2 2 2 2 2 2 2 1 1 1 1 1 1 2 2 1 1 2 2 1 1 1 1 2 2 1 1 2 2 2 2
1 SNP-1.1845276. 0 1846277 1 1 1 1 2 2 1 1 1 1 2 2 1 1 2 2 1 1 1 1 2 2 1 1 2 2 2 2 2 2 1 1 2 2 2 2 1 1 2 2 2 2 2 2 1 1 2 2 1 1 2 2 2 2 1 1 2 2 2 2 2 2
1 SNP-1.1848803. 0 1849804 2 2 2 2 2 2 2 2 2 2 0 0 2 2 2 2 2 2 1 1 2 2 2 2 2 2 2 2 2 2 2 2 2 2 2 2 2 2 2 2 2 2 2 2 2 2 2 2 2 2 2 2 2 2 2 2 1 1 0 0 1 1
1 SNP-1.1848811. 0 1849812 2 2 2 2 2 2 2 2 2 2 2 2 2 2 2 2 2 2 2 2 2 2 2 2 1 1 2 2 2 2 2 2 2 2 2 2 2 2 1 1 0 0 1 1 2 2 1 1 2 2 1 1 2 2 2 2 0 0 2 2 2 2
1 SNP-1.1849724. 0 1850725 2 2 2 2 2 2 2 2 2 2 2 2 2 2 2 2 2 2 2 2 2 2 2 2 0 0 2 2 2 2 2 2 2 2 2 2 2 2 2 2 0 0 2 2 2 2 2 2 2 2 2 2 2 2 1 1 0 0 2 2 1 1
1 SNP-1.1850164. 0 1851165 2 2 2 2 2 2 2 2 2 2 2 2 2 2 2 2 2 2 2 2 2 2 2 2 1 1 2 2 2 2 2 2 2 2 2 2 2 2 1 1 1 1 1 1 2 2 1 1 2 2 1 1 1 1 2 2 1 1 2 2 2 2
1 SNP-1.1850703. 0 1851704 2 2 2 2 2 2 2 2 2 2 2 2 2 2 2 2 2 2 2 2 2 2 2 2 1 1 2 2 2 2 0 0 2 2 0 0 2 2 1 1 1 1 1 1 2 2 1 1 2 2 1 1 1 1 2 2 1 1 2 2 2 2
1 SNP-1.1850923. 0 1851924 2 2 2 2 1 1 2 2 2 2 1 1 2 2 1 1 2 2 2 2 1 1 2 2 2 2 1 1 1 1 2 2 1 1 1 1 2 2 2 2 2 2 2 2 2 2 2 2 2 2 2 2 2 2 2 2 2 2 1 1 1 2
1 SNP-1.1851446. 0 1852447 2 2 2 2 2 2 2 2 2 2 0 0 2 2 2 2 2 2 0 0 2 2 2 2 1 1 2 2 2 2 2 2 2 2 0 0 2 2 2 2 2 2 2 2 2 2 2 2 2 2 2 2 2 2 1 1 2 2 2 2 0 0
1 SNP-1.1853679. 0 1854680 1 1 1 1 2 2 1 1 1 1 2 2 1 1 2 2 1 1 1 1 1 2 1 1 2 2 2 2 2 2 1 1 2 2 0 0 1 1 2 2 2 2 2 2 1 1 2 2 1 1 2 2 2 2 1 1 1 2 2 2 2 2
1 SNP-1.1854169. 0 1855170 2 2 2 2 2 2 2 2 2 2 1 1 2 2 2 2 2 2 2 2 2 2 2 2 2 2 2 2 2 2 2 2 2 2 1 1 2 2 2 2 2 2 2 2 2 2 2 2 2 2 2 2 2 2 2 2 2 2 2 2 2 2
1 SNP-1.1854226. 0 1855227 2 2 2 2 1 1 2 2 2 2 1 1 2 2 1 1 2 2 2 2 1 1 2 2 2 2 1 1 1 1 2 2 1 1 1 1 2 2 2 2 2 2 2 2 2 2 2 2 2 2 2 2 2 2 2 2 2 2 1 1 1 1
1 SNP-1.1854519. 0 1855520 2 2 2 2 2 2 2 2 2 2 1 2 2 2 2 2 2 2 2 2 1 1 2 2 1 2 2 2 2 2 2 2 2 2 2 2 2 2 1 1 2 2 1 1 2 2 1 1 2 2 1 1 1 1 2 2 2 2 2 2 2 2
1 SNP-1.1855045. 0 1856046 2 2 2 2 2 2 2 2 2 2 2 2 2 2 2 2 2 2 0 0 0 0 2 2 1 1 2 2 2 2 2 2 2 2 2 2 2 2 2 2 2 2 2 2 2 2 2 2 2 2 2 2 2 2 2 2 1 1 2 2 2 2
1 SNP-1.1856290. 0 1857291 0 0 1 1 1 1 2 2 1 1 2 2 2 2 1 1 0 0 2 2 0 0 2 2 2 2 0 0 1 1 1 1 0 0 2 2 2 2 2 2 2 2 2 2 2 2 2 2 2 2 2 2 2 2 2 2 2 2 2 2 2 2
1 SNP-1.1857364. 0 1858365 2 2 2 2 2 2 2 2 2 2 0 0 2 2 2 2 2 2 2 2 0 0 2 2 1 1 2 2 2 2 2 2 2 2 2 2 2 2 1 1 2 2 1 1 2 2 1 1 2 2 1 1 1 1 2 2 1 1 2 2 2 2
1 SNP-1.1857896. 0 1858897 2 2 2 2 2 2 2 2 2 2 2 2 2 2 2 2 2 2 2 2 0 0 2 2 1 1 2 2 2 2 2 2 2 2 0 0 2 2 1 1 1 1 1 1 2 2 1 1 2 2 1 1 1 1 0 0 1 1 1 2 0 0
1 SNP-1.1857953. 0 1858954 2 2 2 2 2 2 2 2 2 2 0 0 2 2 2 2 2 2 2 2 2 2 2 2 1 1 2 2 2 2 2 2 2 2 2 2 2 2 1 1 1 1 1 1 2 2 1 1 2 2 1 1 1 1 1 2 1 1 1 2 1 1
1 SNP-1.1861645. 0 1862646 2 2 2 2 2 2 2 2 2 2 2 2 2 2 2 2 2 2 2 2 2 2 2 2 1 1 2 2 2 2 2 2 2 2 2 2 2 2 1 1 1 1 1 1 2 2 1 1 2 2 1 1 1 1 2 2 0 0 2 2 2 2
1 SNP-1.1862558. 0 1863559 2 2 2 2 2 2 2 2 2 2 0 0 2 2 2 2 2 2 2 2 2 2 2 2 0 0 2 2 2 2 2 2 2 2 2 2 2 2 1 1 1 1 1 1 2 2 1 1 2 2 1 1 1 1 2 2 1 1 2 2 2 2
1 SNP-1.1863230. 0 1864231 2 2 2 2 2 2 2 2 2 2 1 1 0 0 2 2 2 2 2 2 2 2 2 2 1 1 2 2 2 2 2 2 2 2 0 0 2 2 2 2 2 2 2 2 2 2 2 2 2 2 2 2 2 2 2 2 2 2 2 2 2 2
1 SNP-1.1863982. 0 1864983 2 2 2 2 2 2 2 2 2 2 2 2 2 2 2 2 2 2 2 2 2 2 2 2 1 1 2 2 2 2 2 2 2 2 2 2 2 2 1 1 1 1 1 1 2 2 1 1 2 2 1 1 1 1 2 2 1 2 2 2 2 2
1 SNP-1.1864466. 0 1865467 2 2 2 2 2 2 2 2 2 2 2 2 2 2 2 2 2 2 0 0 2 2 2 2 1 1 2 2 2 2 2 2 2 2 0 0 2 2 1 1 0 0 1 1 2 2 1 1 2 2 1 1 1 1 2 2 1 1 0 0 0 0
1 SNP-1.1866403. 0 1867404 2 2 2 2 2 2 2 2 2 2 2 2 2 2 2 2 2 2 2 2 2 2 2 2 2 2 2 2 2 2 2 2 2 2 2 2 2 2 1 1 2 2 1 1 2 2 1 1 2 2 1 1 1 1 2 2 2 2 1 2 2 2
1 SNP-1.1869349. 0 1870350 2 2 2 2 1 1 2 2 2 2 0 0 2 2 1 1 2 2 2 2 1 1 0 0 2 2 1 1 1 1 2 2 1 1 1 1 2 2 2 2 2 2 2 2 2 2 2 2 2 2 2 2 2 2 2 2 2 2 1 1 0 0
1 SNP-1.1869826. 0 1870827 2 2 2 2 1 1 2 2 2 2 1 1 2 2 1 1 2 2 2 2 1 1 2 2 2 2 1 1 1 1 2 2 1 1 1 1 2 2 2 2 2 2 2 2 2 2 2 2 2 2 2 2 2 2 2 2 2 2 1 1 1 2
1 SNP-1.1869870. 0 1870871 2 2 0 0 2 2 0 0 2 2 1 1 2 2 2 2 2 2 1 1 1 1 2 2 2 2 2 2 2 2 2 2 2 2 2 2 2 2 2 2 2 2 2 2 0 0 2 2 2 2 0 0 0 0 2 2 2 2 1 1 0 0
1 SNP-1.1870239. 0 1871240 2 2 2 2 2 2 2 2 2 2 2 2 2 2 2 2 2 2 2 2 2 2 2 2 2 2 2 2 2 2 2 2 2 2 2 2 2 2 2 2 2 2 1 1 2 2 1 1 2 2 2 2 1 1 2 2 2 2 2 2 2 2
1 SNP-1.1871025. 0 1872026 2 2 2 2 2 2 2 2 2 2 2 2 2 2 2 2 2 2 2 2 2 2 2 2 1 1 2 2 2 2 2 2 2 2 2 2 2 2 1 1 1 1 1 1 2 2 1 1 2 2 1 1 1 1 2 2 1 1 2 2 0 0
1 SNP-1.1871177. 0 1872178 2 2 2 2 2 2 2 2 2 2 2 2 2 2 2 2 2 2 2 2 2 2 2 2 1 1 2 2 2 2 2 2 2 2 2 2 2 2 1 1 1 1 1 1 2 2 1 1 2 2 1 1 1 1 2 2 1 1 2 2 2 2
1 SNP-1.1873264. 0 1874265 2 2 2 2 2 2 2 2 2 2 1 1 2 2 1 1 2 2 2 2 1 1 2 2 2 2 1 1 1 1 2 2 1 1 1 1 2 2 2 2 2 2 2 2 2 2 2 2 2 2 2 2 2 2 2 2 2 2 1 1 1 1
1 SNP-1.1874597. 0 1875598 1 1 1 1 2 2 1 1 1 1 2 2 1 1 2 2 1 1 1 1 2 2 1 1 2 2 2 2 2 2 1 1 2 2 2 2 1 1 2 2 2 2 2 2 1 1 2 2 1 1 2 2 2 2 1 1 2 2 2 2 2 2
1 SNP-1.1874723. 0 1875724 2 2 0 0 2 2 0 0 2 2 1 1 0 0 2 2 0 0 2 2 2 2 2 2 2 2 2 2 2 2 2 2 2 2 2 2 2 2 2 2 2 2 2 2 1 1 2 2 2 2 2 2 2 2 2 2 2 2 2 2 0 0
1 SNP-1.1875241. 0 1876242 2 2 2 2 1 1 2 2 2 2 1 1 2 2 1 1 2 2 2 2 1 1 2 2 2 2 1 1 1 1 2 2 1 1 1 1 2 2 2 2 2 2 2 2 2 2 2 2 2 2 2 2 2 2 0 0 2 2 0 0 1 1
1 SNP-1.1876074. 0 1877075 1 1 1 1 2 2 1 1 1 1 2 2 1 1 2 2 1 1 0 0 2 2 1 1 2 2 2 2 2 2 1 1 2 2 2 2 1 1 2 2 2 2 2 2 1 1 2 2 1 1 2 2 2 2 1 1 2 2 2 2 2 2
1 SNP-1.1876193. 0 1877194 1 1 1 1 2 2 1 1 1 1 2 2 1 1 2 2 1 2 0 0 2 2 1 1 2 2 2 2 2 2 1 1 2 2 2 2 0 0 2 2 2 2 2 2 1 1 2 2 1 1 2 2 2 2 1 1 2 2 2 2 2 2
1 SNP-1.1876673. 0 1877674 2 2 2 2 2 2 0 0 2 2 1 1 1 1 2 2 2 2 2 2 0 0 2 2 2 2 2 2 2 2 0 0 2 2 2 2 2 2 2 2 2 2 2 2 2 2 2 2 2 2 2 2 2 2 1 1 2 2 2 2 2 2
1 SNP-1.1876766. 0 1877767 2 2 2 2 0 0 2 2 2 2 0 0 2 2 1 1 2 2 2 2 1 1 2 2 2 2 1 1 1 1 2 2 1 1 1 1 2 2 2 2 2 2 2 2 2 2 2 2 2 2 2 2 2 2 2 2 2 2 0 0 1 2
1 SNP-1.1877117. 0 1878118 2 2 2 2 2 2 2 2 2 2 2 2 2 2 2 2 2 2 2 2 2 2 2 2 1 1 2 2 2 2 2 2 2 2 2 2 2 2 1 1 1 1 1 1 2 2 1 1 2 2 1 1 1 1 2 2 1 1 2 2 2 2
1 SNP-1.1877441. 0 1878442 2 2 2 2 2 2 2 2 2 2 2 2 2 2 2 2 2 2 2 2 2 2 2 2 2 2 2 2 2 2 2 2 2 2 2 2 0 0 2 2 2 2 1 2 2 2 2 2 2 2 1 2 0 0 2 2 1 1 2 2 2 2
1 SNP-1.1877528. 0 1878529 2 2 2 2 2 2 2 2 2 2 2 2 2 2 2 2 2 2 2 2 2 2 2 2 2 2 2 2 2 2 2 2 2 2 2 2 1 1 2 2 2 2 1 1 2 2 2 2 2 2 1 1 1 1 2 2 1 1 2 2 2 2
1 SNP-1.1877546. 0 1878547 2 2 2 2 2 2 2 2 2 2 2 2 2 2 2 2 2 2 2 2 2 2 2 2 2 2 2 2 2 2 2 2 2 2 2 2 1 1 2 2 2 2 1 1 2 2 2 2 2 2 1 1 1 1 2 2 1 1 2 2 2 2
1 SNP-1.1877708. 0 1878709 1 1 1 1 2 2 1 1 1 1 2 2 1 1 2 2 1 1 1 1 2 2 1 1 2 2 2 2 2 2 1 1 2 2 2 2 1 1 2 2 2 2 2 2 1 1 2 2 1 1 2 2 2 2 0 0 2 2 2 2 2 2
1 SNP-1.1877760. 0 1878761 2 2 2 2 2 2 2 2 2 2 2 2 2 2 2 2 2 2 2 2 2 2 2 2 1 1 2 2 2 2 2 2 2 2 2 2 2 2 1 1 1 1 1 1 2 2 1 1 2 2 1 1 1 1 2 2 1 1 2 2 2 2
1 SNP-1.1877900. 0 1878901 2 2 2 2 2 2 2 2 2 2 2 2 2 2 2 2 2 2 2 2 2 2 2 2 0 0 2 2 2 2 2 2 2 2 2 2 2 2 1 1 1 1 1 1 2 2 1 1 0 0 1 1 1 1 0 0 1 1 2 2 2 2
1 SNP-1.1878133. 0 1879134 2 2 2 2 2 2 2 2 2 2 2 2 2 2 2 2 2 2 2 2 2 2 2 2 0 0 2 2 2 2 2 2 2 2 2 2 2 2 1 1 1 1 1 1 2 2 1 1 2 2 1 1 1 1 2 2 1 1 2 2 2 2
1 SNP-1.1878248. 0 1879249 2 2 2 2 2 2 2 2 2 2 2 2 2 2 2 2 2 2 2 2 2 2 2 2 1 1 2 2 2 2 2 2 2 2 2 2 2 2 1 1 1 1 1 1 2 2 1 1 2 2 1 1 1 1 2 2 1 1 2 2 2 2
1 SNP-1.1878391. 0 1879392 1 1 1 1 2 2 1 1 1 1 2 2 1 1 2 2 1 1 1 1 2 2 1 1 2 2 2 2 2 2 1 1 2 2 2 2 1 1 2 2 2 2 2 2 1 1 2 2 1 1 2 2 2 2 1 1 2 2 2 2 2 2
1 SNP-1.1878444. 0 1879445 2 2 2 2 2 2 2 2 2 2 2 2 2 2 2 2 2 2 2 2 2 2 2 2 1 1 2 2 2 2 2 2 2 2 2 2 2 2 1 1 1 1 1 1 2 2 1 1 2 2 1 1 1 1 2 2 1 1 2 2 2 2
1 SNP-1.1878495. 0 1879496 2 2 2 2 1 1 2 2 2 2 1 1 2 2 1 1 2 2 2 2 1 1 2 2 2 2 1 1 1 1 2 2 1 1 1 1 2 2 2 2 2 2 2 2 2 2 2 2 2 2 2 2 2 2 2 2 2 2 1 2 1 2
1 SNP-1.1879378. 0 1880379 1 1 1 1 2 2 1 1 1 1 2 2 1 1 2 2 1 1 1 1 2 2 1 1 2 2 2 2 2 2 1 1 2 2 2 2 1 1 2 2 2 2 2 2 1 1 2 2 1 1 2 2 2 2 1 2 2 2 2 2 1 2
1 SNP-1.1879628. 0 1880629 2 2 2 2 2 2 2 2 2 2 1 1 2 2 2 2 2 2 1 1 2 2 2 2 2 2 2 2 2 2 0 0 1 1 1 1 2 2 2 2 2 2 2 2 2 2 2 2 2 2 2 2 2 2 0 0 2 2 2 2 2 2
1 SNP-1.1880043. 0 1881044 2 2 2 2 2 2 2 2 2 2 2 2 2 2 2 2 2 2 2 2 2 2 2 2 1 1 2 2 2 2 2 2 2 2 2 2 2 2 1 1 1 1 2 2 2 2 2 2 2 2 1 1 2 2 2 2 1 2 2 2 2 2
1 SNP-1.1880757. 0 1881758 2 2 2 2 2 2 2 2 2 2 0 0 2 2 2 2 2 2 2 2 0 0 0 0 0 0 2 2 2 2 2 2 2 2 2 2 2 2 2 2 2 2 1 1 2 2 1 1 2 2 2 2 1 1 1 2 2 2 0 0 2 2
1 SNP-1.1880803. 0 1881804 2 2 2 2 2 2 2 2 2 2 2 2 2 2 2 2 2 2 1 1 2 2 2 2 1 1 2 2 2 2 2 2 2 2 0 0 2 2 1 1 1 1 1 1 2 2 1 1 2 2 1 1 1 1 0 0 0 0 2 2 2 2
1 SNP-1.1881350. 0 1882351 1 1 1 1 2 2 1 1 1 1 0 0 1 1 2 2 1 1 1 1 2 2 1 1 2 2 2 2 2 2 1 1 2 2 0 0 1 1 2 2 2 2 2 2 1 1 2 2 1 1 2 2 2 2 1 1 2 2 0 0 0 0
1 SNP-1.1881721. 0 1882722 2 2 2 2 2 2 2 2 2 2 2 2 2 2 2 2 2 2 2 2 2 2 2 2 1 1 2 2 2 2 2 2 2 2 2 2 2 2 1 1 1 1 1 1 2 2 1 1 2 2 1 1 1 1 2 2 1 1 0 0 2 2
1 SNP-1.1882765. 0 1883766 2 2 2 2 1 1 2 2 2 2 0 0 2 2 1 1 2 2 2 2 1 1 2 2 2 2 1 1 1 1 2 2 1 1 1 1 2 2 2 2 2 2 2 2 2 2 2 2 2 2 2 2 2 2 2 2 2 2 1 2 1 2
1 SNP-1.1883396. 0 1884397 2 2 2 2 2 2 2 2 2 2 2 2 2 2 2 2 2 2 2 2 2 2 2 2 1 1 2 2 2 2 2 2 2 2 0 0 2 2 1 1 1 1 1 1 2 2 1 1 2 2 1 1 1 1 2 2 1 1 2 2 0 0
1 SNP-1.1883556. 0 1884557 2 2 2 2 2 2 2 2 2 2 2 2 2 2 2 2 2 2 2 2 2 2 0 0 2 2 2 2 2 2 2 2 2 2 2 2 2 2 1 1 2 2 2 2 2 2 2 2 2 2 1 1 2 2 2 2 2 2 2 2 2 2
1 SNP-1.1884093. 0 1885094 2 2 2 2 1 1 2 2 2 2 0 0 2 2 1 1 2 2 2 2 1 1 2 2 2 2 1 1 1 1 2 2 1 1 0 0 2 2 2 2 2 2 2 2 2 2 2 2 2 2 2 2 2 2 2 2 2 2 0 0 1 2
1 SNP-1.1884148. 0 1885149 2 2 2 2 2 2 2 2 2 2 2 2 2 2 2 2 2 2 0 0 1 1 0 0 0 0 2 2 0 0 2 2 2 2 1 1 2 2 2 2 2 2 2 2 2 2 2 2 2 2 2 2 2 2 2 2 2 2 1 1 2 2
1 SNP-1.1884781. 0 1885782 1 1 1 1 2 2 1 1 1 1 2 2 1 1 2 2 1 1 1 1 2 2 1 1 2 2 2 2 2 2 1 1 2 2 2 2 2 2 2 2 2 2 2 2 2 2 2 2 2 2 2 2 2 2 2 2 2 2 2 2 0 0
1 SNP-1.1885646. 0 1886647 2 2 2 2 2 2 2 2 2 2 2 2 2 2 2 2 2 2 2 2 2 2 2 2 1 1 2 2 2 2 2 2 2 2 2 2 2 2 1 1 1 1 1 1 2 2 1 1 2 2 1 1 1 1 2 2 1 1 2 2 1 2
1 SNP-1.1886042. 0 1887043 1 1 1 1 2 2 1 1 1 1 2 2 1 1 2 2 1 1 1 1 2 2 1 1 2 2 2 2 2 2 1 1 2 2 2 2 1 1 2 2 2 2 2 2 1 1 2 2 1 1 2 2 2 2 0 0 2 2 2 2 2 2
1 SNP-1.1886577. 0 1887578 2 2 2 2 2 2 2 2 2 2 2 2 2 2 2 2 2 2 2 2 2 2 2 2 1 1 2 2 2 2 2 2 2 2 0 0 2 2 1 1 1 1 1 1 2 2 1 1 2 2 1 1 1 1 0 0 1 1 2 2 2 2
1 SNP-1.1887214. 0 1888215 2 2 2 2 2 2 2 2 2 2 2 2 2 2 2 2 2 2 2 2 2 2 2 2 1 1 2 2 2 2 2 2 2 2 2 2 2 2 2 2 1 1 1 1 2 2 1 1 2 2 2 2 0 0 0 0 1 1 2 2 2 2
1 SNP-1.1888234. 0 1889235 1 1 1 1 2 2 1 1 1 1 2 2 1 1 2 2 1 1 1 1 2 2 1 1 2 2 2 2 2 2 1 1 2 2 2 2 1 1 2 2 2 2 2 2 1 1 2 2 1 1 2 2 2 2 1 1 2 2 2 2 2 2
1 SNP-1.1889120. 0 1890121 2 2 2 2 1 1 2 2 2 2 1 1 2 2 1 1 2 2 2 2 1 1 2 2 2 2 1 1 1 1 2 2 1 1 1 1 2 2 2 2 2 2 2 2 2 2 2 2 2 2 2 2 2 2 2 2 2 2 1 1 1 1
1 SNP-1.1889754. 0 1890755 2 2 2 2 2 2 2 2 2 2 2 2 2 2 2 2 2 2 2 2 2 2 2 2 1 1 2 2 2 2 2 2 2 2 2 2 2 2 1 1 1 1 1 1 2 2 1 1 2 2 1 1 1 1 2 2 1 1 2 2 2 2
1 SNP-1.1889813. 0 1890814 1 1 1 1 2 2 1 1 1 1 0 0 1 1 2 2 1 1 1 1 2 2 1 1 2 2 2 2 2 2 1 1 2 2 0 0 1 1 2 2 2 2 2 2 1 1 2 2 1 1 2 2 2 2 1 1 2 2 2 2 2 2
1 SNP-1.1892140. 0 1893141 2 2 2 2 2 2 2 2 2 2 2 2 2 2 2 2 2 2 2 2 2 2 2 2 1 1 2 2 2 2 2 2 2 2 2 2 2 2 1 1 1 1 1 1 2 2 1 1 2 2 1 1 1 1 2 2 1 1 2 2 2 2
1 SNP-1.1892715. 0 1893716 2 2 2 2 1 1 2 2 2 2 1 1 2 2 1 1 2 2 2 2 1 1 2 2 2 2 1 1 1 1 2 2 1 1 1 1 2 2 2 2 2 2 2 2 2 2 2 2 2 2 2 2 2 2 2 2 2 2 1 1 1 2
1 SNP-1.1893159. 0 1894160 2 2 2 2 2 2 2 2 2 2 2 2 2 2 2 2 2 2 2 2 2 2 2 2 1 2 2 2 2 2 2 2 2 2 0 0 2 2 1 1 1 1 1 1 2 2 1 1 2 2 1 1 1 1 2 2 1 1 2 2 2 2
1 SNP-1.1893417. 0 1894418 2 2 2 2 2 2 0 0 2 2 0 0 0 0 2 2 1 2 2 2 0 0 2 2 1 1 2 2 2 2 2 2 2 2 2 2 2 2 1 1 1 1 1 1 2 2 1 1 2 2 1 1 1 1 2 2 1 1 2 2 0 0
1 SNP-1.1894449. 0 1895450 2 2 2 2 2 2 2 2 2 2 0 0 2 2 2 2 2 2 2 2 2 2 2 2 1 1 2 2 2 2 2 2 2 2 2 2 2 2 1 1 1 1 1 1 2 2 1 1 2 2 1 1 1 1 2 2 1 1 2 2 1 2
1 SNP-1.1895134. 0 1896135 2 2 2 2 2 2 2 2 2 2 2 2 2 2 2 2 2 2 2 2 2 2 2 2 1 1 2 2 2 2 2 2 2 2 2 2 2 2 1 1 1 1 1 1 2 2 1 1 2 2 1 1 1 1 2 2 1 1 2 2 2 2
1 SNP-1.1896682. 0 1897683 2 2 2 2 2 2 2 2 2 2 2 2 2 2 2 2 2 2 2 2 2 2 2 2 1 1 2 2 2 2 2 2 2 2 2 2 2 2 1 1 1 1 2 2 2 2 2 2 2 2 1 1 2 2 2 2 1 1 2 2 2 2
1 SNP-1.1896706. 0 1897707 2 2 2 2 1 1 2 2 2 2 1 1 2 2 1 1 2 2 2 2 1 1 2 2 2 2 1 1 1 1 2 2 1 1 1 1 2 2 2 2 2 2 2 2 2 2 2 2 2 2 2 2 2 2 2 2 2 2 1 1 1 1
1 SNP-1.1897295. 0 1898296 2 2 2 2 2 2 2 2 2 2 2 2 2 2 2 2 2 2 2 2 2 2 2 2 1 1 2 2 2 2 2 2 2 2 2 2 2 2 1 1 1 1 1 1 2 2 1 1 2 2 1 1 1 1 2 2 1 1 2 2 2 2
1 SNP-1.1902400. 0 1903401 2 2 2 2 1 1 2 2 2 2 2 2 0 0 2 2 2 2 0 0 2 2 2 2 0 0 2 2 2 2 2 2 2 2 2 2 2 2 2 2 2 2 2 2 2 2 2 2 2 2 0 0 1 1 2 2 2 2 2 2 2 2
1 SNP-1.1902529. 0 1903530 2 2 0 0 1 1 2 2 2 2 1 1 2 2 1 2 2 2 2 2 1 1 2 2 2 2 1 1 1 1 2 2 1 1 0 0 2 2 2 2 2 2 2 2 2 2 2 2 2 2 2 2 2 2 0 0 2 2 1 1 0 0
1 SNP-1.1904347. 0 1905348 2 2 2 2 2 2 2 2 2 2 2 2 2 2 2 2 2 2 2 2 2 2 2 2 1 1 2 2 2 2 2 2 2 2 2 2 2 2 1 1 1 1 1 1 2 2 1 1 2 2 1 1 1 1 2 2 1 1 2 2 2 2
1 SNP-1.1904847. 0 1905848 2 2 2 2 2 2 2 2 2 2 2 2 2 2 2 2 2 2 2 2 2 2 2 2 1 1 2 2 2 2 2 2 2 2 2 2 2 2 1 1 1 1 1 1 2 2 1 1 2 2 1 1 1 1 2 2 1 1 2 2 2 2
1 SNP-1.1905331. 0 1906332 2 2 2 2 2 2 2 2 2 2 2 2 2 2 2 2 2 2 2 2 2 2 2 2 1 1 2 2 2 2 2 2 2 2 2 2 2 2 1 1 1 1 1 1 2 2 1 1 2 2 1 1 1 1 2 2 1 1 2 2 2 2
1 SNP-1.1905553. 0 1906554 2 2 2 2 1 1 2 2 2 2 2 2 2 2 2 2 2 2 2 2 2 2 2 2 0 0 2 2 2 2 2 2 2 2 2 2 2 2 0 0 2 2 2 2 2 2 1 1 2 2 1 1 2 2 2 2 2 2 2 2 2 2
1 SNP-1.1906036. 0 1907037 2 2 2 2 2 2 2 2 2 2 2 2 2 2 2 2 2 2 0 0 2 2 2 2 1 1 2 2 2 2 2 2 2 2 2 2 2 2 1 1 1 1 1 1 2 2 1 1 2 2 1 1 1 1 2 2 0 0 2 2 2 2
1 SNP-1.1909690. 0 1910691 2 2 2 2 2 2 2 2 2 2 2 2 2 2 2 2 2 2 2 2 2 2 2 2 1 1 2 2 2 2 2 2 2 2 1 2 2 2 1 1 1 1 2 2 2 2 2 2 2 2 1 1 2 2 0 0 1 1 2 2 0 0
1 SNP-1.1910435. 0 1911436 2 2 2 2 2 2 2 2 2 2 2 2 2 2 2 2 2 2 0 0 2 2 2 2 0 0 2 2 2 2 2 2 2 2 2 2 2 2 1 1 1 1 2 2 2 2 2 2 2 2 1 1 2 2 2 2 0 0 2 2 2 2
1 SNP-1.1911845. 0 1912846 2 2 2 2 1 1 2 2 2 2 0 0 2 2 1 1 1 2 2 2 1 1 2 2 2 2 1 1 1 1 2 2 1 1 0 0 2 2 2 2 2 2 2 2 2 2 2 2 2 2 2 2 2 2 1 1 2 2 1 1 1 1
1 SNP-1.1914099. 0 1915100 2 2 2 2 2 2 2 2 2 2 1 1 2 2 2 2 2 2 2 2 2 2 2 2 1 1 2 2 2 2 2 2 2 2 2 2 2 2 1 1 1 1 2 2 2 2 2 2 2 2 1 1 0 0 2 2 2 2 0 0 0 0
1 SNP-1.1915013. 0 1916014 2 2 2 2 2 2 2 2 2 2 2 2 2 2 2 2 2 2 2 2 2 2 1 1 1 1 2 2 2 2 2 2 2 2 2 2 2 2 2 2 2 2 2 2 2 2 2 2 2 2 2 2 2 2 2 2 0 0 2 2 2 2
1 SNP-1.1915059. 0 1916060 2 2 2 2 1 1 2 2 2 2 2 2 2 2 2 2 2 2 1 2 0 0 2 2 2 2 2 2 2 2 2 2 2 2 2 2 2 2 2 2 2 2 2 2 2 2 2 2 2 2 2 2 2 2 1 2 2 2 1 2 2 2
1 SNP-1.1915121. 0 1916122 2 2 2 2 2 2 2 2 2 2 2 2 2 2 2 2 2 2 1 1 1 1 2 2 2 2 2 2 2 2 2 2 2 2 0 0 1 1 1 1 2 2 1 1 1 1 1 1 2 2 1 1 1 1 0 0 1 1 0 0 0 0
1 SNP-1.1918962. 0 1919963 2 2 2 2 2 2 2 2 2 2 2 2 2 2 2 2 2 2 2 2 2 2 2 2 2 2 2 2 2 2 2 2 2 2 2 2 2 2 0 0 1 1 2 2 2 2 2 2 2 2 1 1 2 2 2 2 2 2 2 2 2 2
1 SNP-1.1918985. 0 1919986 2 2 2 2 2 2 2 2 2 2 2 2 2 2 2 2 2 2 2 2 2 2 2 2 2 2 2 2 2 2 2 2 2 2 2 2 2 2 1 1 1 1 2 2 2 2 2 2 2 2 1 1 2 2 2 2 1 1 2 2 2 2
1 SNP-1.1924214. 0 1925215 2 2 2 2 2 2 2 2 2 2 2 2 2 2 2 2 2 2 2 2 2 2 2 2 0 0 2 2 2 2 2 2 2 2 2 2 2 2 1 1 0 0 2 2 2 2 2 2 2 2 1 1 2 2 2 2 2 2 2 2 2 2
1 SNP-1.1925308. 0 1926309 2 2 2 2 2 2 2 2 2 2 2 2 2 2 2 2 2 2 2 2 2 2 2 2 1 1 2 2 2 2 2 2 2 2 2 2 2 2 1 1 1 1 2 2 2 2 2 2 2 2 1 1 2 2 2 2 1 1 2 2 2 2
1 SNP-1.1926643. 0 1927644 2 2 2 2 0 0 2 2 2 2 2 2 2 2 2 2 2 2 2 2 2 2 2 2 1 1 2 2 2 2 2 2 2 2 2 2 2 2 1 1 1 1 2 2 2 2 2 2 2 2 1 1 2 2 2 2 1 1 2 2 0 0
1 SNP-1.1927549. 0 1928550 2 2 2 2 1 1 2 2 2 2 2 2 2 2 2 2 2 2 2 2 2 2 2 2 1 1 2 2 2 2 2 2 2 2 2 2 2 2 1 1 1 1 2 2 2 2 2 2 2 2 1 1 2 2 2 2 1 1 0 0 1 1
1 SNP-1.1928405. 0 1929406 2 2 2 2 0 0 2 2 2 2 2 2 2 2 2 2 2 2 2 2 2 2 2 2 1 1 2 2 2 2 2 2 2 2 0 0 2 2 1 1 1 1 2 2 2 2 2 2 2 2 1 1 2 2 0 0 1 1 0 0 1 2
1 SNP-1.1929296. 0 1930297 2 2 2 2 2 2 2 2 2 2 1 1 2 2 1 1 2 2 2 2 1 1 2 2 2 2 1 1 1 1 2 2 1 1 1 1 2 2 2 2 2 2 2 2 2 2 2 2 2 2 2 2 2 2 1 1 2 2 1 1 1 1
1 SNP-1.1930105. 0 1931106 2 2 0 0 2 2 2 2 2 2 2 2 2 2 2 2 2 2 2 2 2 2 2 2 2 2 2 2 2 2 2 2 2 2 0 0 2 2 1 1 1 1 2 2 2 2 2 2 2 2 1 1 2 2 2 2 2 2 2 2 2 2
1 SNP-1.1931477. 0 1932478 2 2 2 2 1 1 2 2 2 2 2 2 2 2 2 2 2 2 2 2 2 2 2 2 1 1 2 2 2 2 2 2 2 2 2 2 2 2 1 1 1 1 2 2 2 2 2 2 2 2 1 1 2 2 0 0 1 1 2 2 2 2
1 SNP-1.1934028. 0 1935029 0 0 2 2 2 2 0 0 0 0 2 2 1 1 2 2 1 1 0 0 2 2 2 2 2 2 2 2 2 2 2 2 2 2 2 2 1 1 2 2 2 2 1 1 0 0 0 0 0 0 2 2 1 1 2 2 2 2 2 2 2 2
1 SNP-1.1934099. 0 1935100 2 2 2 2 2 2 2 2 2 2 2 2 2 2 2 2 2 2 2 2 2 2 2 2 1 1 2 2 2 2 2 2 2 2 2 2 2 2 1 1 1 1 2 2 2 2 2 2 2 2 1 1 2 2 2 2 0 0 2 2 2 2
1 SNP-1.1935214. 0 1936215 2 2 2 2 1 1 2 2 2 2 2 2 2 2 2 2 2 2 2 2 0 0 0 0 1 1 2 2 2 2 2 2 2 2 1 2 2 2 1 1 1 1 0 0 2 2 2 2 2 2 1 1 2 2 0 0 2 2 1 2 2 2
1 SNP-1.1935573. 0 1936574 2 2 2 2 2 2 2 2 2 2 2 2 1 1 2 2 0 0 2 2 2 2 2 2 2 2 2 2 2 2 2 2 2 2 0 0 2 2 2 2 0 0 2 2 2 2 2 2 2 2 2 2 2 2 1 1 0 0 0 0 1 1
1 SNP-1.1936753. 0 1937754 2 2 2 2 2 2 2 2 2 2 2 2 0 0 2 2 1 1 2 2 2 2 2 2 1 1 2 2 0 0 0 0 2 2 2 2 2 2 2 2 2 2 0 0 2 2 2 2 2 2 2 2 2 2 2 2 0 0 0 0 2 2
1 SNP-1.1938000. 0 1939001 2 2 2 2 1 1 2 2 2 2 2 2 2 2 2 2 2 2 2 2 2 2 2 2 1 1 2 2 2 2 2 2 2 2 2 2 2 2 1 1 1 1 2 2 2 2 2 2 2 2 1 1 2 2 2 2 1 1 2 2 2 2
1 SNP-1.1940528. 0 1941529 2 2 2 2 2 2 2 2 2 2 0 0 2 2 1 1 2 2 2 2 2 2 2 2 2 2 1 1 2 2 2 2 1 1 1 1 2 2 2 2 2 2 2 2 2 2 2 2 2 2 2 2 2 2 1 1 2 2 0 0 2 2
1 SNP-1.1941721. 0 1942722 2 2 2 2 2 2 2 2 2 2 2 2 2 2 2 2 2 2 2 2 2 2 2 2 1 1 2 2 2 2 2 2 2 2 2 2 2 2 1 1 1 1 2 2 2 2 2 2 2 2 1 1 2 2 2 2 1 1 2 2 2 2
1 SNP-1.1944793. 0 1945794 2 2 2 2 2 2 2 2 2 2 1 1 2 2 1 1 2 2 2 2 2 2 2 2 2 2 1 1 2 2 2 2 1 1 1 1 2 2 2 2 2 2 2 2 2 2 2 2 2 2 2 2 2 2 1 1 2 2 1 1 1 1
1 SNP-1.1945210. 0 1946211 2 2 2 2 1 1 2 2 2 2 0 0 2 2 2 2 2 2 0 0 1 2 2 2 1 1 2 2 2 2 2 2 2 2 2 2 2 2 1 1 1 1 2 2 2 2 2 2 2 2 1 1 2 2 2 2 1 1 2 2 2 2
1 SNP-1.1945562. 0 1946563 2 2 2 2 1 1 2 2 2 2 0 0 2 2 2 2 2 2 1 1 2 2 2 2 1 1 2 2 0 0 2 2 2 2 2 2 2 2 1 1 1 1 2 2 2 2 2 2 2 2 1 1 2 2 0 0 1 1 0 0 0 0
1 SNP-1.1946516. 0 1947517 2 2 2 2 2 2 2 2 2 2 2 2 2 2 2 2 2 2 2 2 2 2 2 2 1 1 2 2 2 2 2 2 2 2 2 2 2 2 1 1 1 1 2 2 2 2 2 2 2 2 1 1 2 2 2 2 1 1 2 2 0 0
1 SNP-1.1949178. 0 1950179 2 2 2 2 0 0 2 2 2 2 0 0 2 2 2 2 2 2 2 2 2 2 2 2 1 1 2 2 2 2 2 2 2 2 2 2 2 2 1 1 1 1 2 2 2 2 2 2 2 2 1 1 2 2 2 2 1 1 2 2 2 2
1 SNP-1.1950459. 0 1951460 2 2 2 2 2 2 1 1 2 2 2 2 2 2 2 2 2 2 2 2 2 2 1 1 0 0 2 2 2 2 0 0 2 2 1 1 2 2 2 2 2 2 2 2 2 2 2 2 2 2 2 2 2 2 2 2 2 2 2 2 0 0
1 SNP-1.1950842. 0 1951843 1 2 2 2 2 2 2 2 2 2 2 2 2 2 2 2 2 2 2 2 2 2 1 1 2 2 2 2 0 0 1 2 2 2 2 2 0 0 2 2 2 2 2 2 2 2 2 2 2 2 2 2 2 2 1 2 2 2 2 2 2 2
1 SNP-1.1952150. 0 1953151 2 2 2 2 1 1 2 2 2 2 2 2 2 2 1 1 2 2 2 2 2 2 1 1 2 2 2 2 2 2 2 2 2 2 2 2 2 2 2 2 2 2 2 2 2 2 2 2 2 2 2 2 2 2 0 0 2 2 2 2 2 2
1 SNP-1.1952340. 0 1953341 2 2 2 2 2 2 2 2 2 2 2 2 2 2 2 2 2 2 2 2 2 2 1 1 2 2 2 2 2 2 2 2 2 2 2 2 2 2 2 2 2 2 2 2 2 2 2 2 2 2 2 2 2 2 1 1 2 2 2 2 2 2
1 SNP-1.1952543. 0 1953544 2 2 2 2 2 2 2 2 2 2 1 1 2 2 2 2 2 2 2 2 2 2 2 2 2 2 2 2 2 2 2 2 2 2 2 2 2 2 2 2 1 1 2 2 2 2 2 2 2 2 2 2 2 2 2 2 1 1 2 2 2 2
1 SNP-1.1953594. 0 1954595 2 2 2 2 2 2 2 2 2 2 2 2 2 2 2 2 2 2 2 2 2 2 2 2 1 1 2 2 2 2 2 2 2 2 2 2 2 2 1 1 1 1 2 2 2 2 2 2 2 2 1 1 2 2 2 2 1 1 2 2 2 2
1 SNP-1.1954339. 0 1955340 1 1 2 2 2 2 2 2 2 2 2 2 2 2 2 2 2 2 2 2 2 2 2 2 1 2 2 2 2 2 2 2 2 2 2 2 2 2 2 2 2 2 2 2 2 2 2 2 2 2 2 2 2 2 1 1 2 2 2 2 2 2
1 SNP-1.1954623. 0 1955624 2 2 2 2 1 1 2 2 2 2 0 0 2 2 0 0 2 2 2 2 2 2 2 2 2 2 2 2 2 2 2 2 2 2 2 2 2 2 2 2 1 2 2 2 2 2 2 2 2 2 2 2 2 2 2 2 1 1 1 2 1 2
1 SNP-1.1956269. 0 1957270 2 2 2 2 2 2 2 2 2 2 2 2 2 2 2 2 2 2 2 2 2 2 2 2 1 1 2 2 2 2 2 2 2 2 2 2 2 2 0 0 2 2 2 2 2 2 2 2 2 2 1 1 2 2 2 2 2 2 2 2 2 2
1 SNP-1.1959038. 0 1960039 2 2 2 2 0 0 2 2 2 2 2 2 2 2 2 2 2 2 2 2 2 2 2 2 1 1 2 2 2 2 2 2 2 2 2 2 2 2 1 1 1 1 2 2 2 2 2 2 2 2 1 1 2 2 1 1 0 0 2 2 2 2
1 SNP-1.1959642. 0 1960643 2 2 2 2 1 1 2 2 2 2 2 2 2 2 2 2 2 2 2 2 2 2 2 2 1 1 2 2 2 2 2 2 2 2 2 2 2 2 1 1 1 1 2 2 2 2 2 2 2 2 1 1 2 2 1 1 1 1 0 0 1 2
1 SNP-1.1959939. 0 1960940 2 2 2 2 1 1 2 2 2 2 0 0 2 2 2 2 2 2 2 2 1 1 2 2 2 2 2 2 2 2 2 2 2 2 2 2 2 2 2 2 2 2 2 2 2 2 2 2 2 2 2 2 2 2 1 1 1 1 2 2 2 2
1 SNP-1.1961854. 0 1962855 2 2 2 2 1 1 2 2 2 2 2 2 2 2 2 2 2 2 2 2 2 2 2 2 2 2 2 2 2 2 2 2 2 2 2 2 2 2 2 2 2 2 2 2 2 2 2 2 2 2 2 2 2 2 1 1 0 0 2 2 2 2
1 SNP-1.1962515. 0 1963516 2 2 2 2 1 1 2 2 2 2 2 2 2 2 2 2 2 2 1 2 2 2 2 2 1 1 2 2 2 2 2 2 2 2 2 2 2 2 1 1 1 1 2 2 2 2 2 2 2 2 1 1 2 2 0 0 0 0 2 2 2 2
1 SNP-1.1963882. 0 1964883 2 2 2 2 2 2 2 2 2 2 2 2 2 2 2 2 2 2 2 2 2 2 2 2 1 1 2 2 2 2 2 2 2 2 2 2 2 2 1 1 1 1 2 2 2 2 2 2 2 2 1 1 2 2 1 1 1 1 2 2 2 2
1 SNP-1.1964458. 0 1965459 2 2 2 2 2 2 2 2 2 2 2 2 2 2 2 2 2 2 2 2 2 2 2 2 1 1 2 2 2 2 2 2 2 2 2 2 2 2 1 1 1 1 2 2 2 2 2 2 2 2 1 1 2 2 1 2 2 2 2 2 2 2
1 SNP-1.1965859. 0 1966860 0 0 2 2 0 0 2 2 2 2 2 2 2 2 2 2 2 2 2 2 2 2 2 2 2 2 2 2 2 2 2 2 2 2 2 2 0 0 1 1 1 1 0 0 1 1 0 0 0 0 1 1 1 1 2 2 2 2 2 2 2 2
1 SNP-1.1966450. 0 1967451 2 2 2 2 2 2 2 2 2 2 2 2 2 2 2 2 2 2 2 2 2 2 2 2 1 1 2 2 2 2 2 2 2 2 2 2 2 2 1 2 1 1 2 2 2 2 2 2 2 2 1 1 2 2 1 1 0 0 1 2 2 2
1 SNP-1.1966485. 0 1967486 2 2 2 2 2 2 2 2 2 2 2 2 2 2 2 2 2 2 2 2 0 0 1 1 1 1 2 2 2 2 2 2 2 2 0 0 2 2 2 2 2 2 2 2 2 2 2 2 2 2 2 2 2 2 0 0 1 1 2 2 2 2
1 SNP-1.1966782. 0 1967783 2 2 2 2 1 1 2 2 2 2 2 2 2 2 2 2 2 2 2 2 2 2 2 2 0 0 2 2 2 2 2 2 2 2 2 2 2 2 2 2 0 0 2 2 2 2 2 2 1 1 2 2 2 2 2 2 2 2 1 2 1 2
1 SNP-1.1967070. 0 1968071 2 2 2 2 1 2 2 2 2 2 2 2 2 2 2 2 2 2 2 2 2 2 2 2 1 1 2 2 2 2 2 2 2 2 2 2 2 2 1 1 0 0 2 2 2 2 2 2 2 2 1 1 2 2 1 1 0 0 2 2 2 2
1 SNP-1.1969911. 0 1970912 2 2 2 2 2 2 2 2 2 2 0 0 2 2 2 2 2 2 2 2 2 2 2 2 1 1 2 2 2 2 2 2 2 2 2 2 2 2 1 1 1 1 2 2 2 2 2 2 2 2 1 1 2 2 2 2 2 2 2 2 2 2
1 SNP-1.1970317. 0 1971318 2 2 2 2 1 1 2 2 2 2 0 0 2 2 2 2 2 2 2 2 2 2 2 2 1 1 0 0 2 2 2 2 2 2 2 2 2 2 1 1 1 1 2 2 2 2 2 2 2 2 1 1 2 2 2 2 0 0 2 2 2 2
1 SNP-1.1972489. 0 1973490 2 2 2 2 2 2 1 1 2 2 2 2 2 2 2 2 2 2 2 2 2 2 2 2 1 1 2 2 2 2 2 2 2 2 2 2 2 2 2 2 2 2 2 2 0 0 2 2 2 2 0 0 2 2 2 2 1 1 2 2 2 2
1 SNP-1.1973375. 0 1974376 2 2 2 2 1 1 2 2 2 2 2 2 2 2 2 2 2 2 2 2 2 2 2 2 1 1 2 2 2 2 2 2 2 2 2 2 2 2 1 1 1 1 2 2 2 2 2 2 2 2 1 1 2 2 1 1 2 2 2 2 2 2
1 SNP-1.1973867. 0 1974868 2 2 2 2 1 2 2 2 2 2 2 2 2 2 2 2 2 2 2 2 2 2 2 2 2 2 2 2 2 2 2 2 2 2 2 2 2 2 2 2 0 0 2 2 2 2 2 2 2 2 2 2 2 2 1 1 1 1 2 2 2 2
1 SNP-1.1973990. 0 1974991 2 2 2 2 1 1 2 2 2 2 0 0 2 2 2 2 2 2 2 2 2 2 2 2 1 1 2 2 2 2 2 2 2 2 2 2 2 2 1 1 1 1 2 2 2 2 2 2 2 2 1 1 2 2 1 1 1 1 1 2 1 2
1 SNP-1.1976952. 0 1977953 2 2 2 2 1 1 2 2 2 2 1 2 2 2 2 2 1 1 2 2 2 2 2 2 2 2 2 2 2 2 2 2 2 2 2 2 2 2 1 1 1 1 2 2 2 2 2 2 2 2 1 1 2 2 1 1 0 0 2 2 0 0
1 SNP-1.1978257. 0 1979258 2 2 2 2 1 1 2 2 2 2 2 2 2 2 2 2 2 2 2 2 2 2 2 2 1 1 2 2 2 2 2 2 2 2 2 2 2 2 1 1 1 1 2 2 2 2 2 2 2 2 1 1 2 2 2 2 2 2 2 2 2 2
1 SNP-1.1980589. 0 1981590 2 2 2 2 2 2 2 2 2 2 0 0 2 2 2 2 2 2 2 2 2 2 2 2 2 2 2 2 2 2 2 2 2 2 0 0 2 2 2 2 2 2 2 2 2 2 2 2 2 2 2 2 2 2 1 1 0 0 2 2 1 1
1 SNP-1.1980731. 0 1981732 2 2 2 2 1 1 2 2 2 2 2 2 2 2 2 2 2 2 2 2 2 2 2 2 1 1 2 2 2 2 2 2 0 0 2 2 2 2 1 1 1 1 2 2 2 2 2 2 2 2 1 1 2 2 1 1 2 2 2 2 2 2
1 SNP-1.1983124. 0 1984125 2 2 2 2 1 1 2 2 2 2 2 2 2 2 2 2 2 2 2 2 2 2 2 2 1 1 2 2 2 2 2 2 2 2 2 2 2 2 1 1 1 1 2 2 2 2 2 2 2 2 1 1 2 2 1 1 1 1 2 2 0 0
1 SNP-1.1983444. 0 1984445 2 2 2 2 2 2 2 2 2 2 2 2 2 2 2 2 2 2 2 2 2 2 2 2 1 1 2 2 2 2 2 2 2 2 2 2 2 2 1 1 1 1 2 2 2 2 2 2 2 2 1 1 2 2 2 2 2 2 2 2 2 2
1 SNP-1.1984336. 0 1985337 2 2 2 2 1 1 2 2 2 2 2 2 2 2 2 2 2 2 2 2 2 2 2 2 1 1 2 2 2 2 2 2 2 2 2 2 2 2 1 1 1 1 2 2 2 2 2 2 2 2 1 1 2 2 1 1 1 1 2 2 1 2
1 SNP-1.1984651. 0 1985652 2 2 2 2 2 2 2 2 2 2 0 0 2 2 2 2 2 2 2 2 2 2 2 2 2 2 2 2 2 2 2 2 2 2 1 1 2 2 2 2 1 1 2 2 2 2 2 2 2 2 2 2 2 2 2 2 2 2 2 2 2 2
1 SNP-1.1984668. 0 1985669 2 2 2 2 2 2 2 2 2 2 0 0 2 2 2 2 2 2 0 0 2 2 2 2 2 2 2 2 2 2 2 2 2 2 2 2 2 2 2 2 2 2 2 2 2 2 2 2 2 2 2 2 2 2 1 1 2 2 0 0 1 1
1 SNP-1.1984777. 0 1985778 2 2 2 2 1 1 2 2 2 2 2 2 2 2 2 2 2 2 2 2 2 2 2 2 1 1 2 2 2 2 2 2 2 2 2 2 2 2 1 1 1 1 2 2 2 2 2 2 2 2 1 1 2 2 1 1 1 1 1 2 2 2
1 SNP-1.1984825. 0 1985826 2 2 2 2 1 1 2 2 2 2 1 1 2 2 2 2 2 2 2 2 2 2 2 2 1 1 2 2 2 2 2 2 2 2 0 0 0 0 1 1 1 1 2 2 2 2 2 2 2 2 1 1 2 2 1 1 1 1 1 2 1 2
1 SNP-1.1985955. 0 1986956 2 2 2 2 1 1 2 2 2 2 0 0 2 2 2 2 2 2 2 2 2 2 2 2 1 1 2 2 2 2 2 2 2 2 2 2 2 2 1 1 1 1 2 2 2 2 2 2 2 2 1 1 2 2 1 1 1 1 2 2 1 2
1 SNP-1.1986156. 0 1987157 2 2 2 2 0 0 2 2 2 2 2 2 2 2 2 2 0 0 2 2 0 0 2 2 2 2 2 2 2 2 2 2 2 2 2 2 2 2 1 1 1 1 2 2 2 2 2 2 2 2 1 1 2 2 1 1 1 1 2 2 2 2
1 SNP-1.1987611. 0 1988612 2 2 2 2 1 1 2 2 2 2 2 2 2 2 2 2 2 2 2 2 2 2 2 2 1 1 2 2 2 2 2 2 2 2 2 2 2 2 1 1 1 1 2 2 2 2 2 2 2 2 1 1 2 2 1 1 1 1 2 2 2 2
1 SNP-1.1988000. 0 1989001 2 2 2 2 1 1 0 0 2 2 0 0 2 2 2 2 0 0 2 2 2 2 2 2 2 2 2 2 2 2 0 0 1 1 2 2 2 2 2 2 2 2 2 2 2 2 2 2 2 2 0 0 0 0 2 2 2 2 2 2 2 2
1 SNP-1.1988263. 0 1989264 0 0 1 2 1 1 2 2 2 2 0 0 2 2 1 2 1 2 0 0 1 2 1 2 1 1 0 0 0 0 2 2 2 2 0 0 0 0 1 1 1 1 0 0 2 2 0 0 2 2 1 1 2 2 1 1 2 2 1 2 1 2
1 SNP-1.1988322. 0 1989323 2 2 2 2 1 1 2 2 2 2 2 2 2 2 2 2 2 2 2 2 2 2 2 2 1 1 2 2 2 2 2 2 2 2 2 2 2 2 1 1 1 1 2 2 2 2 2 2 2 2 1 1 2 2 1 1 1 2 2 2 2 2
1 SNP-1.1988401. 0 1989402 2 2 2 2 2 2 2 2 2 2 2 2 2 2 1 1 2 2 2 2 1 1 2 2 2 2 2 2 2 2 2 2 2 2 2 2 0 0 2 2 2 2 2 2 2 2 2 2 2 2 2 2 2 2 2 2 2 2 2 2 2 2
1 SNP-1.1988937. 0 1989938 1 1 2 2 2 2 0 0 2 2 2 2 2 2 2 2 2 2 2 2 1 1 2 2 2 2 2 2 2 2 1 1 0 0 0 0 0 0 2 2 2 2 2 2 1 1 2 2 0 0 2 2 0 0 2 2 2 2 2 2 0 0
1 SNP-1.1988983. 0 1989984 2 2 2 2 2 2 2 2 2 2 0 0 2 2 2 2 2 2 2 2 2 2 2 2 2 2 2 2 2 2 2 2 2 2 2 2 2 2 1 1 1 1 2 2 2 2 2 2 2 2 1 1 2 2 2 2 2 2 2 2 2 2
1 SNP-1.1990032. 0 1991033 2 2 2 2 1 1 2 2 2 2 0 0 2 2 2 2 1 2 2 2 2 2 2 2 1 1 2 2 2 2 2 2 2 2 2 2 2 2 1 1 1 1 2 2 2 2 2 2 2 2 1 1 2 2 1 1 2 2 2 2 2 2
1 SNP-1.1991045. 0 1992046 1 1 0 0 1 1 0 0 0 0 1 1 1 1 1 1 2 2 1 1 1 1 0 0 2 2 1 1 0 0 0 0 2 2 2 2 2 2 0 0 1 1 2 2 2 2 2 2 2 2 2 2 2 2 1 1 2 2 1 1 1 2
1 SNP-1.1991480. 0 1992481 2 2 2 2 2 2 0 0 2 2 0 0 1 1 2 2 2 2 1 1 2 2 2 2 2 2 2 2 2 2 2 2 2 2 0 0 2 2 2 2 2 2 2 2 2 2 2 2 2 2 2 2 2 2 2 2 2 2 2 2 0 0
1 SNP-1.1992509. 0 1993510 2 2 2 2 1 1 2 2 2 2 2 2 2 2 2 2 2 2 2 2 2 2 2 2 1 1 2 2 2 2 2 2 2 2 2 2 2 2 1 1 1 1 2 2 2 2 2 2 2 2 1 1 2 2 1 1 2 2 2 2 2 2
1 SNP-1.1992743. 0 1993744 2 2 2 2 1 1 2 2 2 2 2 2 2 2 2 2 2 2 2 2 2 2 2 2 1 1 2 2 2 2 2 2 2 2 2 2 2 2 1 1 1 1 2 2 2 2 2 2 2 2 1 1 2 2 1 1 1 1 2 2 1 2
1 SNP-1.1992800. 0 1993801 2 2 2 2 2 2 2 2 2 2 2 2 2 2 2 2 2 2 2 2 2 2 2 2 1 1 2 2 2 2 2 2 2 2 2 2 2 2 1 1 1 1 2 2 2 2 2 2 2 2 1 1 2 2 1 1 1 1 2 2 2 2
1 SNP-1.1992839. 0 1993840 2 2 2 2 2 2 0 0 2 2 2 2 1 1 0 0 0 0 2 2 0 0 2 2 2 2 2 2 2 2 2 2 2 2 1 1 2 2 2 2 2 2 2 2 2 2 0 0 1 1 2 2 2 2 2 2 2 2 2 2 2 2
1 SNP-1.1992871. 0 1993872 2 2 2 2 1 1 2 2 2 2 0 0 2 2 2 2 2 2 2 2 2 2 2 2 1 1 2 2 2 2 2 2 0 0 0 0 0 0 1 1 1 1 2 2 2 2 2 2 2 2 1 1 0 0 1 1 1 1 2 2 1 2
1 SNP-1.1993817. 0 1994818 0 0 2 2 2 2 2 2 2 2 2 2 2 2 2 2 0 0 2 2 2 2 2 2 1 1 2 2 2 2 2 2 2 2 2 2 2 2 1 1 1 1 2 2 2 2 2 2 2 2 1 1 2 2 2 2 2 2 2 2 2 2
1 SNP-1.1993842. 0 1994843 2 2 2 2 1 1 2 2 2 2 0 0 2 2 2 2 2 2 2 2 2 2 2 2 1 1 2 2 2 2 2 2 2 2 0 0 2 2 1 1 1 1 2 2 2 2 2 2 2 2 1 1 2 2 1 1 0 0 2 2 2 2
1 SNP-1.1994875. 0 1995876 2 2 2 2 1 1 2 2 2 2 1 1 2 2 2 2 2 2 2 2 2 2 2 2 1 1 2 2 2 2 2 2 2 2 2 2 2 2 1 1 1 1 2 2 2 2 2 2 2 2 1 1 2 2 1 1 2 2 2 2 2 2
1 SNP-1.1994899. 0 1995900 2 2 2 2 1 1 2 2 2 2 2 2 2 2 2 2 2 2 1 2 2 2 2 2 1 1 2 2 2 2 2 2 2 2 2 2 2 2 1 1 1 1 2 2 2 2 2 2 2 2 1 1 2 2 1 1 1 1 2 2 2 2
1 SNP-1.1995070. 0 1996071 2 2 2 2 1 1 2 2 2 2 2 2 2 2 2 2 2 2 2 2 2 2 2 2 1 1 2 2 2 2 2 2 2 2 2 2 2 2 1 1 1 1 2 2 2 2 2 2 2 2 1 1 2 2 1 1 2 2 2 2 2 2
1 SNP-1.1995139. 0 1996140 2 2 2 2 1 1 2 2 2 2 2 2 2 2 2 2 2 2 2 2 2 2 0 0 1 1 2 2 2 2 2 2 2 2 2 2 2 2 1 1 1 1 2 2 2 2 2 2 2 2 1 1 2 2 1 1 1 1 0 0 2 2
1 SNP-1.1995190. 0 1996191 2 2 2 2 1 1 0 0 2 2 2 2 0 0 2 2 2 2 2 2 2 2 1 1 2 2 2 2 2 2 0 0 2 2 2 2 2 2 1 1 1 1 2 2 2 2 2 2 0 0 1 1 2 2 1 1 1 1 2 2 2 2
1 SNP-1.1995265. 0 1996266 2 2 2 2 1 1 2 2 2 2 2 2 2 2 2 2 2 2 2 2 2 2 2 2 1 1 2 2 2 2 2 2 2 2 2 2 2 2 1 1 1 1 2 2 2 2 2 2 2 2 1 1 2 2 1 1 2 2 2 2 2 2
1 SNP-1.1995322. 0 1996323 2 2 2 2 1 1 2 2 2 2 2 2 2 2 2 2 2 2 2 2 2 2 2 2 1 1 2 2 2 2 2 2 2 2 2 2 2 2 1 1 1 1 2 2 2 2 2 2 2 2 1 1 2 2 1 1 0 0 2 2 2 2
1 SNP-1.1995352. 0 1996353 2 2 2 2 1 1 2 2 2 2 2 2 2 2 2 2 2 2 2 2 2 2 2 2 1 1 2 2 2 2 2 2 2 2 2 2 2 2 1 1 1 1 2 2 2 2 2 2 2 2 1 1 2 2 1 1 2 2 2 2 2 2
1 SNP-1.1995400gc. 0 1996401 2 2 2 2 2 2 2 2 2 2 2 2 2 2 2 2 2 2 0 0 2 2 2 2 2 2 2 2 2 2 2 2 2 2 1 1 2 2 2 2 2 2 2 2 2 2 2 2 2 2 2 2 2 2 2 2 2 2 0 0 1 1
1 SNP-1.1995400ga. 0 1996401 2 2 2 2 2 2 2 2 2 2 0 0 2 2 2 2 0 0 0 0 2 2 0 0 2 2 2 2 2 2 0 0 0 0 2 2 0 0 2 2 2 2 2 2 2 2 1 1 2 2 2 2 2 2 2 2 2 2 1 1 0 0
1 SNP-1.1995505. 0 1996506 2 2 2 2 1 1 2 2 2 2 2 2 2 2 2 2 2 2 2 2 2 2 2 2 1 1 2 2 2 2 2 2 2 2 2 2 2 2 1 1 1 1 2 2 2 2 2 2 2 2 1 1 2 2 1 1 2 2 2 2 2 2
1 SNP-1.1995556. 0 1996557 2 2 2 2 1 1 2 2 2 2 2 2 2 2 2 2 2 2 2 2 2 2 2 2 1 1 2 2 2 2 0 0 2 2 2 2 2 2 1 1 1 1 2 2 2 2 2 2 2 2 1 1 2 2 1 1 2 2 2 2 2 2
1 SNP-1.1995583. 0 1996584 2 2 2 2 1 1 2 2 2 2 2 2 2 2 2 2 2 2 2 2 2 2 2 2 0 0 2 2 2 2 2 2 2 2 2 2 2 2 1 1 1 1 2 2 0 0 2 2 2 2 1 1 2 2 1 1 2 2 2 2 2 2
1 SNP-1.1995742. 0 1996743 2 2 2 2 1 1 2 2 2 2 2 2 2 2 2 2 2 2 2 2 2 2 2 2 1 1 2 2 2 2 2 2 2 2 2 2 2 2 1 1 1 1 2 2 2 2 2 2 2 2 1 1 2 2 1 1 2 2 2 2 2 2
1 SNP-1.1995814. 0 1996815 2 2 2 2 1 1 2 2 2 2 0 0 2 2 0 0 0 0 2 2 2 2 2 2 1 1 2 2 2 2 2 2 2 2 2 2 2 2 1 1 1 1 2 2 2 2 2 2 2 2 1 1 2 2 1 1 2 2 0 0 0 0
1 SNP-1.1996009. 0 1997010 2 2 2 2 1 1 2 2 2 2 1 1 0 0 2 2 2 2 0 0 2 2 2 2 1 1 2 2 2 2 0 0 2 2 2 2 2 2 1 1 1 1 2 2 2 2 2 2 2 2 1 1 2 2 1 1 2 2 2 2 2 2
1 SNP-1.1996080. 0 1997081 2 2 2 2 1 1 2 2 2 2 2 2 2 2 2 2 2 2 2 2 1 1 2 2 0 0 2 2 2 2 2 2 2 2 2 2 2 2 1 1 1 1 2 2 2 2 2 2 2 2 1 1 2 2 2 2 1 1 2 2 2 2
1 SNP-1.1996918. 0 1997919 2 2 2 2 2 2 2 2 2 2 2 2 2 2 2 2 2 2 2 2 1 1 2 2 1 1 2 2 2 2 2 2 2 2 1 1 2 2 2 2 2 2 2 2 0 0 0 0 2 2 1 1 2 2 2 2 2 2 2 2 2 2
1 SNP-1.1996990. 0 1997991 2 2 2 2 1 1 2 2 2 2 2 2 2 2 2 2 2 2 2 2 2 2 2 2 1 1 2 2 2 2 2 2 2 2 2 2 2 2 1 1 1 1 2 2 2 2 2 2 2 2 1 1 2 2 0 0 1 1 2 2 2 2
1 SNP-1.1997039. 0 1998040 0 0 2 2 2 2 0 0 2 2 2 2 0 0 1 1 1 1 1 1 1 1 0 0 2 2 1 1 1 1 2 2 1 1 1 1 2 2 2 2 2 2 1 1 1 1 2 2 0 0 2 2 2 2 2 2 0 0 0 0 1 1
1 SNP-1.1997130. 0 1998131 2 2 2 2 1 1 2 2 2 2 2 2 2 2 2 2 2 2 2 2 2 2 2 2 1 1 2 2 2 2 2 2 2 2 2 2 2 2 1 1 2 2 2 2 2 2 2 2 2 2 1 1 2 2 2 2 0 0 2 2 2 2
1 SNP-1.1997530. 0 1998531 2 2 2 2 2 2 2 2 2 2 1 1 2 2 2 2 2 2 2 2 2 2 2 2 2 2 2 2 2 2 2 2 2 2 2 2 2 2 2 2 2 2 2 2 2 2 2 2 2 2 2 2 2 2 2 2 1 1 2 2 2 2
1 SNP-1.1997909. 0 1998910 2 2 2 2 1 1 2 2 2 2 2 2 2 2 2 2 2 2 2 2 2 2 2 2 1 1 2 2 2 2 2 2 2 2 2 2 2 2 1 1 1 1 2 2 2 2 2 2 2 2 1 1 2 2 0 0 2 2 2 2 2 2
1 SNP-1.1998050. 0 1999051 0 0 2 2 1 1 2 2 0 0 2 2 2 2 0 0 2 2 1 1 2 2 2 2 1 1 0 0 2 2 2 2 2 2 2 2 2 2 1 1 1 1 2 2 2 2 2 2 2 2 1 1 2 2 1 1 1 1 2 2 1 1
1 SNP-1.1998068. 0 1999069 2 2 2 2 1 1 2 2 2 2 2 2 2 2 2 2 2 2 2 2 2 2 2 2 1 1 2 2 2 2 2 2 2 2 2 2 2 2 1 1 1 2 2 2 2 2 2 2 2 2 1 1 2 2 1 1 2 2 2 2 2 2
1 SNP-1.1998095. 0 1999096 2 2 2 2 2 2 1 1 0 0 2 2 1 1 2 2 2 2 2 2 2 2 2 2 0 0 2 2 2 2 0 0 2 2 2 2 2 2 2 2 2 2 0 0 2 2 1 1 0 0 2 2 2 2 2 2 2 2 2 2 2 2
1 SNP-1.2000208. 0 2001209 2 2 2 2 2 2 2 2 2 2 2 2 2 2 2 2 2 2 2 2 2 2 2 2 1 1 2 2 2 2 2 2 2 2 2 2 2 2 1 1 1 1 2 2 2 2 2 2 2 2 1 1 2 2 1 1 0 0 2 2 2 2
1 SNP-1.2000600. 0 2001601 2 2 2 2 1 1 2 2 2 2 1 1 2 2 2 2 2 2 2 2 0 0 2 2 1 1 2 2 2 2 2 2 0 0 2 2 2 2 1 1 1 1 2 2 2 2 2 2 2 2 1 1 0 0 1 1 2 2 0 0 2 2
1 SNP-1.2000815. 0 2001816 2 2 2 2 2 2 2 2 2 2 2 2 2 2 2 2 2 2 2 2 2 2 2 2 0 0 2 2 2 2 2 2 2 2 2 2 2 2 1 1 1 1 2 2 2 2 2 2 2 2 2 2 2 2 0 0 1 1 0 0 0 0
1 SNP-1.2001038. 0 2002039 2 2 2 2 1 1 2 2 2 2 1 1 2 2 2 2 2 2 2 2 2 2 2 2 1 1 2 2 2 2 2 2 2 2 2 2 2 2 1 1 1 1 2 2 2 2 2 2 2 2 1 1 2 2 1 1 2 2 0 0 1 1
1 SNP-1.2001461. 0 2002462 2 2 2 2 2 2 2 2 2 2 2 2 2 2 2 2 2 2 2 2 2 2 2 2 1 1 2 2 2 2 2 2 2 2 2 2 2 2 1 1 1 1 2 2 2 2 2 2 2 2 1 1 2 2 1 1 1 2 2 2 2 2
1 SNP-1.2001536. 0 2002537 2 2 2 2 2 2 2 2 2 2 2 2 2 2 2 2 2 2 2 2 2 2 2 2 2 2 2 2 2 2 2 2 2 2 2 2 2 2 2 2 2 2 2 2 2 2 2 2 2 2 2 2 2 2 1 1 1 1 2 2 2 2
1 SNP-1.2001635. 0 2002636 2 2 2 2 2 2 2 2 2 2 2 2 2 2 2 2 2 2 1 1 2 2 2 2 2 2 2 2 2 2 2 2 2 2 0 0 2 2 2 2 2 2 2 2 2 2 2 2 2 2 2 2 2 2 0 0 1 1 1 1 2 2
1 SNP-1.2002310. 0 2003311 2 2 2 2 2 2 2 2 2 2 2 2 2 2 2 2 2 2 2 2 2 2 2 2 2 2 2 2 2 2 2 2 2 2 2 2 2 2 2 2 2 2 2 2 2 2 2 2 2 2 2 2 2 2 1 1 1 1 2 2 2 2
1 SNP-1.2004803. 0 2005804 2 2 2 2 1 1 2 2 2 2 2 2 2 2 2 2 2 2 0 0 2 2 2 2 1 1 2 2 2 2 2 2 2 2 2 2 2 2 1 1 1 1 2 2 2 2 2 2 2 2 1 1 2 2 1 1 1 1 2 2 2 2
1 SNP-1.2004820. 0 2005821 2 2 2 2 2 2 2 2 2 2 2 2 2 2 2 2 2 2 2 2 2 2 2 2 0 0 2 2 2 2 2 2 2 2 2 2 2 2 2 2 1 1 2 2 2 2 2 2 2 2 2 2 2 2 1 1 1 1 2 2 2 2
1 SNP-1.2004967. 0 2005968 2 2 0 0 2 2 0 0 2 2 2 2 0 0 2 2 2 2 2 2 2 2 2 2 1 1 2 2 2 2 2 2 2 2 2 2 2 2 2 2 2 2 2 2 2 2 2 2 2 2 2 2 1 1 0 0 2 2 2 2 2 2
1 SNP-1.2006642. 0 2007643 2 2 2 2 2 2 2 2 2 2 2 2 2 2 2 2 2 2 2 2 2 2 2 2 2 2 2 2 2 2 2 2 2 2 2 2 2 2 1 1 2 2 2 2 2 2 2 2 2 2 1 1 2 2 2 2 2 2 2 2 2 2
1 SNP-1.2006775. 0 2007776 0 0 0 0 2 2 2 2 2 2 0 0 2 2 2 2 2 2 2 2 2 2 1 1 0 0 2 2 1 1 2 2 1 1 2 2 2 2 2 2 2 2 2 2 2 2 2 2 2 2 2 2 2 2 1 1 2 2 1 1 0 0
1 SNP-1.2007956. 0 2008957 2 2 0 0 0 0 2 2 2 2 2 2 2 2 2 2 2 2 0 0 2 2 1 1 0 0 2 2 2 2 0 0 2 2 2 2 2 2 2 2 2 2 2 2 2 2 0 0 2 2 2 2 2 2 1 1 0 0 2 2 2 2
1 SNP-1.2009144. 0 2010145 2 2 1 1 2 2 2 2 2 2 2 2 2 2 2 2 1 1 2 2 2 2 0 0 2 2 2 2 0 0 2 2 2 2 2 2 0 0 2 2 2 2 0 0 2 2 0 0 2 2 2 2 2 2 2 2 2 2 2 2 2 2
1 SNP-1.2010651. 0 2011652 2 2 2 2 2 2 2 2 2 2 1 1 2 2 2 2 2 2 2 2 2 2 2 2 2 2 2 2 2 2 2 2 2 2 0 0 2 2 2 2 2 2 2 2 2 2 2 2 2 2 2 2 2 2 2 2 0 0 0 0 1 1
1 SNP-1.2010652. 0 2011653 2 2 1 1 2 2 2 2 2 2 1 1 2 2 2 2 2 2 2 2 2 2 2 2 2 2 0 0 2 2 2 2 2 2 0 0 2 2 2 2 2 2 2 2 2 2 2 2 2 2 2 2 2 2 2 2 2 2 2 2 2 2
1 SNP-1.2013540. 0 2014541 2 2 2 2 2 2 2 2 2 2 2 2 2 2 2 2 2 2 2 2 2 2 2 2 1 1 2 2 2 2 2 2 1 1 0 0 2 2 1 1 0 0 2 2 2 2 2 2 2 2 0 0 2 2 0 0 1 1 0 0 2 2
1 SNP-1.2013848. 0 2014849 2 2 2 2 2 2 2 2 2 2 2 2 2 2 2 2 2 2 2 2 2 2 2 2 0 0 2 2 2 2 2 2 2 2 2 2 2 2 2 2 1 1 2 2 2 2 2 2 2 2 2 2 2 2 1 1 1 1 2 2 0 0
1 SNP-1.2013850. 0 2014851 2 2 2 2 2 2 2 2 2 2 2 2 2 2 0 0 0 0 2 2 2 2 0 0 2 2 2 2 2 2 2 2 0 0 1 1 2 2 2 2 1 1 2 2 2 2 2 2 2 2 2 2 2 2 1 1 1 1 2 2 2 2
1 SNP-1.2013953. 0 2014954 1 1 0 0 2 2 0 0 1 1 2 2 0 0 2 2 2 2 2 2 1 1 1 1 2 2 0 0 1 1 1 1 0 0 2 2 1 1 2 2 2 2 2 2 0 0 1 1 2 2 2 2 1 1 2 2 2 2 0 0 2 2
1 SNP-1.2014252. 0 2015253 2 2 2 2 2 2 2 2 2 2 2 2 2 2 2 2 2 2 2 2 2 2 2 2 1 1 2 2 2 2 2 2 2 2 2 2 2 2 1 1 1 1 2 2 2 2 2 2 2 2 1 1 2 2 1 1 1 1 0 0 1 1
1 SNP-1.2014408. 0 2015409 2 2 2 2 2 2 2 2 2 2 2 2 2 2 2 2 2 2 2 2 2 2 2 2 1 1 2 2 2 2 2 2 2 2 2 2 2 2 1 1 1 1 2 2 2 2 2 2 2 2 1 1 2 2 0 0 0 0 2 2 2 2
1 SNP-1.2015194. 0 2016195 2 2 2 2 2 2 2 2 2 2 2 2 2 2 2 2 2 2 2 2 2 2 2 2 1 1 2 2 2 2 2 2 2 2 2 2 2 2 1 1 1 1 2 2 2 2 2 2 2 2 1 1 2 2 2 2 2 2 2 2 2 2
1 SNP-1.2015375. 0 2016376 2 2 2 2 1 1 2 2 2 2 2 2 2 2 2 2 2 2 2 2 2 2 2 2 1 1 2 2 2 2 2 2 2 2 2 2 2 2 1 1 1 1 2 2 2 2 2 2 2 2 1 1 2 2 0 0 0 0 2 2 2 2
1 SNP-1.2016855. 0 2017856 2 2 2 2 2 2 2 2 2 2 0 0 2 2 2 2 2 2 2 2 2 2 2 2 2 2 2 2 2 2 2 2 2 2 0 0 2 2 2 2 2 2 2 2 2 2 2 2 2 2 2 2 2 2 1 1 1 1 2 2 0 0
1 SNP-1.2020279. 0 2021280 2 2 2 2 1 1 2 2 2 2 2 2 2 2 2 2 2 2 2 2 2 2 2 2 1 1 2 2 2 2 2 2 2 2 2 2 2 2 1 1 1 1 2 2 2 2 2 2 2 2 1 1 2 2 1 1 1 1 2 2 2 2
1 SNP-1.2020545. 0 2021546 0 0 2 2 1 1 2 2 2 2 2 2 2 2 2 2 2 2 2 2 2 2 2 2 1 1 2 2 2 2 2 2 2 2 2 2 0 0 1 1 1 1 2 2 2 2 2 2 2 2 1 1 2 2 1 1 0 0 2 2 2 2
1 SNP-1.2020655. 0 2021656 2 2 2 2 1 1 2 2 2 2 2 2 2 2 2 2 2 2 2 2 2 2 2 2 1 1 2 2 2 2 2 2 2 2 2 2 2 2 0 0 1 2 2 2 2 2 2 2 2 2 1 1 2 2 1 1 2 2 2 2 2 2
1 SNP-1.2020903. 0 2021904 2 2 2 2 1 1 2 2 2 2 2 2 2 2 2 2 2 2 2 2 2 2 2 2 1 1 2 2 2 2 2 2 2 2 2 2 2 2 1 1 1 1 2 2 2 2 2 2 2 2 1 1 2 2 1 1 1 1 0 0 2 2
1 SNP-1.2021177. 0 2022178 2 2 2 2 1 1 2 2 2 2 2 2 2 2 2 2 2 2 2 2 2 2 2 2 1 1 2 2 2 2 2 2 2 2 2 2 2 2 1 1 1 1 2 2 2 2 2 2 2 2 1 1 2 2 1 1 2 2 2 2 2 2
1 SNP-1.2021748. 0 2022749 2 2 2 2 1 1 2 2 2 2 2 2 2 2 2 2 2 2 2 2 2 2 2 2 2 2 2 2 2 2 2 2 2 2 2 2 2 2 2 2 2 2 2 2 2 2 2 2 2 2 2 2 2 2 2 2 1 1 2 2 2 2
1 SNP-1.2022272. 0 2023273 2 2 2 2 1 1 2 2 2 2 2 2 2 2 2 2 2 2 2 2 2 2 2 2 1 1 2 2 2 2 2 2 2 2 2 2 2 2 1 1 1 1 2 2 2 2 2 2 2 2 1 1 2 2 1 1 1 1 2 2 2 2
1 SNP-1.2022426. 0 2023427 2 2 2 2 1 1 2 2 2 2 1 1 2 2 1 1 2 2 2 2 2 2 2 2 1 1 1 1 2 2 2 2 1 1 1 1 2 2 1 1 1 1 2 2 2 2 2 2 2 2 1 1 2 2 1 1 1 1 1 1 1 1
1 SNP-1.2022756. 0 2023757 2 2 2 2 1 1 2 2 2 2 2 2 2 2 2 2 2 2 2 2 2 2 2 2 1 1 2 2 2 2 2 2 2 2 2 2 2 2 1 1 1 1 2 2 2 2 2 2 0 0 1 1 2 2 1 1 1 1 2 2 2 2
1 SNP-1.2023247. 0 2024248 2 2 2 2 1 1 2 2 2 2 2 2 2 2 2 2 2 2 2 2 2 2 2 2 1 1 2 2 2 2 2 2 2 2 2 2 2 2 1 1 1 1 2 2 2 2 2 2 2 2 1 1 2 2 1 1 2 2 2 2 2 2
1 SNP-1.2023400. 0 2024401 2 2 2 2 1 1 2 2 2 2 2 2 2 2 2 2 2 2 2 2 2 2 2 2 1 1 2 2 2 2 2 2 2 2 2 2 2 2 1 1 1 1 2 2 2 2 2 2 2 2 1 1 2 2 0 0 1 1 2 2 2 2
1 SNP-1.2023544. 0 2024545 2 2 2 2 2 2 2 2 2 2 2 2 2 2 2 2 2 2 2 2 2 2 2 2 1 1 2 2 2 2 2 2 2 2 2 2 2 2 1 1 1 1 2 2 2 2 2 2 0 0 1 1 0 0 1 1 2 2 1 1 1 1
1 SNP-1.2023574. 0 2024575 2 2 2 2 2 2 2 2 2 2 2 2 2 2 2 2 2 2 2 2 2 2 2 2 1 1 2 2 2 2 2 2 2 2 2 2 2 2 1 1 0 0 2 2 2 2 2 2 2 2 1 1 2 2 0 0 2 2 2 2 2 2
1 SNP-1.2023807. 0 2024808 2 2 2 2 2 2 2 2 2 2 2 2 2 2 2 2 2 2 2 2 0 0 2 2 1 1 2 2 0 0 2 2 2 2 2 2 2 2 1 1 1 1 2 2 0 0 2 2 2 2 1 1 2 2 1 1 2 2 2 2 2 2
1 SNP-1.2027843. 0 2028844 2 2 2 2 2 2 0 0 2 2 2 2 2 2 2 2 0 0 1 1 1 1 2 2 2 2 0 0 2 2 2 2 0 0 2 2 2 2 2 2 2 2 2 2 2 2 2 2 2 2 2 2 2 2 2 2 2 2 1 1 2 2
1 SNP-1.2028100. 0 2029101 2 2 2 2 2 2 2 2 2 2 2 2 2 2 2 2 2 2 2 2 2 2 2 2 2 2 2 2 2 2 2 2 2 2 2 2 2 2 1 1 2 2 2 2 2 2 2 2 2 2 1 1 2 2 2 2 2 2 2 2 2 2
1 SNP-1.2031682. 0 2032683 2 2 2 2 0 0 1 1 2 2 2 2 2 2 2 2 1 1 2 2 0 0 0 0 2 2 0 0 2 2 0 0 2 2 2 2 2 2 2 2 0 0 2 2 2 2 2 2 2 2 2 2 2 2 2 2 2 2 2 2 0 0
1 SNP-1.2031727. 0 2032728 2 2 2 2 0 0 2 2 2 2 2 2 2 2 2 2 2 2 2 2 2 2 0 0 1 1 2 2 2 2 2 2 2 2 0 0 2 2 1 1 0 0 2 2 2 2 2 2 2 2 0 0 2 2 2 2 2 2 2 2 2 2
1 SNP-1.2032699. 0 2033700 2 2 2 2 1 1 2 2 2 2 2 2 2 2 0 0 2 2 2 2 2 2 2 2 1 1 0 0 2 2 2 2 2 2 2 2 1 1 1 1 1 2 1 1 1 1 1 1 1 1 1 1 1 1 1 1 1 1 0 0 0 0
1 SNP-1.2032915. 0 2033916 2 2 2 2 1 1 1 1 2 2 0 0 0 0 1 1 2 2 0 0 2 2 0 0 0 0 2 2 2 2 1 1 2 2 2 2 2 2 2 2 2 2 2 2 2 2 2 2 2 2 2 2 2 2 1 1 2 2 0 0 2 2
1 SNP-1.2034049. 0 2035050 2 2 2 2 2 2 2 2 2 2 1 1 2 2 2 2 2 2 2 2 0 0 2 2 2 2 2 2 2 2 2 2 2 2 2 2 2 2 2 2 2 2 2 2 2 2 2 2 2 2 2 2 2 2 1 1 2 2 0 0 2 2
1 SNP-1.2035817. 0 2036818 2 2 2 2 2 2 2 2 2 2 2 2 2 2 2 2 2 2 2 2 2 2 2 2 1 1 2 2 2 2 2 2 2 2 1 2 2 2 1 1 1 1 2 2 2 2 2 2 2 2 1 1 2 2 1 1 2 2 2 2 1 1
1 SNP-1.2036575. 0 2037576 2 2 2 2 2 2 2 2 2 2 2 2 2 2 2 2 2 2 2 2 2 2 2 2 1 1 2 2 2 2 2 2 2 2 2 2 2 2 1 1 1 1 2 2 2 2 2 2 2 2 1 1 2 2 1 1 2 2 2 2 2 2
1 SNP-1.2036602. 0 2037603 2 2 2 2 2 2 2 2 2 2 2 2 2 2 2 2 2 2 2 2 2 2 2 2 1 1 2 2 2 2 2 2 2 2 2 2 2 2 1 1 1 1 2 2 2 2 2 2 2 2 1 1 2 2 1 1 1 2 2 2 2 2
1 SNP-1.2037029. 0 2038030 2 2 1 2 0 0 2 2 2 2 0 0 2 2 2 2 2 2 2 2 2 2 2 2 1 1 2 2 2 2 2 2 2 2 2 2 2 2 1 1 1 1 0 0 2 2 2 2 2 2 1 1 2 2 1 1 1 1 2 2 0 0
1 SNP-1.2037656. 0 2038657 2 2 2 2 2 2 2 2 2 2 0 0 2 2 2 2 2 2 2 2 2 2 2 2 1 1 2 2 2 2 2 2 2 2 2 2 2 2 1 1 1 1 2 2 2 2 2 2 2 2 1 1 2 2 1 1 2 2 2 2 1 2
1 SNP-1.2037786. 0 2038787 2 2 2 2 2 2 2 2 2 2 2 2 0 0 2 2 2 2 2 2 1 1 2 2 1 1 2 2 2 2 2 2 2 2 2 2 2 2 1 1 1 1 2 2 2 2 0 0 2 2 0 0 2 2 2 2 2 2 2 2 2 2
1 SNP-1.2040342. 0 2041343 2 2 2 2 1 1 2 2 2 2 0 0 0 0 2 2 1 1 2 2 2 2 0 0 2 2 2 2 2 2 2 2 2 2 1 1 2 2 2 2 2 2 2 2 2 2 2 2 2 2 2 2 2 2 2 2 2 2 2 2 2 2
1 SNP-1.2041485. 0 2042486 0 0 2 2 2 2 2 2 2 2 2 2 0 0 2 2 2 2 0 0 2 2 0 0 2 2 1 1 2 2 1 1 2 2 2 2 2 2 2 2 2 2 0 0 2 2 2 2 2 2 2 2 0 0 2 2 2 2 2 2 2 2
1 SNP-1.2041993. 0 2042994 2 2 2 2 2 2 2 2 2 2 0 0 2 2 2 2 2 2 2 2 2 2 2 2 1 2 2 2 2 2 2 2 2 2 2 2 2 2 2 2 2 2 2 2 2 2 2 2 1 2 2 2 2 2 2 2 1 1 2 2 1 2
1 SNP-1.2043316. 0 2044317 0 0 0 0 2 2 1 1 2 2 2 2 1 1 2 2 2 2 2 2 2 2 1 1 0 0 2 2 2 2 0 0 0 0 2 2 2 2 2 2 1 1 0 0 0 0 2 2 2 2 2 2 0 0 2 2 2 2 2 2 2 2
1 SNP-1.2043581. 0 2044582 2 2 2 2 2 2 2 2 2 2 2 2 2 2 2 2 2 2 2 2 2 2 2 2 1 1 2 2 2 2 2 2 2 2 2 2 2 2 1 1 1 2 2 2 2 2 2 2 2 2 1 1 2 2 2 2 2 2 2 2 2 2
1 SNP-1.2043727. 0 2044728 2 2 2 2 1 1 2 2 2 2 2 2 1 2 2 2 2 2 2 2 2 2 2 2 1 1 2 2 2 2 2 2 2 2 2 2 1 2 1 1 1 1 0 0 2 2 2 2 2 2 1 1 2 2 1 1 1 1 2 2 2 2
1 SNP-1.2043760. 0 2044761 2 2 2 2 1 1 0 0 2 2 2 2 2 2 0 0 2 2 0 0 2 2 0 0 2 2 2 2 2 2 2 2 2 2 2 2 2 2 2 2 2 2 2 2 2 2 2 2 2 2 2 2 2 2 2 2 2 2 1 1 2 2
1 SNP-1.2043901. 0 2044902 2 2 2 2 2 2 1 1 2 2 2 2 0 0 2 2 2 2 2 2 1 1 0 0 2 2 0 0 2 2 2 2 0 0 2 2 2 2 2 2 0 0 2 2 2 2 2 2 0 0 2 2 2 2 1 1 2 2 2 2 2 2
1 SNP-1.2044303. 0 2045304 2 2 2 2 2 2 2 2 2 2 2 2 2 2 2 2 2 2 2 2 2 2 2 2 1 1 2 2 2 2 2 2 2 2 2 2 2 2 1 1 1 1 2 2 2 2 2 2 2 2 1 1 2 2 2 2 0 0 2 2 2 2
1 SNP-1.2044494. 0 2045495 2 2 2 2 2 2 2 2 2 2 0 0 2 2 2 2 2 2 2 2 2 2 2 2 1 1 2 2 2 2 2 2 2 2 2 2 2 2 1 1 1 1 2 2 2 2 2 2 2 2 1 1 2 2 0 0 1 2 2 2 2 2
1 SNP-1.2044500. 0 2045501 2 2 2 2 2 2 2 2 2 2 2 2 2 2 2 2 2 2 2 2 2 2 2 2 1 1 2 2 2 2 2 2 2 2 2 2 2 2 2 2 2 2 2 2 2 2 2 2 2 2 1 1 2 2 2 2 2 2 2 2 2 2
1 SNP-1.2045468. 0 2046469 2 2 2 2 2 2 2 2 2 2 0 0 2 2 2 2 2 2 2 2 2 2 2 2 2 2 2 2 1 1 2 2 2 2 2 2 2 2 2 2 2 2 2 2 2 2 2 2 2 2 2 2 2 2 2 2 1 1 2 2 2 2
1 SNP-1.2045657. 0 2046658 2 2 2 2 2 2 2 2 2 2 1 1 2 2 2 2 2 2 2 2 2 2 2 2 2 2 2 2 2 2 2 2 2 2 2 2 2 2 2 2 0 0 2 2 2 2 2 2 2 2 2 2 1 1 2 2 1 1 2 2 0 0
1 SNP-1.2047355. 0 2048356 2 2 2 2 2 2 2 2 2 2 0 0 2 2 2 2 2 2 2 2 2 2 0 0 1 1 2 2 2 2 2 2 2 2 2 2 2 2 1 1 1 1 2 2 2 2 2 2 2 2 1 1 2 2 1 1 1 1 1 2 1 2
1 SNP-1.2047885. 0 2048886 2 2 2 2 0 0 2 2 2 2 2 2 2 2 2 2 2 2 2 2 2 2 2 2 0 0 2 2 2 2 2 2 2 2 2 2 2 2 1 1 0 0 2 2 2 2 2 2 2 2 1 1 2 2 0 0 2 2 2 2 2 2
1 SNP-1.2047915. 0 2048916 2 2 2 2 2 2 2 2 2 2 0 0 2 2 2 2 2 2 2 2 2 2 2 2 2 2 2 2 2 2 2 2 2 2 2 2 2 2 2 2 2 2 2 2 2 2 2 2 2 2 2 2 2 2 2 2 1 1 1 2 1 1
1 SNP-1.2048634. 0 2049635 2 2 2 2 2 2 2 2 2 2 2 2 2 2 2 2 2 2 2 2 2 2 2 2 1 1 2 2 2 2 2 2 2 2 2 2 2 2 1 1 0 0 2 2 2 2 2 2 2 2 1 1 2 2 2 2 2 2 2 2 2 2
1 SNP-1.2050088. 0 2051089 2 2 2 2 2 2 2 2 2 2 2 2 2 2 2 2 2 2 2 2 2 2 2 2 1 1 2 2 2 2 2 2 2 2 2 2 2 2 2 2 2 2 2 2 2 2 2 2 2 2 2 2 2 2 2 2 2 2 2 2 1 1
1 SNP-1.2050323. 0 2051324 2 2 2 2 2 2 2 2 0 0 1 1 2 2 2 2 0 0 2 2 2 2 2 2 1 1 2 2 2 2 2 2 2 2 0 0 2 2 1 1 1 1 2 2 1 2 0 0 2 2 1 1 2 2 1 1 2 2 2 2 2 2
1 SNP-1.2050947. 0 2051948 2 2 2 2 2 2 2 2 2 2 0 0 2 2 2 2 2 2 2 2 2 2 2 2 2 2 2 2 2 2 2 2 2 2 2 2 0 0 2 2 2 2 0 0 1 1 0 0 2 2 2 2 0 0 2 2 1 1 2 2 0 0
1 SNP-1.2051322. 0 2052323 2 2 2 2 0 0 2 2 2 2 2 2 2 2 2 2 2 2 2 2 2 2 2 2 1 1 2 2 1 1 2 2 2 2 2 2 2 2 1 1 1 1 0 0 0 0 2 2 2 2 1 1 2 2 0 0 2 2 2 2 2 2
1 SNP-1.2051368. 0 2052369 2 2 2 2 2 2 2 2 2 2 1 1 2 2 2 2 2 2 2 2 2 2 2 2 1 1 2 2 2 2 2 2 2 2 2 2 2 2 0 0 1 1 2 2 2 2 2 2 2 2 2 2 2 2 1 1 2 2 2 2 0 0
1 SNP-1.2052472. 0 2053473 2 2 2 2 2 2 2 2 2 2 2 2 2 2 2 2 2 2 2 2 2 2 2 2 0 0 2 2 2 2 2 2 2 2 0 0 2 2 2 2 2 2 2 2 2 2 2 2 2 2 2 2 2 2 1 1 2 2 0 0 1 1
1 SNP-1.2054226. 0 2055227 2 2 2 2 2 2 2 2 2 2 2 2 2 2 2 2 2 2 2 2 2 2 2 2 1 1 2 2 2 2 2 2 2 2 0 0 2 2 1 1 1 1 2 2 2 2 2 2 2 2 1 1 2 2 2 2 2 2 1 2 0 0
1 SNP-1.2054835. 0 2055836 2 2 2 2 2 2 2 2 2 2 1 2 2 2 0 0 2 2 2 2 2 2 2 2 2 2 1 1 2 2 2 2 1 1 0 0 2 2 2 2 2 2 2 2 2 2 2 2 2 2 2 2 2 2 2 2 0 0 1 1 2 2
1 SNP-1.2054886. 0 2055887 2 2 2 2 2 2 2 2 2 2 2 2 2 2 2 2 2 2 2 2 2 2 2 2 2 2 2 2 2 2 2 2 2 2 0 0 2 2 1 1 1 1 2 2 2 2 2 2 2 2 1 1 2 2 1 2 2 2 1 2 1 2
1 SNP-1.2057826. 0 2058827 2 2 2 2 2 2 2 2 2 2 2 2 2 2 2 2 2 2 2 2 2 2 2 2 1 1 2 2 2 2 2 2 2 2 2 2 2 2 1 1 1 1 2 2 2 2 2 2 2 2 1 1 2 2 2 2 2 2 2 2 2 2
1 SNP-1.2058512. 0 2059513 2 2 2 2 2 2 2 2 2 2 0 0 2 2 0 0 2 2 2 2 2 2 2 2 2 2 2 2 2 2 2 2 2 2 0 0 2 2 2 2 0 0 2 2 2 2 2 2 2 2 2 2 2 2 2 2 1 1 2 2 1 1
1 SNP-1.2059839. 0 2060840 2 2 2 2 2 2 2 2 2 2 2 2 2 2 2 2 2 2 0 0 2 2 2 2 1 1 2 2 2 2 2 2 2 2 2 2 2 2 1 1 1 1 2 2 2 2 2 2 2 2 1 1 2 2 2 2 1 1 0 0 0 0
1 SNP-1.2060126. 0 2061127 2 2 2 2 2 2 2 2 2 2 0 0 2 2 2 2 2 2 2 2 2 2 2 2 2 2 2 2 2 2 2 2 0 0 2 2 2 2 2 2 2 2 2 2 2 2 2 2 2 2 2 2 2 2 1 1 0 0 1 1 1 1
1 SNP-1.2060171. 0 2061172 1 1 1 1 1 1 2 2 0 0 2 2 0 0 1 1 0 0 0 0 1 1 2 2 2 2 2 2 2 2 2 2 0 0 1 1 0 0 2 2 0 0 2 2 2 2 2 2 2 2 1 1 2 2 0 0 2 2 2 2 2 2
1 SNP-1.2060535. 0 2061536 2 2 2 2 2 2 2 2 2 2 2 2 2 2 2 2 2 2 2 2 2 2 2 2 1 1 2 2 2 2 2 2 2 2 2 2 2 2 1 1 1 1 2 2 2 2 2 2 2 2 1 1 2 2 2 2 2 2 2 2 2 2
1 SNP-1.2061046. 0 2062047 2 2 2 2 2 2 2 2 2 2 2 2 2 2 2 2 2 2 2 2 2 2 2 2 1 1 2 2 2 2 2 2 2 2 2 2 2 2 1 1 1 1 2 2 2 2 2 2 2 2 1 1 2 2 2 2 2 2 2 2 0 0
1 SNP-1.2061684. 0 2062685 2 2 2 2 1 1 2 2 2 2 1 2 2 2 2 2 2 2 2 2 2 2 2 2 1 1 2 2 2 2 2 2 2 2 0 0 2 2 1 1 1 1 2 2 2 2 2 2 2 2 1 1 2 2 2 2 1 1 2 2 2 2
1 SNP-1.2061786. 0 2062787 2 2 2 2 2 2 2 2 2 2 1 1 2 2 2 2 1 1 2 2 2 2 2 2 1 1 2 2 2 2 2 2 2 2 2 2 2 2 2 2 2 2 2 2 2 2 2 2 2 2 2 2 2 2 0 0 2 2 2 2 2 2
1 SNP-1.2062101. 0 2063102 2 2 2 2 2 2 2 2 2 2 2 2 2 2 2 2 2 2 2 2 2 2 2 2 2 2 2 2 2 2 2 2 2 2 1 2 1 1 2 2 2 2 1 2 1 1 1 2 2 2 2 2 1 2 2 2 2 2 2 2 2 2
1 SNP-1.2062303. 0 2063304 2 2 2 2 2 2 2 2 2 2 2 2 2 2 2 2 2 2 2 2 2 2 2 2 2 2 2 2 2 2 2 2 2 2 2 2 2 2 1 1 2 2 1 1 1 1 1 1 2 2 1 1 1 1 2 2 2 2 2 2 2 2
1 SNP-1.2063646. 0 2064647 2 2 2 2 1 1 2 2 2 2 2 2 2 2 2 2 2 2 2 2 0 0 2 2 1 1 2 2 2 2 2 2 2 2 1 1 0 0 1 1 1 1 2 2 2 2 2 2 2 2 1 1 2 2 1 1 1 1 2 2 2 2
1 SNP-1.2064400. 0 2065401 2 2 2 2 1 1 2 2 2 2 2 2 2 2 2 2 2 2 2 2 2 2 2 2 2 2 2 2 2 2 2 2 2 2 2 2 0 0 0 0 2 2 2 2 2 2 2 2 1 1 2 2 2 2 0 0 2 2 2 2 2 2
1 SNP-1.2065341. 0 2066342 2 2 2 2 2 2 2 2 2 2 2 2 2 2 2 2 2 2 2 2 2 2 2 2 0 0 2 2 2 2 2 2 2 2 2 2 2 2 1 1 1 1 2 2 2 2 2 2 2 2 1 1 2 2 2 2 1 1 2 2 2 2
1 SNP-1.2066133. 0 2067134 2 2 2 2 2 2 2 2 2 2 2 2 2 2 2 2 2 2 2 2 2 2 2 2 1 1 2 2 0 0 2 2 2 2 2 2 2 2 1 1 1 1 2 2 2 2 2 2 2 2 1 1 0 0 2 2 1 1 2 2 0 0
1 SNP-1.2066812. 0 2067813 2 2 2 2 2 2 2 2 2 2 1 1 0 0 2 2 2 2 2 2 2 2 0 0 2 2 2 2 2 2 2 2 2 2 1 1 2 2 2 2 2 2 2 2 2 2 2 2 2 2 2 2 2 2 0 0 2 2 0 0 2 2
1 SNP-1.2067797. 0 2068798 2 2 2 2 2 2 2 2 2 2 2 2 2 2 2 2 2 2 2 2 2 2 2 2 2 2 2 2 2 2 2 2 2 2 1 1 2 2 2 2 2 2 2 2 2 2 0 0 2 2 2 2 0 0 2 2 1 1 1 1 0 0
1 SNP-1.2069488. 0 2070489 2 2 2 2 1 1 2 2 2 2 2 2 2 2 2 2 2 2 2 2 2 2 2 2 1 1 2 2 2 2 2 2 2 2 1 2 2 2 1 1 1 1 2 2 2 2 2 2 2 2 1 1 2 2 1 1 1 1 2 2 2 2
1 SNP-1.2069676. 0 2070677 2 2 2 2 1 1 2 2 2 2 1 1 2 2 1 1 2 2 2 2 2 2 2 2 1 1 1 1 2 2 2 2 1 1 1 1 2 2 1 1 1 1 2 2 2 2 2 2 2 2 1 1 2 2 1 1 1 1 1 1 1 1
1 SNP-1.2073897. 0 2074898 2 2 2 2 2 2 2 2 2 2 2 2 2 2 2 2 2 2 2 2 2 2 2 2 2 2 2 2 2 2 2 2 2 2 2 2 2 2 1 1 1 1 2 2 2 2 2 2 2 2 1 2 2 2 2 2 2 2 2 2 2 2
1 SNP-1.2075718. 0 2076719 2 2 2 2 2 2 2 2 2 2 1 1 2 2 2 2 2 2 2 2 2 2 2 2 1 1 2 2 2 2 2 2 2 2 2 2 2 2 2 2 2 2 2 2 2 2 2 2 2 2 2 2 2 2 2 2 0 0 2 2 2 2
1 SNP-1.2076893. 0 2077894 2 2 2 2 2 2 2 2 2 2 2 2 2 2 2 2 2 2 2 2 2 2 2 2 2 2 2 2 2 2 2 2 2 2 2 2 2 2 1 1 0 0 2 2 2 2 2 2 2 2 1 1 2 2 2 2 2 2 2 2 2 2
1 SNP-1.2078004. 0 2079005 2 2 2 2 2 2 2 2 2 2 2 2 2 2 2 2 2 2 2 2 2 2 2 2 2 2 2 2 2 2 2 2 2 2 2 2 2 2 1 1 1 1 2 2 2 2 2 2 2 2 1 1 2 2 2 2 2 2 2 2 1 2
1 SNP-1.2078729. 0 2079730 2 2 2 2 1 1 2 2 2 2 0 0 2 2 2 2 2 2 0 0 2 2 2 2 1 1 2 2 2 2 2 2 2 2 0 0 2 2 1 1 1 1 2 2 2 2 2 2 2 2 1 1 0 0 1 1 1 1 2 2 2 2
1 SNP-1.2079344. 0 2080345 2 2 2 2 2 2 2 2 2 2 1 1 2 2 2 2 2 2 2 2 2 2 2 2 2 2 2 2 2 2 2 2 2 2 0 0 2 2 2 2 2 2 2 2 2 2 2 2 2 2 2 2 2 2 1 1 2 2 2 2 0 0
1 SNP-1.2080088. 0 2081089 2 2 2 2 2 2 2 2 2 2 0 0 2 2 2 2 2 2 2 2 2 2 2 2 2 2 2 2 2 2 2 2 2 2 1 1 2 2 2 2 2 2 2 2 2 2 2 2 2 2 2 2 2 2 2 2 1 1 0 0 2 2
1 SNP-1.2080216. 0 2081217 2 2 2 2 1 1 2 2 2 2 2 2 2 2 2 2 2 2 2 2 2 2 2 2 2 2 2 2 2 2 2 2 2 2 2 2 0 0 2 2 2 2 2 2 2 2 2 2 2 2 2 2 1 1 2 2 0 0 2 2 2 2
1 SNP-1.2080455. 0 2081456 2 2 2 2 1 1 2 2 2 2 2 2 2 2 2 2 2 2 2 2 2 2 2 2 1 1 2 2 2 2 2 2 2 2 2 2 2 2 1 1 1 1 2 2 2 2 2 2 2 2 1 1 2 2 1 2 0 0 2 2 2 2
1 SNP-1.2080888. 0 2081889 2 2 2 2 2 2 2 2 2 2 0 0 2 2 2 2 2 2 0 0 2 2 2 2 1 1 2 2 2 2 2 2 2 2 2 2 2 2 1 1 1 1 2 2 2 2 2 2 0 0 1 1 2 2 2 2 1 1 0 0 0 0
1 SNP-1.2081352. 0 2082353 2 2 2 2 2 2 2 2 2 2 2 2 2 2 2 2 2 2 2 2 2 2 2 2 1 1 2 2 2 2 2 2 2 2 2 2 2 2 2 2 2 2 2 2 2 2 2 2 2 2 2 2 2 2 2 2 1 1 2 2 2 2
1 SNP-1.2081712. 0 2082713 2 2 0 0 1 1 2 2 2 2 2 2 0 0 1 1 2 2 0 0 2 2 0 0 2 2 2 2 2 2 2 2 2 2 1 1 2 2 2 2 2 2 2 2 2 2 2 2 2 2 2 2 2 2 2 2 2 2 1 1 2 2
1 SNP-1.2084283. 0 2085284 2 2 2 2 1 1 2 2 2 2 2 2 2 2 2 2 2 2 0 0 2 2 2 2 2 2 2 2 2 2 2 2 2 2 2 2 2 2 2 2 2 2 2 2 2 2 2 2 2 2 2 2 2 2 1 1 2 2 1 2 2 2
1 SNP-1.2086284. 0 2087285 2 2 2 2 2 2 2 2 2 2 2 2 2 2 2 2 2 2 2 2 2 2 2 2 1 1 2 2 2 2 2 2 2 2 2 2 2 2 1 1 1 1 2 2 2 2 2 2 2 2 1 1 2 2 2 2 1 1 1 2 1 2
1 SNP-1.2086577. 0 2087578 2 2 2 2 2 2 2 2 2 2 0 0 2 2 2 2 2 2 2 2 2 2 0 0 2 2 2 2 2 2 2 2 2 2 2 2 2 2 1 1 1 1 2 2 2 2 2 2 2 2 1 1 2 2 0 0 0 0 2 2 0 0
1 SNP-1.2087002. 0 2088003 2 2 2 2 2 2 2 2 2 2 1 1 2 2 2 2 2 2 2 2 0 0 0 0 0 0 2 2 2 2 2 2 2 2 1 1 2 2 2 2 2 2 2 2 2 2 2 2 2 2 2 2 2 2 2 2 0 0 2 2 2 2
1 SNP-1.2088896. 0 2089897 0 0 2 2 1 1 1 1 2 2 2 2 2 2 0 0 2 2 2 2 2 2 2 2 2 2 2 2 2 2 0 0 2 2 2 2 0 0 2 2 2 2 2 2 2 2 0 0 1 1 0 0 0 0 2 2 2 2 2 2 2 2
1 SNP-1.2089719. 0 2090720 0 0 2 2 2 2 1 1 2 2 2 2 2 2 2 2 0 0 2 2 1 1 2 2 1 1 2 2 2 2 2 2 0 0 2 2 2 2 1 1 0 0 2 2 0 0 0 0 1 1 1 1 0 0 2 2 2 2 2 2 2 2
1 SNP-1.2090755. 0 2091756 2 2 2 2 2 2 2 2 2 2 0 0 2 2 2 2 2 2 2 2 2 2 2 2 1 1 2 2 2 2 2 2 2 2 0 0 2 2 1 1 0 0 2 2 2 2 2 2 2 2 1 1 2 2 0 0 1 1 1 2 2 2
1 SNP-1.2090926. 0 2091927 0 0 0 0 1 1 2 2 2 2 1 1 0 0 1 1 2 2 0 0 2 2 2 2 1 1 2 2 2 2 2 2 2 2 2 2 0 0 1 1 1 1 2 2 2 2 0 0 2 2 1 1 1 1 1 1 1 1 1 1 1 1
1 SNP-1.2091249. 0 2092250 2 2 2 2 1 1 2 2 2 2 2 2 2 2 2 2 2 2 2 2 2 2 2 2 2 2 2 2 2 2 2 2 2 2 2 2 2 2 2 2 2 2 2 2 2 2 2 2 2 2 2 2 2 2 1 1 2 2 2 2 2 2
1 SNP-1.2091837. 0 2092838 2 2 2 2 2 2 2 2 2 2 0 0 2 2 2 2 2 2 2 2 1 1 2 2 1 1 2 2 2 2 2 2 2 2 2 2 2 2 2 2 2 2 2 2 2 2 2 2 2 2 2 2 2 2 2 2 2 2 2 2 2 2
1 SNP-1.2092140. 0 2093141 2 2 2 2 2 2 2 2 2 2 2 2 2 2 2 2 2 2 0 0 2 2 2 2 1 1 2 2 2 2 2 2 2 2 0 0 2 2 2 2 2 2 2 2 2 2 2 2 2 2 2 2 2 2 2 2 2 2 2 2 1 1
1 SNP-1.2092562. 0 2093563 1 1 2 2 2 2 2 2 2 2 1 1 1 1 2 2 2 2 2 2 2 2 2 2 2 2 2 2 0 0 2 2 2 2 1 1 2 2 2 2 2 2 0 0 2 2 2 2 2 2 0 0 2 2 2 2 2 2 2 2 1 1
1 SNP-1.2094128. 0 2095129 2 2 2 2 1 1 2 2 2 2 2 2 2 2 2 2 2 2 2 2 2 2 2 2 1 1 2 2 2 2 2 2 2 2 2 2 2 2 1 1 1 1 2 2 2 2 2 2 2 2 1 1 2 2 1 1 1 1 2 2 2 2
1 SNP-1.2095352. 0 2096353 2 2 2 2 1 1 2 2 2 2 2 2 2 2 2 2 2 2 0 0 2 2 2 2 1 1 2 2 2 2 2 2 2 2 2 2 2 2 1 1 1 1 2 2 2 2 2 2 2 2 1 1 2 2 0 0 1 1 2 2 2 2
1 SNP-1.2095842. 0 2096843 2 2 0 0 2 2 2 2 2 2 0 0 2 2 2 2 2 2 2 2 2 2 2 2 2 2 2 2 2 2 2 2 2 2 2 2 2 2 0 0 1 1 2 2 2 2 2 2 2 2 1 1 2 2 2 2 2 2 0 0 0 0
1 SNP-1.2096150. 0 2097151 1 1 0 0 2 2 1 1 1 1 2 2 1 1 2 2 1 1 0 0 1 1 1 1 2 2 2 2 1 1 1 1 2 2 2 2 0 0 2 2 2 2 1 1 1 1 1 1 1 1 2 2 1 1 2 2 2 2 2 2 2 2
1 SNP-1.2097589. 0 2098590 1 1 2 2 1 1 2 2 0 0 2 2 2 2 2 2 2 2 2 2 2 2 2 2 2 2 2 2 2 2 2 2 2 2 2 2 2 2 2 2 2 2 0 0 2 2 0 0 2 2 2 2 2 2 2 2 2 2 2 2 2 2
1 SNP-1.2098092. 0 2099093 0 0 2 2 2 2 2 2 2 2 2 2 2 2 2 2 2 2 2 2 2 2 2 2 2 2 0 0 2 2 0 0 2 2 2 2 0 0 1 1 1 1 2 2 0 0 1 1 2 2 2 2 2 2 2 2 2 2 2 2 2 2
1 SNP-1.2098803. 0 2099804 2 2 2 2 2 2 2 2 2 2 1 1 2 2 1 1 2 2 2 2 2 2 2 2 2 2 1 1 2 2 2 2 1 1 1 1 1 1 2 2 2 2 1 1 1 1 1 1 1 1 2 2 1 1 2 2 2 2 1 1 1 1
1 SNP-1.2099422. 0 2100423 2 2 2 2 2 2 2 2 2 2 1 1 2 2 1 1 2 2 2 2 2 2 2 2 2 2 1 1 2 2 2 2 1 1 1 1 1 1 2 2 2 2 1 1 1 1 1 1 1 1 2 2 1 1 2 2 2 2 1 1 0 0
1 SNP-1.2099470. 0 2100471 2 2 2 2 2 2 2 2 2 2 1 1 2 2 1 1 2 2 2 2 2 2 2 2 2 2 1 1 2 2 2 2 1 1 1 1 1 1 2 2 2 2 1 1 1 1 1 1 1 1 2 2 1 1 2 2 2 2 1 1 1 1
1 SNP-1.2100326. 0 2101327 1 1 1 1 2 2 1 1 1 1 2 2 1 1 2 2 1 1 1 1 0 0 0 0 2 2 2 2 1 1 1 1 2 2 2 2 2 2 1 1 0 0 2 2 2 2 2 2 2 2 1 1 2 2 2 2 2 2 2 2 2 2
1 SNP-1.2100364. 0 2101365 2 2 2 2 2 2 2 2 2 2 2 2 2 2 2 2 2 2 2 2 2 2 2 2 2 2 2 2 2 2 2 2 2 2 2 2 2 2 1 1 1 1 2 2 2 2 2 2 2 2 1 1 2 2 2 2 2 2 2 2 2 2
1 SNP-1.2100546. 0 2101547 2 2 2 2 2 2 2 2 2 2 2 2 2 2 2 2 2 2 2 2 2 2 2 2 1 1 2 2 2 2 2 2 2 2 2 2 2 2 2 2 2 2 2 2 2 2 2 2 2 2 2 2 2 2 2 2 1 1 2 2 2 2
1 SNP-1.2100755. 0 2101756 2 2 2 2 2 2 2 2 2 2 1 1 2 2 2 2 2 2 1 1 2 2 2 2 2 2 2 2 2 2 2 2 2 2 2 2 2 2 2 2 0 0 2 2 2 2 2 2 2 2 2 2 2 2 2 2 2 2 0 0 0 0
1 SNP-1.2101001. 0 2102002 2 2 2 2 2 2 2 2 2 2 2 2 2 2 2 2 2 2 2 2 2 2 2 2 1 1 2 2 2 2 2 2 2 2 2 2 2 2 2 2 2 2 2 2 2 2 2 2 2 2 2 2 2 2 2 2 1 1 2 2 2 2
1 SNP-1.2101490. 0 2102491 2 2 2 2 2 2 2 2 2 2 1 1 2 2 1 1 2 2 2 2 2 2 2 2 2 2 1 1 2 2 2 2 1 1 1 1 1 1 2 2 2 2 1 1 1 1 1 1 1 1 2 2 1 1 2 2 2 2 1 1 1 1
1 SNP-1.2102203. 0 2103204 1 1 1 1 2 2 1 1 1 1 2 2 1 1 2 2 1 1 1 1 1 1 1 1 2 2 2 2 1 1 1 1 2 2 2 2 2 2 2 2 2 2 2 2 2 2 2 2 2 2 2 2 2 2 2 2 1 1 2 2 2 2
1 SNP-1.2104224. 0 2105225 2 2 2 2 2 2 2 2 2 2 2 2 2 2 2 2 2 2 2 2 2 2 2 2 2 2 2 2 2 2 2 2 2 2 2 2 2 2 1 1 0 0 2 2 2 2 0 0 2 2 1 1 1 1 2 2 2 2 0 0 2 2
1 SNP-1.2104320. 0 2105321 2 2 2 2 1 1 2 2 2 2 2 2 2 2 2 2 2 2 2 2 2 2 2 2 2 2 2 2 2 2 2 2 2 2 2 2 2 2 1 2 1 2 2 2 2 2 2 2 2 2 2 2 2 2 1 1 2 2 2 2 1 2
1 SNP-1.2104341. 0 2105342 2 2 2 2 2 2 2 2 2 2 1 1 2 2 1 1 2 2 2 2 1 1 2 2 2 2 1 1 1 1 2 2 1 1 1 1 1 1 2 2 1 2 1 1 1 1 1 1 1 1 2 2 1 1 2 2 2 2 1 1 0 0
1 SNP-1.2105217. 0 2106218 2 2 2 2 2 2 0 0 2 2 0 0 2 2 0 0 2 2 2 2 2 2 2 2 2 2 0 0 2 2 2 2 1 1 1 1 1 1 2 2 2 2 1 1 1 1 1 1 1 1 2 2 1 1 2 2 2 2 1 1 2 2
1 SNP-1.2105425. 0 2106426 1 1 1 1 2 2 1 1 1 1 2 2 1 1 2 2 1 1 1 1 1 1 1 1 1 1 2 2 1 1 1 1 2 2 2 2 2 2 2 2 2 2 2 2 2 2 2 2 2 2 2 2 2 2 2 2 1 1 2 2 2 2
1 SNP-1.2105452. 0 2106453 2 2 2 2 2 2 2 2 2 2 1 1 2 2 2 2 2 2 2 2 2 2 2 2 2 2 1 1 2 2 2 2 1 1 2 2 2 2 2 2 2 2 2 2 2 2 2 2 2 2 2 2 2 2 2 2 2 2 2 2 2 2
1 SNP-1.2105745. 0 2106746 2 2 2 2 2 2 2 2 2 2 2 2 2 2 2 2 2 2 2 2 2 2 2 2 2 2 2 2 2 2 2 2 2 2 2 2 0 0 1 1 1 1 2 2 2 2 2 2 2 2 1 1 2 2 2 2 2 2 2 2 0 0
1 SNP-1.2105892. 0 2106893 2 2 2 2 2 2 2 2 2 2 1 1 2 2 1 1 2 2 2 2 2 2 2 2 2 2 1 1 2 2 2 2 1 1 1 2 2 2 2 2 2 2 2 2 2 2 2 2 2 2 2 2 2 2 2 2 2 2 1 1 1 2
1 SNP-1.2105940. 0 2106941 2 2 2 2 2 2 2 2 2 2 0 0 2 2 0 0 0 0 0 0 0 0 2 2 2 2 2 2 2 2 0 0 2 2 0 0 2 2 1 1 1 1 2 2 2 2 2 2 2 2 1 1 2 2 2 2 1 1 0 0 1 1
1 SNP-1.2106083. 0 2107084 2 2 2 2 2 2 2 2 2 2 2 2 2 2 2 2 2 2 2 2 2 2 2 2 2 2 2 2 2 2 2 2 2 2 2 2 2 2 1 1 1 1 2 2 2 2 2 2 2 2 1 1 0 0 2 2 2 2 0 0 2 2
1 SNP-1.2106174. 0 2107175 2 2 2 2 2 2 2 2 2 2 1 1 2 2 1 1 2 2 2 2 2 2 2 2 2 2 1 1 2 2 2 2 1 1 1 1 1 1 2 2 2 2 1 1 1 1 1 1 1 1 2 2 1 1 2 2 2 2 1 1 1 1
1 SNP-1.2106234. 0 2107235 2 2 2 2 2 2 2 2 2 2 1 1 2 2 1 1 2 2 2 2 2 2 2 2 2 2 1 1 2 2 2 2 1 1 1 1 2 2 2 2 2 2 1 1 0 0 1 1 1 1 1 1 1 1 1 1 2 2 1 1 2 2
1 SNP-1.2106280. 0 2107281 2 2 2 2 2 2 2 2 2 2 2 2 2 2 2 2 2 2 2 2 2 2 2 2 2 2 2 2 2 2 2 2 2 2 2 2 2 2 1 1 1 1 2 2 2 2 2 2 2 2 1 1 2 2 2 2 2 2 2 2 2 2
1 SNP-1.2106312. 0 2107313 2 2 2 2 2 2 2 2 2 2 1 1 2 2 1 1 2 2 2 2 2 2 2 2 2 2 1 1 2 2 2 2 1 1 0 0 1 1 2 2 2 2 1 1 1 1 1 1 1 1 2 2 1 1 2 2 2 2 1 2 1 2
1 SNP-1.2106504. 0 2107505 2 2 2 2 2 2 2 2 2 2 1 1 2 2 1 1 2 2 2 2 2 2 0 0 2 2 1 1 2 2 2 2 1 1 0 0 1 1 2 2 2 2 1 1 1 1 1 1 1 1 2 2 1 1 2 2 2 2 0 0 0 0
1 SNP-1.2106612. 0 2107613 2 2 2 2 2 2 2 2 2 2 2 2 2 2 2 2 2 2 2 2 2 2 2 2 2 2 2 2 2 2 2 2 2 2 2 2 2 2 2 2 2 2 2 2 2 2 2 2 1 1 2 2 2 2 2 2 2 2 2 2 1 1
1 SNP-1.2106790gt. 0 2107791 1 1 1 1 2 2 1 1 1 1 2 2 1 1 2 2 1 1 1 1 1 1 1 1 1 1 2 2 1 1 1 1 2 2 2 2 2 2 2 2 2 2 2 2 2 2 2 2 2 2 2 2 2 2 2 2 2 2 2 2 2 2
1 SNP-1.2107064. 0 2108065 1 1 1 1 2 2 1 1 1 1 2 2 1 1 2 2 1 1 1 1 1 1 0 0 0 0 2 2 1 1 1 1 2 2 2 2 2 2 2 2 2 2 2 2 2 2 2 2 2 2 2 2 2 2 2 2 1 1 2 2 2 2
1 SNP-1.2109387. 0 2110388 2 2 2 2 2 2 2 2 2 2 2 2 2 2 2 2 2 2 2 2 2 2 2 2 2 2 2 2 2 2 2 2 2 2 2 2 1 1 1 1 1 1 0 0 1 1 1 1 1 1 1 1 1 1 2 2 1 1 2 2 2 2
1 SNP-1.2110456ga. 0 2111457 2 2 2 2 2 2 1 1 2 2 2 2 1 1 0 0 2 2 2 2 2 2 2 2 0 0 2 2 0 0 1 1 2 2 1 1 2 2 2 2 2 2 2 2 2 2 2 2 2 2 2 2 2 2 2 2 2 2 2 2 2 2
1 SNP-1.2111394. 0 2112395 2 2 2 2 1 1 2 2 2 2 2 2 2 2 2 2 2 2 2 2 2 2 2 2 2 2 2 2 2 2 2 2 2 2 2 2 2 2 2 2 2 2 2 2 2 2 2 2 2 2 2 2 2 2 1 1 0 0 2 2 2 2
1 SNP-1.2112055. 0 2113056 2 2 2 2 2 2 2 2 2 2 2 2 2 2 2 2 2 2 2 2 2 2 2 2 2 2 2 2 2 2 2 2 2 2 2 2 1 1 1 1 1 1 1 1 1 1 1 1 1 1 1 1 1 1 2 2 1 1 2 2 2 2
1 SNP-1.2112445. 0 2113446 1 1 1 1 2 2 1 1 1 1 2 2 1 1 2 2 1 1 1 1 1 1 1 1 1 1 2 2 1 1 1 1 2 2 2 2 2 2 2 2 2 2 2 2 2 2 2 2 2 2 2 2 2 2 2 2 2 2 2 2 2 2
1 SNP-1.2112778. 0 2113779 2 2 2 2 2 2 2 2 2 2 2 2 2 2 2 2 2 2 2 2 2 2 2 2 2 2 2 2 2 2 2 2 2 2 2 2 1 1 1 1 1 1 1 1 1 1 1 1 1 1 1 1 1 1 1 2 1 1 2 2 2 2
1 SNP-1.2112975. 0 2113976 2 2 2 2 2 2 2 2 2 2 2 2 2 2 2 2 0 0 2 2 2 2 2 2 2 2 2 2 2 2 2 2 2 2 2 2 2 2 1 1 1 1 2 2 2 2 2 2 2 2 1 1 2 2 2 2 2 2 2 2 2 2
1 SNP-1.2113055. 0 2114056 2 2 2 2 2 2 2 2 2 2 2 2 2 2 2 2 2 2 2 2 2 2 2 2 0 0 2 2 2 2 2 2 2 2 2 2 1 1 1 1 1 1 1 1 1 1 1 1 1 1 1 1 1 1 2 2 1 1 2 2 1 2
1 SNP-1.2113171. 0 2114172 2 2 2 2 2 2 2 2 2 2 1 1 2 2 1 1 2 2 2 2 2 2 2 2 2 2 1 1 2 2 2 2 1 1 1 1 2 2 2 2 2 2 2 2 2 2 2 2 2 2 2 2 2 2 2 2 2 2 1 1 1 1
1 SNP-1.2113345. 0 2114346 2 2 2 2 1 1 2 2 2 2 2 2 2 2 2 2 2 2 2 2 2 2 0 0 2 2 2 2 2 2 2 2 2 2 1 1 2 2 2 2 0 0 2 2 2 2 2 2 2 2 2 2 2 2 0 0 2 2 2 2 2 2
1 SNP-1.2113728. 0 2114729 2 2 2 2 1 1 2 2 2 2 2 2 2 2 2 2 2 2 1 2 2 2 2 2 2 2 2 2 2 2 2 2 2 2 2 2 2 2 2 2 2 2 2 2 2 2 2 2 2 2 2 2 2 2 1 2 2 2 2 2 2 2
1 SNP-1.2114144. 0 2115145 2 2 2 2 2 2 1 1 2 2 1 1 2 2 2 2 2 2 2 2 0 0 2 2 1 1 2 2 2 2 0 0 2 2 1 1 2 2 1 1 2 2 0 0 1 1 0 0 1 1 1 1 0 0 2 2 2 2 2 2 2 2
1 SNP-1.2114589. 0 2115590 2 2 2 2 2 2 2 2 2 2 1 1 2 2 1 1 2 2 2 2 2 2 2 2 2 2 1 1 2 2 2 2 1 1 1 1 2 2 2 2 2 2 2 2 2 2 2 2 2 2 2 2 2 2 2 2 2 2 1 1 1 1
1 SNP-1.2115147. 0 2116148 2 2 2 2 2 2 2 2 2 2 1 1 2 2 1 1 2 2 2 2 2 2 2 2 2 2 1 1 2 2 2 2 1 1 1 1 2 2 2 2 2 2 2 2 2 2 2 2 2 2 2 2 2 2 2 2 2 2 1 1 1 1
1 SNP-1.2116088. 0 2117089 2 2 2 2 2 2 2 2 2 2 1 1 2 2 1 1 2 2 2 2 2 2 2 2 2 2 1 1 2 2 2 2 1 1 1 1 2 2 2 2 2 2 2 2 2 2 2 2 2 2 2 2 2 2 2 2 2 2 1 1 1 1
1 SNP-1.2116741. 0 2117742 2 2 2 2 1 1 2 2 2 2 1 1 2 2 1 1 2 2 2 2 0 0 2 2 2 2 1 1 2 2 2 2 1 1 1 1 2 2 2 2 2 2 2 2 2 2 2 2 2 2 2 2 2 2 1 1 2 2 1 1 1 1
1 SNP-1.2116812. 0 2117813 2 2 2 2 1 1 2 2 2 2 1 2 2 2 2 2 2 2 2 2 2 2 2 2 2 2 2 2 2 2 2 2 2 2 2 2 2 2 2 2 2 2 2 2 2 2 2 2 2 2 2 2 2 2 1 1 2 2 2 2 2 2
1 SNP-1.2117059. 0 2118060 1 1 1 1 2 2 1 1 1 1 2 2 1 1 2 2 1 1 1 1 1 1 1 1 1 1 2 2 1 1 1 1 2 2 2 2 2 2 2 2 2 2 2 2 2 2 2 2 2 2 2 2 2 2 2 2 2 2 2 2 2 2
1 SNP-1.2118469. 0 2119470 0 0 2 2 2 2 1 1 0 0 2 2 0 0 2 2 1 1 0 0 1 1 1 1 1 1 2 2 0 0 1 1 2 2 2 2 2 2 2 2 2 2 2 2 2 2 2 2 2 2 2 2 2 2 2 2 2 2 2 2 2 2
1 SNP-1.2118764. 0 2119765 2 2 2 2 2 2 2 2 2 2 0 0 2 2 0 0 2 2 2 2 2 2 2 2 2 2 0 0 2 2 2 2 0 0 0 0 1 1 2 2 1 1 1 1 1 1 1 1 1 1 2 2 1 1 2 2 2 2 0 0 0 0
1 SNP-1.2118794. 0 2119795 2 2 2 2 1 1 2 2 2 2 0 0 2 2 0 0 2 2 2 2 2 2 2 2 2 2 0 0 2 2 2 2 0 0 2 2 2 2 2 2 2 2 2 2 2 2 2 2 2 2 2 2 2 2 1 1 2 2 1 2 0 0
1 SNP-1.2118965. 0 2119966 2 2 2 2 2 2 2 2 2 2 1 1 2 2 1 1 2 2 2 2 2 2 2 2 2 2 1 1 2 2 2 2 1 1 1 1 2 2 2 2 2 2 2 2 2 2 2 2 2 2 2 2 2 2 2 2 2 2 1 1 1 1
1 SNP-1.2119092. 0 2120093 2 2 2 2 1 1 2 2 2 2 1 1 2 2 1 1 2 2 2 2 2 2 2 2 2 2 1 1 2 2 2 2 1 1 1 1 2 2 2 2 2 2 2 2 2 2 2 2 2 2 2 2 2 2 1 1 2 2 1 1 1 1
1 SNP-1.2119528. 0 2120529 2 2 2 2 2 2 2 2 2 2 2 2 2 2 2 2 0 0 2 2 2 2 0 0 2 2 2 2 2 2 2 2 1 1 2 2 2 2 2 2 2 2 2 2 2 2 2 2 0 0 2 2 2 2 2 2 1 1 1 1 2 2
1 SNP-1.2120940. 0 2121941 2 2 2 2 2 2 2 2 2 2 0 0 2 2 2 2 2 2 1 1 2 2 2 2 2 2 2 2 2 2 2 2 2 2 2 2 2 2 2 2 2 2 2 2 2 2 2 2 2 2 2 2 2 2 1 1 2 2 2 2 1 1
1 SNP-1.2121018. 0 2122019 1 1 1 1 1 1 1 1 1 1 2 2 1 1 2 2 1 1 1 1 1 1 1 1 1 1 2 2 1 1 1 1 2 2 2 2 2 2 2 2 2 2 2 2 2 2 2 2 2 2 2 2 2 2 1 1 1 1 2 2 0 0
1 SNP-1.2121035. 0 2122036 2 2 2 2 2 2 2 2 2 2 1 1 2 2 1 1 2 2 0 0 2 2 2 2 2 2 1 1 2 2 2 2 1 1 1 1 2 2 2 2 2 2 2 2 2 2 2 2 2 2 2 2 0 0 2 2 2 2 1 1 1 2
1 SNP-1.2122613. 0 2123614 1 1 1 1 2 2 1 1 1 1 0 0 1 1 2 2 1 1 0 0 1 1 1 1 1 1 2 2 1 1 1 1 0 0 2 2 2 2 2 2 2 2 2 2 2 2 2 2 2 2 2 2 2 2 2 2 2 2 0 0 0 0
1 SNP-1.2123154. 0 2124155 2 2 2 2 1 1 2 2 2 2 2 2 2 2 2 2 2 2 2 2 2 2 2 2 2 2 2 2 2 2 2 2 2 2 2 2 2 2 2 2 2 2 2 2 2 2 2 2 2 2 2 2 2 2 1 1 2 2 2 2 2 2
1 SNP-1.2123196. 0 2124197 2 2 2 2 2 2 2 2 2 2 2 2 2 2 0 0 2 2 2 2 2 2 2 2 2 2 2 2 2 2 2 2 2 2 2 2 1 1 1 1 1 1 1 1 1 1 1 1 1 1 1 1 1 1 2 2 1 1 2 2 2 2
1 SNP-1.2123211. 0 2124212 2 2 2 2 2 2 2 2 2 2 1 1 2 2 1 1 2 2 2 2 2 2 2 2 2 2 0 0 2 2 2 2 0 0 0 0 1 1 1 1 1 1 1 1 1 1 1 1 1 1 1 1 1 1 2 2 1 1 0 0 1 1
1 SNP-1.2123334. 0 2124335 2 2 2 2 2 2 2 2 2 2 2 2 2 2 0 0 2 2 2 2 2 2 2 2 2 2 0 0 2 2 2 2 2 2 2 2 2 2 1 1 2 2 2 2 2 2 2 2 2 2 1 1 2 2 2 2 2 2 0 0 0 0
1 SNP-1.2123694. 0 2124695 2 2 2 2 2 2 2 2 2 2 2 2 2 2 0 0 2 2 2 2 2 2 2 2 2 2 0 0 2 2 2 2 2 2 0 0 1 1 1 1 1 1 1 1 1 1 1 1 1 1 1 1 1 1 2 2 2 2 1 2 0 0
1 SNP-1.2123712. 0 2124713 2 2 2 2 2 2 2 2 2 2 1 2 2 2 2 2 2 2 2 2 2 2 2 2 2 2 2 2 2 2 2 2 2 2 0 0 1 1 2 2 2 2 1 1 1 1 1 1 1 1 2 2 1 1 2 2 2 2 2 2 0 0
1 SNP-1.2124576. 0 2125577 2 2 2 2 2 2 2 2 2 2 0 0 2 2 1 1 2 2 2 2 2 2 2 2 2 2 1 1 2 2 2 2 1 1 1 1 2 2 2 2 2 2 2 2 2 2 2 2 2 2 2 2 2 2 2 2 2 2 0 0 2 2
1 SNP-1.2124717. 0 2125718 1 1 1 1 2 2 1 1 1 1 2 2 1 1 2 2 1 1 2 2 1 1 0 0 2 2 2 2 1 1 1 1 2 2 0 0 1 1 2 2 2 2 0 0 1 1 1 1 1 1 2 2 0 0 2 2 2 2 2 2 2 2
1 SNP-1.2125019. 0 2126020 2 2 2 2 2 2 0 0 2 2 2 2 2 2 2 2 1 1 2 2 1 1 2 2 1 1 2 2 2 2 2 2 2 2 2 2 2 2 2 2 2 2 2 2 2 2 2 2 2 2 2 2 2 2 2 2 2 2 2 2 2 2
1 SNP-1.2125155. 0 2126156 2 2 2 2 2 2 2 2 2 2 1 1 2 2 2 2 2 2 2 2 2 2 2 2 2 2 1 1 2 2 2 2 2 2 0 0 2 2 2 2 2 2 2 2 2 2 2 2 2 2 2 2 2 2 2 2 2 2 0 0 2 2
1 SNP-1.2125486. 0 2126487 2 2 2 2 2 2 2 2 2 2 2 2 2 2 2 2 2 2 2 2 2 2 2 2 2 2 2 2 2 2 2 2 0 0 2 2 2 2 2 2 2 2 2 2 2 2 2 2 2 2 2 2 2 2 1 1 2 2 2 2 1 1
1 SNP-1.2127050. 0 2128051 0 0 0 0 0 0 1 1 1 1 2 2 1 1 2 2 1 1 0 0 1 1 1 1 1 1 2 2 1 1 1 1 2 2 2 2 2 2 2 2 2 2 2 2 2 2 2 2 2 2 2 2 2 2 0 0 2 2 2 2 2 2
1 SNP-1.2127210. 0 2128211 2 2 2 2 2 2 2 2 2 2 2 2 2 2 2 2 0 0 2 2 2 2 2 2 2 2 2 2 2 2 2 2 2 2 2 2 1 1 1 1 1 1 1 1 1 1 1 1 1 1 1 1 1 1 2 2 0 0 2 2 2 2
1 SNP-1.2127507. 0 2128508 2 2 2 2 2 2 2 2 2 2 2 2 2 2 1 1 2 2 2 2 2 2 2 2 2 2 0 0 0 0 2 2 1 1 1 1 1 1 1 1 2 2 1 1 1 1 1 1 1 1 1 1 1 1 2 2 2 2 2 2 1 1
1 SNP-1.2127850. 0 2128851 2 2 2 2 2 2 2 2 2 2 1 1 2 2 1 1 2 2 2 2 2 2 2 2 2 2 1 1 2 2 2 2 1 1 1 1 2 2 2 2 2 2 2 2 2 2 2 2 2 2 2 2 2 2 1 2 1 2 0 0 1 1
1 SNP-1.2128481. 0 2129482 1 1 1 1 1 1 0 0 1 1 0 0 1 1 2 2 1 1 1 1 1 1 1 1 0 0 2 2 1 1 1 1 0 0 2 2 2 2 2 2 2 2 2 2 2 2 2 2 2 2 2 2 2 2 0 0 0 0 2 2 2 2
1 SNP-1.2129732. 0 2130733 2 2 2 2 2 2 2 2 2 2 1 1 2 2 1 1 2 2 2 2 2 2 2 2 2 2 1 1 2 2 2 2 1 1 1 1 2 2 2 2 2 2 2 2 2 2 2 2 2 2 2 2 2 2 2 2 2 2 1 1 1 1
1 SNP-1.2129981. 0 2130982 2 2 2 2 2 2 2 2 2 2 1 1 2 2 1 1 2 2 2 2 2 2 2 2 0 0 1 1 2 2 2 2 0 0 0 0 2 2 2 2 2 2 2 2 2 2 2 2 2 2 2 2 2 2 2 2 2 2 1 1 0 0
1 SNP-1.2130492. 0 2131493 1 1 1 1 2 2 1 1 1 1 2 2 1 1 2 2 1 1 1 1 1 1 1 1 1 1 2 2 1 1 1 1 2 2 1 1 2 2 2 2 2 2 2 2 2 2 2 2 2 2 2 2 2 2 0 0 2 2 2 2 0 0
1 SNP-1.2130696. 0 2131697 2 2 2 2 2 2 2 2 2 2 1 1 2 2 1 1 2 2 2 2 2 2 2 2 2 2 1 1 2 2 2 2 1 1 1 1 2 2 2 2 2 2 2 2 2 2 2 2 2 2 2 2 2 2 2 2 2 2 1 1 1 1
1 SNP-1.2130719. 0 2131720 2 2 2 2 2 2 2 2 2 2 2 2 2 2 2 2 2 2 2 2 2 2 2 2 2 2 2 2 2 2 2 2 2 2 2 2 0 0 1 1 1 1 1 1 1 1 1 1 1 1 1 1 1 1 0 0 1 1 0 0 2 2
1 SNP-1.2131984. 0 2132985 1 1 1 1 2 2 1 1 1 1 2 2 1 1 2 2 1 1 1 1 1 1 1 1 2 2 2 2 1 1 1 1 2 2 2 2 2 2 2 2 2 2 2 2 2 2 2 2 2 2 2 2 2 2 2 2 2 2 2 2 2 2
1 SNP-1.2132022. 0 2133023 1 1 1 1 1 1 1 1 1 1 2 2 1 1 2 2 1 1 1 1 1 1 1 1 1 1 2 2 1 1 1 1 2 2 2 2 2 2 2 2 2 2 2 2 2 2 2 2 2 2 2 2 2 2 1 1 1 2 2 2 2 2
1 SNP-1.2132655. 0 2133656 2 2 2 2 1 1 2 2 2 2 1 1 2 2 0 0 2 2 2 2 2 2 2 2 2 2 0 0 2 2 2 2 0 0 1 1 2 2 2 2 2 2 2 2 2 2 2 2 2 2 2 2 2 2 2 2 2 2 0 0 2 2
1 SNP-1.2133748. 0 2134749 2 2 2 2 2 2 2 2 2 2 1 1 2 2 1 1 2 2 2 2 2 2 2 2 2 2 1 1 2 2 2 2 1 1 1 1 2 2 2 2 2 2 2 2 2 2 2 2 2 2 2 2 2 2 2 2 2 2 1 1 1 1
1 SNP-1.2133970. 0 2134971 2 2 2 2 2 2 2 2 2 2 1 1 2 2 1 1 2 2 2 2 2 2 2 2 2 2 1 1 2 2 2 2 1 1 1 1 2 2 2 2 2 2 2 2 2 2 2 2 2 2 2 2 2 2 2 2 2 2 1 1 1 1
1 SNP-1.2134636. 0 2135637 1 1 1 1 1 1 1 1 1 1 2 2 1 1 2 2 1 1 1 1 1 1 1 1 1 1 2 2 1 1 1 1 2 2 2 2 2 2 2 2 2 2 2 2 2 2 2 2 2 2 2 2 2 2 1 1 1 1 2 2 2 2
1 SNP-1.2137332. 0 2138333 2 2 2 2 2 2 2 2 2 2 1 1 2 2 1 1 2 2 2 2 2 2 2 2 2 2 1 1 2 2 2 2 1 1 1 1 2 2 2 2 2 2 2 2 2 2 2 2 2 2 2 2 2 2 2 2 2 2 1 2 1 2
1 SNP-1.2138858. 0 2139859 2 2 2 2 2 2 2 2 2 2 1 1 2 2 1 1 2 2 2 2 2 2 2 2 2 2 1 1 2 2 2 2 1 1 1 1 2 2 2 2 2 2 2 2 2 2 2 2 2 2 2 2 2 2 2 2 2 2 1 1 1 1
1 SNP-1.2139069. 0 2140070 2 2 2 2 1 1 2 2 2 2 2 2 2 2 2 2 2 2 2 2 2 2 2 2 2 2 2 2 2 2 2 2 2 2 2 2 2 2 2 2 2 2 2 2 2 2 2 2 2 2 2 2 2 2 1 1 2 2 2 2 2 2
1 SNP-1.2139619. 0 2140620 2 2 2 2 2 2 2 2 2 2 2 2 2 2 2 2 2 2 2 2 2 2 2 2 2 2 2 2 2 2 2 2 2 2 2 2 0 0 0 0 0 0 1 1 0 0 0 0 1 1 2 2 1 1 2 2 0 0 2 2 2 2
1 SNP-1.2139925. 0 2140926 1 1 1 1 2 2 1 1 1 1 2 2 1 1 2 2 1 1 1 1 1 1 1 1 1 1 2 2 1 1 1 1 2 2 2 2 2 2 2 2 2 2 2 2 2 2 2 2 2 2 2 2 2 2 2 2 1 1 2 2 2 2
1 SNP-1.2142167. 0 2143168 1 1 2 2 2 2 2 2 2 2 2 2 2 2 2 2 2 2 2 2 2 2 2 2 2 2 2 2 2 2 2 2 2 2 0 0 2 2 2 2 2 2 2 2 2 2 2 2 1 1 2 2 2 2 2 2 2 2 2 2 0 0
1 SNP-1.2142877. 0 2143878 1 1 1 1 2 2 1 1 0 0 2 2 1 1 0 0 1 1 1 1 1 1 1 1 1 1 2 2 1 1 1 1 2 2 2 2 2 2 2 2 0 0 2 2 2 2 2 2 2 2 2 2 2 2 0 0 2 2 2 2 2 2
1 SNP-1.2143386. 0 2144387 2 2 2 2 2 2 2 2 2 2 1 1 2 2 1 1 2 2 2 2 2 2 2 2 2 2 1 1 2 2 2 2 1 1 1 1 2 2 2 2 2 2 2 2 2 2 2 2 2 2 2 2 2 2 2 2 2 2 1 1 1 1
1 SNP-1.2143699. 0 2144700 2 2 2 2 2 2 2 2 2 2 2 2 2 2 2 2 2 2 2 2 2 2 2 2 2 2 2 2 2 2 2 2 2 2 2 2 1 1 1 1 1 1 1 1 1 1 1 1 1 1 1 1 1 1 2 2 2 2 2 2 2 2
1 SNP-1.2143957. 0 2144958 0 0 0 0 2 2 2 2 2 2 2 2 2 2 0 0 2 2 2 2 2 2 0 0 2 2 1 2 2 2 2 2 0 0 0 0 1 1 1 1 1 1 1 1 1 1 1 1 1 1 1 1 1 1 2 2 2 2 1 2 1 2
1 SNP-1.2144340. 0 2145341 0 0 2 2 2 2 2 2 2 2 1 1 2 2 1 1 2 2 0 0 0 0 0 0 0 0 1 1 2 2 2 2 1 1 1 1 2 2 2 2 2 2 2 2 2 2 2 2 2 2 2 2 2 2 2 2 1 1 1 1 1 1
1 SNP-1.2144487. 0 2145488 2 2 2 2 1 1 2 2 2 2 1 2 2 2 2 2 2 2 2 2 2 2 2 2 2 2 2 2 2 2 2 2 2 2 2 2 1 1 1 1 1 1 1 1 1 1 1 1 1 1 1 1 1 1 1 1 2 2 2 2 2 2
1 SNP-1.2145448. 0 2146449 2 2 2 2 2 2 2 2 2 2 2 2 2 2 2 2 2 2 2 2 2 2 2 2 2 2 2 2 2 2 2 2 2 2 2 2 1 1 0 0 1 1 1 1 1 1 1 1 1 1 1 1 0 0 2 2 2 2 2 2 2 2
1 SNP-1.2145625. 0 2146626 2 2 2 2 1 1 2 2 2 2 2 2 2 2 2 2 2 2 2 2 2 2 2 2 2 2 2 2 2 2 2 2 2 2 2 2 1 1 1 1 1 1 1 1 1 1 1 1 1 1 1 1 1 1 1 1 2 2 2 2 2 2
1 SNP-1.2146386. 0 2147387 2 2 2 2 1 1 2 2 2 2 0 0 2 2 2 2 2 2 2 2 2 2 2 2 2 2 2 2 2 2 2 2 2 2 2 2 1 1 1 1 1 1 1 1 1 1 1 1 1 1 1 1 1 1 1 1 2 2 0 0 2 2
1 SNP-1.2146838. 0 2147839 1 1 1 1 2 2 1 1 1 1 2 2 1 1 2 2 1 1 1 1 1 1 1 1 1 1 2 2 1 1 1 1 2 2 0 0 2 2 2 2 2 2 2 2 2 2 2 2 2 2 2 2 2 2 2 2 1 1 0 0 0 0
1 SNP-1.2147179. 0 2148180 2 2 2 2 1 1 2 2 2 2 2 2 2 2 2 2 2 2 2 2 2 2 2 2 2 2 2 2 2 2 2 2 2 2 2 2 1 1 1 1 1 1 1 1 1 1 1 1 1 1 1 1 1 1 1 1 2 2 2 2 2 2
1 SNP-1.2147261. 0 2148262 2 2 2 2 2 2 2 2 2 2 2 2 2 2 2 2 2 2 2 2 2 2 2 2 2 2 2 2 2 2 2 2 2 2 2 2 1 1 1 1 1 1 1 1 1 1 1 1 1 1 1 1 1 1 2 2 2 2 2 2 2 2
1 SNP-1.2147399. 0 2148400 2 2 2 2 2 2 2 2 2 2 1 1 2 2 1 1 2 2 2 2 2 2 2 2 2 2 1 1 2 2 2 2 1 1 1 1 2 2 2 2 2 2 2 2 2 2 2 2 2 2 2 2 2 2 2 2 2 2 1 1 1 1
1 SNP-1.2147613. 0 2148614 2 2 2 2 2 2 2 2 2 2 2 2 2 2 2 2 2 2 2 2 2 2 2 2 2 2 2 2 2 2 2 2 2 2 2 2 1 1 1 1 1 1 1 1 1 1 1 1 1 1 1 1 1 1 2 2 2 2 2 2 2 2
1 SNP-1.2147738. 0 2148739 1 1 1 1 2 2 1 1 1 1 2 2 1 1 2 2 1 1 1 1 1 1 1 1 2 2 2 2 1 1 1 1 2 2 2 2 2 2 2 2 2 2 2 2 2 2 2 2 2 2 2 2 2 2 2 2 2 2 2 2 2 2
1 SNP-1.2147901. 0 2148902 2 2 2 2 2 2 2 2 2 2 2 2 2 2 2 2 0 0 2 2 2 2 2 2 1 1 2 2 2 2 2 2 2 2 0 0 2 2 2 2 2 2 2 2 2 2 2 2 2 2 2 2 2 2 0 0 0 0 1 1 0 0
1 SNP-1.2148844. 0 2149845 2 2 2 2 2 2 2 2 2 2 1 1 2 2 1 1 2 2 2 2 2 2 2 2 2 2 1 1 2 2 2 2 1 1 1 1 2 2 2 2 2 2 2 2 2 2 2 2 2 2 2 2 2 2 2 2 2 2 1 1 1 1
1 SNP-1.2153166. 0 2154167 2 2 2 2 1 2 2 2 2 2 1 1 2 2 1 1 2 2 2 2 2 2 2 2 0 0 1 1 2 2 2 2 1 1 1 1 2 2 2 2 2 2 2 2 2 2 2 2 2 2 2 2 2 2 1 2 1 1 1 1 1 1
1 SNP-1.2153331. 0 2154332 2 2 2 2 2 2 2 2 2 2 1 2 2 2 1 1 2 2 2 2 2 2 2 2 2 2 1 1 2 2 2 2 1 1 1 2 2 2 2 2 2 2 2 2 2 2 2 2 2 2 2 2 2 2 2 2 1 2 1 1 1 2
1 SNP-1.2154238. 0 2155239 1 1 1 1 2 2 1 1 1 1 2 2 1 1 2 2 1 1 0 0 1 1 1 1 1 1 2 2 0 0 1 1 2 2 2 2 2 2 2 2 2 2 2 2 2 2 2 2 2 2 2 2 2 2 0 0 0 0 2 2 2 2
1 SNP-1.2154436. 0 2155437 2 2 2 2 1 1 2 2 2 2 2 2 2 2 2 2 2 2 2 2 2 2 2 2 2 2 2 2 2 2 2 2 2 2 2 2 2 2 2 2 2 2 2 2 2 2 2 2 2 2 2 2 2 2 1 1 2 2 2 2 1 2
1 SNP-1.2156483. 0 2157484 2 2 2 2 1 1 2 2 2 2 2 2 2 2 2 2 2 2 2 2 2 2 2 2 2 2 2 2 2 2 2 2 2 2 2 2 2 2 2 2 2 2 2 2 2 2 2 2 2 2 2 2 2 2 1 1 2 2 2 2 2 2
1 SNP-1.2157353. 0 2158354 2 2 2 2 2 2 2 2 2 2 1 1 2 2 1 1 2 2 2 2 2 2 2 2 2 2 1 1 2 2 2 2 1 1 1 1 2 2 2 2 2 2 2 2 2 2 2 2 2 2 2 2 2 2 2 2 2 2 1 1 1 1
1 SNP-1.2158141. 0 2159142 1 1 1 1 2 2 1 1 1 1 2 2 1 1 2 2 1 1 1 1 1 1 1 1 1 1 2 2 1 1 1 1 2 2 2 2 2 2 2 2 2 2 2 2 2 2 2 2 2 2 2 2 2 2 2 2 2 2 2 2 2 2
1 SNP-1.2160315. 0 2161316 2 2 2 2 0 0 2 2 2 2 1 2 2 2 1 1 2 2 2 2 2 2 2 2 0 0 1 1 2 2 2 2 1 1 1 1 2 2 2 2 2 2 2 2 2 2 2 2 2 2 2 2 2 2 2 2 2 2 1 1 1 2
1 SNP-1.2161765. 0 2162766 1 1 1 1 2 2 1 1 1 1 2 2 1 1 2 2 1 1 1 1 1 1 1 1 1 1 2 2 1 1 1 1 2 2 2 2 2 2 2 2 2 2 2 2 2 2 2 2 2 2 2 2 2 2 2 2 1 1 2 2 2 2
1 SNP-1.2161936. 0 2162937 1 1 1 1 2 2 1 1 1 1 2 2 1 1 2 2 1 1 1 1 1 1 1 1 1 1 2 2 1 1 1 1 2 2 2 2 2 2 2 2 2 2 2 2 2 2 2 2 2 2 2 2 2 2 2 2 0 0 2 2 2 2
1 SNP-1.2162717. 0 2163718 2 2 2 2 2 2 2 2 2 2 2 2 2 2 2 2 2 2 2 2 2 2 2 2 2 2 2 2 2 2 2 2 2 2 2 2 1 1 1 1 1 1 1 1 1 1 1 1 1 1 1 1 1 1 2 2 2 2 2 2 2 2
1 SNP-1.2164273. 0 2165274 1 1 1 1 2 2 1 1 1 1 2 2 1 1 2 2 1 1 1 1 1 1 1 1 1 1 2 2 1 1 1 1 2 2 2 2 2 2 2 2 2 2 2 2 2 2 2 2 2 2 2 2 2 2 2 2 1 1 2 2 2 2
1 SNP-1.2166086. 0 2167087 0 0 1 1 2 2 2 2 1 1 2 2 2 2 2 2 2 2 2 2 2 2 2 2 1 1 2 2 2 2 2 2 2 2 2 2 2 2 2 2 2 2 2 2 2 2 2 2 2 2 2 2 2 2 2 2 2 2 2 2 2 2
1 SNP-1.2166787. 0 2167788 1 1 1 1 2 2 0 0 1 1 2 2 0 0 2 2 1 1 1 1 0 0 1 1 1 1 2 2 1 1 1 1 2 2 2 2 2 2 2 2 2 2 2 2 2 2 2 2 2 2 2 2 2 2 2 2 2 2 2 2 2 2
1 SNP-1.2166880. 0 2167881 0 0 0 0 2 2 1 1 0 0 2 2 0 0 2 2 1 1 1 1 0 0 1 1 1 1 2 2 1 1 1 1 2 2 2 2 2 2 2 2 2 2 2 2 2 2 2 2 2 2 2 2 2 2 2 2 1 1 2 2 0 0
1 SNP-1.2167650. 0 2168651 2 2 2 2 2 2 2 2 1 1 2 2 0 0 2 2 2 2 2 2 2 2 2 2 2 2 2 2 2 2 2 2 2 2 2 2 2 2 2 2 2 2 1 1 2 2 2 2 2 2 2 2 2 2 2 2 2 2 2 2 1 1
1 SNP-1.2167944. 0 2168945 2 2 2 2 2 2 2 2 2 2 2 2 2 2 2 2 2 2 2 2 2 2 2 2 2 2 2 2 2 2 2 2 2 2 2 2 1 1 1 1 1 1 1 1 1 1 1 1 1 1 1 1 1 1 2 2 2 2 2 2 2 2
1 SNP-1.2169292. 0 2170293 2 2 2 2 2 2 2 2 2 2 1 1 2 2 1 1 2 2 2 2 2 2 2 2 2 2 1 1 2 2 2 2 1 1 1 1 2 2 2 2 2 2 2 2 2 2 2 2 2 2 2 2 2 2 2 2 2 2 1 1 1 1
1 SNP-1.2169352. 0 2170353 2 2 2 2 2 2 2 2 2 2 2 2 2 2 2 2 2 2 2 2 2 2 2 2 2 2 2 2 2 2 2 2 2 2 2 2 1 1 1 1 1 1 1 1 1 1 1 1 1 1 1 1 1 1 2 2 2 2 2 2 2 2
1 SNP-1.2170477. 0 2171478 2 2 2 2 1 1 2 2 2 2 1 1 2 2 1 1 2 2 2 2 2 2 2 2 2 2 1 1 2 2 2 2 1 1 1 1 2 2 2 2 2 2 2 2 2 2 2 2 2 2 2 2 2 2 1 1 1 1 1 1 1 1
1 SNP-1.2170642. 0 2171643 1 1 1 1 2 2 1 1 1 1 2 2 1 1 2 2 1 1 1 1 1 1 1 1 2 2 2 2 1 1 1 1 2 2 2 2 2 2 2 2 2 2 2 2 2 2 2 2 2 2 2 2 2 2 2 2 1 1 2 2 2 2
1 SNP-1.2170862. 0 2171863 1 1 1 1 1 1 1 1 1 1 2 2 1 1 2 2 1 1 1 1 1 1 1 1 1 2 2 2 1 1 1 1 2 2 2 2 2 2 2 2 2 2 2 2 2 2 2 2 2 2 2 2 2 2 1 1 1 1 2 2 2 2
1 SNP-1.2170885. 0 2171886 1 1 1 1 1 1 1 1 1 1 2 2 0 0 2 2 1 1 1 1 1 1 1 1 1 1 2 2 1 1 0 0 2 2 2 2 2 2 2 2 2 2 2 2 2 2 2 2 2 2 2 2 2 2 1 2 1 1 2 2 2 2
1 SNP-1.2170930. 0 2171931 2 2 2 2 2 2 2 2 2 2 2 2 2 2 2 2 2 2 2 2 2 2 2 2 2 2 2 2 2 2 2 2 2 2 2 2 1 1 1 1 1 1 1 1 1 1 1 1 1 1 1 1 1 1 2 2 2 2 2 2 2 2
1 SNP-1.2171898. 0 2172899 1 1 1 1 1 1 1 1 1 1 2 2 1 1 2 2 1 1 1 1 1 1 1 1 0 0 2 2 1 1 1 1 2 2 2 2 2 2 2 2 2 2 2 2 2 2 2 2 2 2 2 2 2 2 1 1 1 1 2 2 2 2
1 SNP-1.2171985. 0 2172986 2 2 2 2 2 2 2 2 2 2 1 1 2 2 1 1 2 2 2 2 2 2 2 2 2 2 1 1 2 2 2 2 1 1 1 2 2 2 2 2 2 2 2 2 2 2 2 2 2 2 2 2 2 2 2 2 2 2 1 2 1 1
1 SNP-1.2172377. 0 2173378 1 1 1 1 2 2 1 1 0 0 2 2 0 0 2 2 0 0 2 2 2 2 2 2 0 0 2 2 0 0 1 1 2 2 2 2 2 2 2 2 2 2 2 2 2 2 2 2 2 2 0 0 2 2 2 2 1 1 2 2 2 2
1 SNP-1.2172494. 0 2173495 0 0 2 2 2 2 0 0 2 2 2 2 0 0 2 2 1 1 2 2 2 2 1 1 2 2 2 2 2 2 2 2 2 2 2 2 2 2 2 2 2 2 2 2 2 2 2 2 2 2 2 2 2 2 2 2 0 0 2 2 2 2
1 SNP-1.2172557. 0 2173558 2 2 2 2 1 2 2 2 2 2 2 2 2 2 2 2 2 2 2 2 2 2 2 2 2 2 2 2 2 2 2 2 2 2 2 2 1 1 1 1 1 1 1 1 1 1 1 1 1 1 1 1 1 1 0 0 2 2 0 0 2 2
1 SNP-1.2172689. 0 2173690 1 1 1 1 2 2 1 1 1 1 2 2 1 1 2 2 1 1 1 1 1 1 1 1 1 1 2 2 1 1 1 1 2 2 2 2 2 2 2 2 2 2 2 2 2 2 2 2 2 2 2 2 2 2 2 2 1 1 2 2 1 2
1 SNP-1.2173307. 0 2174308 2 2 2 2 2 2 2 2 2 2 2 2 2 2 2 2 2 2 2 2 2 2 2 2 2 2 2 2 2 2 2 2 2 2 2 2 1 1 1 1 1 1 1 1 1 1 1 1 1 1 1 1 1 1 2 2 2 2 2 2 2 2
1 SNP-1.2173732. 0 2174733 2 2 2 2 2 2 2 2 2 2 1 1 2 2 1 1 2 2 2 2 2 2 2 2 2 2 1 1 2 2 2 2 1 1 1 1 2 2 2 2 2 2 2 2 2 2 2 2 2 2 2 2 2 2 2 2 0 0 1 1 1 1
1 SNP-1.2173848. 0 2174849 2 2 2 2 2 2 2 2 2 2 2 2 2 2 2 2 2 2 2 2 2 2 2 2 2 2 2 2 2 2 2 2 2 2 2 2 1 1 1 1 1 1 1 1 1 1 1 1 1 1 1 1 1 1 2 2 0 0 2 2 1 2
1 SNP-1.2174701. 0 2175702 1 1 1 1 2 2 1 1 1 1 2 2 1 1 2 2 1 1 1 1 1 1 1 1 2 2 2 2 1 1 1 1 2 2 2 2 2 2 2 2 2 2 2 2 2 2 2 2 2 2 2 2 2 2 2 2 1 1 2 2 2 2
1 SNP-1.2174729. 0 2175730 2 2 2 2 1 2 2 2 2 2 2 2 2 2 2 2 2 2 2 2 2 2 2 2 1 1 2 2 2 2 2 2 2 2 2 2 1 1 1 1 1 1 1 1 1 1 1 1 1 1 1 1 1 1 1 2 2 2 2 2 2 2
1 SNP-1.2174771. 0 2175772 1 1 1 1 1 1 1 1 0 0 2 2 1 1 2 2 1 2 1 1 0 0 0 0 1 1 2 2 0 0 1 1 2 2 2 2 2 2 2 2 2 2 2 2 2 2 2 2 2 2 2 2 2 2 1 1 1 1 2 2 2 2
1 SNP-1.2175298. 0 2176299 2 2 2 2 2 2 2 2 2 2 2 2 2 2 2 2 2 2 2 2 1 2 2 2 2 2 2 2 2 2 2 2 2 2 2 2 2 2 1 1 1 1 2 2 2 2 2 2 2 2 1 1 2 2 0 0 2 2 2 2 1 2
1 SNP-1.2175313. 0 2176314 2 2 2 2 2 2 2 2 2 2 2 2 0 0 0 0 2 2 2 2 2 2 2 2 1 1 0 0 2 2 2 2 2 2 1 1 2 2 2 2 2 2 0 0 0 0 2 2 0 0 2 2 0 0 2 2 2 2 2 2 2 2
1 SNP-1.2175484. 0 2176485 2 2 0 0 2 2 1 1 0 0 0 0 0 0 2 2 0 0 1 1 1 1 2 2 2 2 2 2 0 0 0 0 2 2 2 2 2 2 2 2 2 2 2 2 2 2 2 2 2 2 2 2 2 2 1 1 0 0 2 2 2 2
1 SNP-1.2175907. 0 2176908 2 2 2 2 1 1 2 2 2 2 2 2 2 2 2 2 2 2 2 2 2 2 2 2 2 2 2 2 2 2 2 2 2 2 2 2 2 2 2 2 2 2 2 2 2 2 2 2 2 2 2 2 2 2 1 1 0 0 2 2 2 2
1 SNP-1.2176009. 0 2177010 1 1 1 1 2 2 1 1 1 1 2 2 1 1 2 2 1 1 1 1 1 1 1 1 1 1 2 2 1 1 1 1 2 2 2 2 2 2 2 2 0 0 0 0 2 2 2 2 0 0 2 2 2 2 2 2 1 1 2 2 2 2
1 SNP-1.2176611. 0 2177612 2 2 2 2 2 2 2 2 2 2 2 2 2 2 2 2 2 2 2 2 0 0 2 2 1 1 0 0 2 2 0 0 1 1 2 2 2 2 2 2 2 2 1 1 2 2 2 2 2 2 2 2 1 1 2 2 2 2 2 2 2 2
1 SNP-1.2176764. 0 2177765 1 1 1 1 2 2 1 1 1 1 2 2 1 1 2 2 1 1 1 1 1 1 0 0 2 2 2 2 1 1 1 1 2 2 2 2 2 2 2 2 2 2 2 2 2 2 2 2 2 2 2 2 2 2 2 2 2 2 2 2 2 2
1 SNP-1.2177679. 0 2178680 1 1 1 1 1 1 1 1 0 0 2 2 1 1 2 2 0 0 1 1 0 0 1 1 1 1 2 2 1 1 1 1 2 2 2 2 2 2 2 2 2 2 2 2 2 2 2 2 2 2 2 2 2 2 1 1 1 1 0 0 0 0
1 SNP-1.2178532. 0 2179533 1 1 1 1 1 1 1 1 1 1 1 2 1 1 2 2 0 0 0 0 1 1 1 1 1 1 2 2 1 1 0 0 2 2 2 2 2 2 2 2 2 2 2 2 2 2 2 2 2 2 2 2 2 2 1 1 1 1 2 2 0 0
1 SNP-1.2178586. 0 2179587 1 1 1 1 1 1 1 1 1 1 0 0 1 1 2 2 1 1 0 0 1 1 1 1 1 1 2 2 1 1 0 0 2 2 2 2 2 2 2 2 2 2 2 2 2 2 2 2 2 2 2 2 2 2 1 1 1 1 2 2 2 2
1 SNP-1.2182977. 0 2183978 2 2 2 2 2 2 2 2 2 2 2 2 2 2 2 2 2 2 2 2 2 2 2 2 2 2 2 2 2 2 2 2 2 2 1 1 2 2 2 2 2 2 2 2 2 2 2 2 2 2 2 2 2 2 2 2 1 1 2 2 2 2
1 SNP-1.2191337. 0 2192338 2 2 2 2 2 2 2 2 2 2 1 1 2 2 2 2 2 2 2 2 2 2 2 2 2 2 2 2 2 2 2 2 2 2 1 1 0 0 2 2 2 2 0 0 0 0 2 2 2 2 0 0 2 2 2 2 1 1 0 0 2 2
1 SNP-1.2198373. 0 2199374 2 2 2 2 2 2 2 2 0 0 2 2 0 0 0 0 2 2 2 2 2 2 2 2 2 2 2 2 2 2 2 2 2 2 2 2 2 2 0 0 2 2 2 2 0 0 1 1 0 0 1 1 2 2 2 2 2 2 2 2 2 2
1 SNP-1.2199871. 0 2200872 1 1 1 1 1 1 1 1 1 1 2 2 1 1 2 2 1 1 0 0 1 1 1 1 0 0 2 2 1 1 1 1 2 2 2 2 2 2 2 2 2 2 2 2 2 2 2 2 2 2 2 2 2 2 1 1 0 0 2 2 1 2
1 SNP-1.2199939. 0 2200940 2 2 2 2 2 2 2 2 2 2 2 2 2 2 2 2 2 2 2 2 2 2 2 2 1 2 2 2 2 2 2 2 2 2 2 2 2 2 2 2 2 2 2 2 2 2 2 2 2 2 2 2 2 2 1 1 2 2 2 2 1 2
1 SNP-1.2200045. 0 2201046 1 1 1 1 1 1 1 1 1 1 2 2 1 1 2 2 1 1 1 2 1 1 0 0 1 1 2 2 1 1 1 1 2 2 2 2 2 2 2 2 2 2 2 2 2 2 2 2 2 2 2 2 2 2 1 1 1 2 2 2 2 2
1 SNP-1.2200116. 0 2201117 2 2 2 2 1 1 2 2 2 2 0 0 0 0 2 2 0 0 1 1 0 0 0 0 2 2 2 2 0 0 2 2 2 2 2 2 2 2 2 2 0 0 2 2 2 2 2 2 2 2 2 2 1 1 0 0 2 2 2 2 2 2
1 SNP-1.2200279. 0 2201280 2 2 2 2 1 1 2 2 2 2 2 2 2 2 2 2 2 2 2 2 2 2 2 2 1 1 2 2 2 2 2 2 2 2 2 2 2 2 2 2 2 2 2 2 2 2 2 2 2 2 0 0 2 2 1 1 2 2 2 2 2 2
1 SNP-1.2201096. 0 2202097 1 1 1 1 1 1 1 1 1 1 2 2 1 1 2 2 1 1 1 1 1 1 1 1 1 1 2 2 1 1 1 1 2 2 2 2 2 2 2 2 2 2 2 2 2 2 2 2 2 2 2 2 2 2 0 0 0 0 2 2 2 2
1 SNP-1.2201265. 0 2202266 1 2 1 1 2 2 1 1 1 1 2 2 1 1 2 2 1 1 1 1 1 1 1 1 1 1 2 2 0 0 1 1 2 2 2 2 2 2 2 2 2 2 2 2 2 2 2 2 2 2 2 2 2 2 2 2 0 0 2 2 2 2
1 SNP-1.2201525. 0 2202526 1 1 0 0 1 1 1 1 0 0 2 2 1 1 2 2 1 1 0 0 1 1 1 1 1 1 2 2 0 0 1 1 2 2 2 2 2 2 2 2 2 2 2 2 2 2 2 2 2 2 2 2 2 2 1 1 0 0 2 2 2 2
1 SNP-1.2202433. 0 2203434 1 1 1 1 1 1 1 1 0 0 2 2 1 1 2 2 1 1 1 1 1 1 1 1 0 0 2 2 1 1 0 0 2 2 0 0 2 2 2 2 2 2 2 2 2 2 2 2 2 2 2 2 2 2 0 0 1 1 2 2 0 0
1 SNP-1.2202478. 0 2203479 1 1 1 1 1 1 1 1 1 1 2 2 1 1 2 2 1 1 1 1 1 1 1 1 1 1 2 2 1 1 1 1 2 2 2 2 2 2 2 2 2 2 2 2 2 2 2 2 2 2 2 2 2 2 1 1 1 1 2 2 0 0
1 SNP-1.2202898. 0 2203899 1 1 1 1 1 1 1 1 1 1 2 2 1 1 2 2 1 1 1 1 1 1 1 1 1 1 2 2 1 1 1 1 2 2 2 2 2 2 2 2 2 2 2 2 2 2 2 2 2 2 2 2 2 2 1 1 1 1 2 2 2 2
1 SNP-1.2204617. 0 2205618 1 1 1 1 2 2 1 1 1 1 2 2 1 1 2 2 1 1 1 1 1 1 1 1 1 1 2 2 1 1 1 1 2 2 2 2 2 2 2 2 2 2 2 2 2 2 2 2 2 2 2 2 2 2 2 2 1 1 2 2 2 2
1 SNP-1.2205904. 0 2206905 1 1 1 1 1 1 1 1 1 1 2 2 1 1 2 2 0 0 1 1 1 1 1 1 1 2 2 2 1 1 1 1 2 2 2 2 2 2 2 2 2 2 2 2 2 2 2 2 2 2 2 2 2 2 0 0 1 1 2 2 2 2
1 SNP-1.2206875. 0 2207876 1 1 1 1 2 2 1 1 0 0 2 2 1 1 2 2 1 1 1 1 1 1 0 0 0 0 2 2 0 0 2 2 2 2 0 0 2 2 2 2 2 2 2 2 2 2 2 2 2 2 2 2 2 2 2 2 0 0 2 2 2 2
1 SNP-1.2207192. 0 2208193 1 1 1 1 2 2 1 1 1 1 2 2 1 1 2 2 1 1 1 1 1 1 1 1 2 2 2 2 1 1 1 1 2 2 2 2 2 2 2 2 2 2 2 2 2 2 2 2 2 2 2 2 2 2 0 0 1 1 2 2 0 0
1 SNP-1.2209414. 0 2210415 2 2 2 2 1 1 2 2 2 2 2 2 2 2 2 2 2 2 2 2 2 2 2 2 2 2 2 2 2 2 2 2 1 1 2 2 2 2 2 2 2 2 2 2 2 2 2 2 2 2 2 2 2 2 1 1 2 2 2 2 2 2
1 SNP-1.2209783. 0 2210784 2 2 2 2 1 1 2 2 2 2 2 2 2 2 2 2 2 2 2 2 2 2 2 2 1 2 2 2 2 2 2 2 2 2 1 2 2 2 2 2 2 2 2 2 2 2 2 2 2 2 2 2 2 2 1 2 2 2 2 2 0 0
1 SNP-1.2210074. 0 2211075 1 1 1 1 1 1 1 1 1 1 2 2 1 1 2 2 1 1 1 1 1 1 1 1 1 1 2 2 1 1 1 1 2 2 2 2 2 2 2 2 2 2 2 2 2 2 2 2 2 2 2 2 2 2 1 1 1 1 2 2 2 2
1 SNP-1.2211516. 0 2212517 1 1 1 1 2 2 1 1 1 1 2 2 1 1 2 2 1 1 1 1 1 1 1 1 2 2 2 2 1 1 1 1 2 2 2 2 2 2 2 2 2 2 2 2 2 2 2 2 2 2 2 2 2 2 2 2 1 2 2 2 2 2
1 SNP-1.2212157. 0 2213158 2 2 2 2 2 2 2 2 2 2 1 1 2 2 0 0 2 2 2 2 2 2 2 2 2 2 1 1 2 2 2 2 1 1 1 1 1 1 1 1 1 1 1 1 1 1 1 1 1 1 1 1 1 1 2 2 2 2 0 0 0 0
1 SNP-1.2212225. 0 2213226 1 1 1 1 2 2 1 1 1 1 0 0 1 1 2 2 1 1 0 0 1 1 1 1 1 1 2 2 1 1 1 1 2 2 2 2 2 2 2 2 2 2 2 2 2 2 2 2 2 2 2 2 2 2 2 2 1 1 2 2 2 2
1 SNP-1.2212926. 0 2213927 1 1 1 1 1 1 1 1 1 1 2 2 1 1 2 2 1 1 1 1 1 1 1 1 1 1 2 2 1 1 1 1 2 2 2 2 2 2 2 2 2 2 2 2 2 2 2 2 2 2 2 2 2 2 1 1 1 1 2 2 2 2
1 SNP-1.2213001. 0 2214002 2 2 2 2 1 1 0 0 2 2 0 0 0 0 2 2 2 2 2 2 2 2 2 2 2 2 2 2 0 0 2 2 2 2 2 2 2 2 2 2 0 0 2 2 2 2 2 2 2 2 2 2 2 2 1 1 2 2 2 2 2 2
1 SNP-1.2214030. 0 2215031 2 2 0 0 2 2 2 2 2 2 2 2 2 2 2 2 2 2 2 2 2 2 1 1 2 2 2 2 2 2 2 2 2 2 1 1 2 2 0 0 2 2 2 2 2 2 2 2 2 2 2 2 2 2 2 2 0 0 2 2 1 1
1 SNP-1.2223136. 0 2224137 2 2 2 2 0 0 2 2 2 2 1 1 2 2 2 2 2 2 1 1 2 2 2 2 2 2 2 2 2 2 2 2 2 2 2 2 2 2 2 2 2 2 2 2 2 2 2 2 2 2 2 2 2 2 2 2 2 2 0 0 0 0
1 SNP-1.2223613. 0 2224614 1 1 1 1 1 1 1 1 1 1 2 2 1 1 2 2 1 1 1 1 1 1 1 1 1 1 2 2 1 1 1 1 2 2 2 2 2 2 2 2 2 2 2 2 2 2 2 2 2 2 2 2 2 2 1 1 1 1 2 2 2 2
1 SNP-1.2223824. 0 2224825 1 1 0 0 2 2 1 1 1 1 2 2 1 1 2 2 1 1 1 1 1 1 1 1 2 2 2 2 1 1 1 1 2 2 2 2 2 2 2 2 2 2 0 0 2 2 2 2 2 2 2 2 2 2 2 2 2 2 2 2 2 2
1 SNP-1.2224415. 0 2225416 1 1 1 1 1 1 1 1 1 1 2 2 1 1 2 2 1 1 1 1 1 1 1 1 1 1 2 2 1 1 1 1 2 2 2 2 2 2 2 2 2 2 2 2 2 2 2 2 2 2 2 2 2 2 1 1 1 1 2 2 2 2
1 SNP-1.2224690. 0 2225691 1 1 1 1 2 2 1 1 1 1 2 2 1 1 2 2 1 1 1 1 1 1 0 0 2 2 2 2 1 1 1 1 2 2 2 2 2 2 2 2 2 2 2 2 2 2 2 2 2 2 2 2 2 2 2 2 1 1 2 2 2 2
1 SNP-1.2225111. 0 2226112 1 1 1 1 2 2 1 1 1 1 2 2 1 1 2 2 1 1 1 1 0 0 1 1 2 2 2 2 1 1 1 1 2 2 2 2 2 2 2 2 2 2 2 2 2 2 2 2 2 2 2 2 2 2 2 2 0 0 2 2 2 2
1 SNP-1.2226782. 0 2227783 2 2 2 2 2 2 2 2 2 2 2 2 2 2 2 2 0 0 0 0 2 2 2 2 1 1 2 2 2 2 2 2 2 2 2 2 2 2 2 2 2 2 2 2 2 2 2 2 0 0 2 2 2 2 2 2 1 1 1 1 0 0
1 SNP-1.2227167. 0 2228168 2 2 2 2 1 1 2 2 2 2 2 2 2 2 2 2 2 2 2 2 0 0 2 2 2 2 2 2 2 2 2 2 2 2 2 2 2 2 2 2 0 0 2 2 2 2 2 2 2 2 2 2 0 0 0 0 1 1 2 2 0 0
1 SNP-1.2228213. 0 2229214 2 2 2 2 1 1 2 2 2 2 2 2 2 2 2 2 2 2 0 0 2 2 2 2 2 2 2 2 2 2 2 2 2 2 0 0 2 2 2 2 0 0 0 0 2 2 2 2 2 2 2 2 2 2 0 0 2 2 0 0 1 1
1 SNP-1.2228626. 0 2229627 2 2 2 2 1 1 2 2 2 2 2 2 2 2 2 2 2 2 2 2 0 0 2 2 2 2 2 2 2 2 2 2 2 2 0 0 2 2 2 2 2 2 2 2 2 2 2 2 2 2 2 2 2 2 1 1 1 1 2 2 2 2
1 SNP-1.2229431. 0 2230432 2 2 2 2 1 1 2 2 2 2 2 2 2 2 2 2 2 2 2 2 2 2 2 2 2 2 2 2 2 2 2 2 2 2 2 2 2 2 2 2 2 2 2 2 2 2 2 2 2 2 2 2 1 2 1 1 1 1 2 2 2 2
1 SNP-1.2230352. 0 2231353 2 2 2 2 1 1 2 2 2 2 0 0 2 2 2 2 2 2 2 2 2 2 2 2 1 2 2 2 2 2 2 2 2 2 2 2 2 2 2 2 2 2 2 2 2 2 2 2 2 2 2 2 2 2 1 1 2 2 2 2 2 2
1 SNP-1.2231466. 0 2232467 2 2 2 2 2 2 2 2 2 2 1 1 2 2 2 2 2 2 2 2 2 2 2 2 1 1 0 0 2 2 2 2 2 2 2 2 2 2 2 2 2 2 0 0 2 2 2 2 2 2 2 2 2 2 1 1 2 2 2 2 2 2
1 SNP-1.2236038. 0 2237039 2 2 2 2 2 2 0 0 2 2 1 1 0 0 2 2 2 2 2 2 2 2 2 2 1 1 0 0 2 2 2 2 2 2 1 1 2 2 2 2 2 2 2 2 2 2 2 2 0 0 2 2 0 0 2 2 2 2 2 2 2 2
1 SNP-1.2236440. 0 2237441 2 2 2 2 1 1 2 2 2 2 0 0 2 2 2 2 2 2 0 0 0 0 2 2 0 0 2 2 2 2 2 2 2 2 2 2 2 2 2 2 2 2 2 2 2 2 2 2 2 2 2 2 0 0 1 1 1 1 2 2 0 0
1 SNP-1.2237404. 0 2238405 2 2 2 2 1 1 2 2 2 2 2 2 2 2 2 2 2 2 2 2 2 2 2 2 2 2 2 2 2 2 2 2 2 2 2 2 2 2 2 2 2 2 2 2 2 2 2 2 2 2 2 2 2 2 1 1 1 1 2 2 2 2
1 SNP-1.2238703. 0 2239704 2 2 2 2 1 1 2 2 2 2 2 2 2 2 2 2 2 2 2 2 2 2 2 2 2 2 2 2 2 2 2 2 2 2 0 0 2 2 2 2 2 2 1 1 2 2 1 1 2 2 2 2 1 1 1 1 1 1 2 2 1 2
1 SNP-1.2238756. 0 2239757 2 2 2 2 2 2 2 2 2 2 2 2 2 2 2 2 2 2 2 2 2 2 2 2 2 2 2 2 2 2 2 2 2 2 2 2 2 2 2 2 2 2 1 1 2 2 1 1 2 2 2 2 1 1 2 2 2 2 2 2 2 2
1 SNP-1.2239398. 0 2240399 2 2 2 2 1 1 2 2 2 2 2 2 2 2 2 2 2 2 2 2 2 2 2 2 2 2 2 2 2 2 2 2 2 2 2 2 2 2 2 2 2 2 2 2 2 2 2 2 2 2 2 2 2 2 1 1 1 1 2 2 2 2
1 SNP-1.2240762. 0 2241763 2 2 2 2 1 1 2 2 2 2 2 2 2 2 2 2 2 2 2 2 2 2 2 2 2 2 2 2 2 2 2 2 2 2 2 2 2 2 2 2 2 2 2 2 2 2 2 2 2 2 2 2 2 2 1 1 1 1 2 2 2 2
1 SNP-1.2243046. 0 2244047 2 2 2 2 1 1 2 2 2 2 2 2 2 2 2 2 2 2 2 2 2 2 2 2 0 0 2 2 2 2 2 2 2 2 2 2 2 2 2 2 2 2 1 1 1 1 1 1 2 2 2 2 1 1 1 1 1 1 2 2 1 1
1 SNP-1.2244343. 0 2245344 2 2 2 2 1 1 2 2 2 2 2 2 2 2 2 2 2 2 2 2 2 2 2 2 2 2 2 2 2 2 2 2 2 2 2 2 2 2 2 2 2 2 2 2 2 2 2 2 2 2 2 2 2 2 1 1 0 0 2 2 2 2
1 SNP-1.2244525. 0 2245526 2 2 2 2 1 1 2 2 2 2 2 2 2 2 2 2 2 2 2 2 2 2 2 2 2 2 2 2 2 2 2 2 2 2 2 2 2 2 2 2 2 2 2 2 2 2 2 2 2 2 2 2 2 2 1 1 2 2 2 2 2 2
1 SNP-1.2245188. 0 2246189 2 2 2 2 1 1 2 2 2 2 2 2 2 2 2 2 2 2 2 2 2 2 2 2 2 2 2 2 2 2 2 2 2 2 2 2 2 2 2 2 2 2 2 2 2 2 2 2 2 2 2 2 2 2 1 1 1 1 2 2 2 2
1 SNP-1.2246328. 0 2247329 2 2 2 2 1 1 2 2 2 2 2 2 2 2 2 2 2 2 2 2 2 2 2 2 2 2 2 2 2 2 2 2 2 2 2 2 2 2 2 2 2 2 2 2 2 2 2 2 2 2 2 2 2 2 1 1 1 1 0 0 0 0
1 SNP-1.2246850. 0 2247851 2 2 2 2 1 1 2 2 2 2 2 2 2 2 2 2 2 2 2 2 2 2 2 2 2 2 2 2 2 2 2 2 2 2 2 2 2 2 2 2 2 2 2 2 2 2 2 2 2 2 2 2 2 2 1 1 1 1 2 2 0 0
1 SNP-1.2247936. 0 2248937 2 2 2 2 1 1 2 2 2 2 2 2 2 2 2 2 2 2 2 2 2 2 2 2 2 2 2 2 2 2 2 2 2 2 2 2 2 2 2 2 2 2 2 2 2 2 2 2 2 2 2 2 2 2 1 1 1 1 2 2 1 2
1 SNP-1.2248217. 0 2249218 2 2 2 2 1 1 2 2 2 2 2 2 2 2 2 2 2 2 2 2 2 2 2 2 2 2 2 2 2 2 2 2 2 2 2 2 2 2 2 2 2 2 2 2 2 2 2 2 2 2 2 2 2 2 1 1 2 2 2 2 2 2
1 SNP-1.2248636. 0 2249637 2 2 2 2 1 1 2 2 2 2 1 2 2 2 2 2 2 2 2 2 2 2 2 2 2 2 2 2 2 2 2 2 2 2 2 2 2 2 2 2 2 2 2 2 2 2 2 2 2 2 2 2 2 2 1 1 2 2 2 2 2 2
1 SNP-1.2249788. 0 2250789 2 2 2 2 1 1 2 2 2 2 2 2 2 2 2 2 2 2 2 2 2 2 2 2 2 2 2 2 2 2 2 2 2 2 2 2 2 2 2 2 2 2 1 1 1 1 1 1 2 2 2 2 1 1 1 1 1 2 2 2 1 1
1 SNP-1.2250908. 0 2251909 2 2 2 2 1 1 2 2 2 2 2 2 2 2 2 2 2 2 2 2 2 2 2 2 2 2 2 2 2 2 2 2 2 2 2 2 2 2 2 2 2 2 2 2 2 2 2 2 2 2 2 2 2 2 1 1 0 0 2 2 2 2
1 SNP-1.2252908. 0 2253909 2 2 2 2 2 2 2 2 2 2 2 2 2 2 2 2 2 2 2 2 2 2 2 2 2 2 2 2 2 2 2 2 2 2 2 2 2 2 2 2 2 2 1 1 1 1 1 1 2 2 2 2 1 1 2 2 2 2 2 2 1 1
1 SNP-1.2254236. 0 2255237 2 2 2 2 1 1 2 2 2 2 2 2 2 2 2 2 2 2 2 2 2 2 2 2 2 2 2 2 2 2 2 2 2 2 2 2 2 2 2 2 2 2 2 2 2 2 2 2 0 0 2 2 2 2 1 1 1 1 1 2 2 2
1 SNP-1.2254751. 0 2255752 0 0 0 0 2 2 2 2 0 0 1 1 2 2 2 2 2 2 0 0 2 2 0 0 2 2 2 2 2 2 2 2 2 2 2 2 0 0 2 2 2 2 2 2 2 2 2 2 2 2 2 2 0 0 1 1 1 1 2 2 2 2
1 SNP-1.2256827. 0 2257828 2 2 2 2 2 2 2 2 2 2 2 2 2 2 2 2 2 2 2 2 2 2 2 2 2 2 2 2 2 2 2 2 2 2 2 2 2 2 2 2 2 2 1 1 1 1 1 1 2 2 2 2 1 1 2 2 1 1 2 2 1 1
1 SNP-1.2257704. 0 2258705 2 2 2 2 2 2 2 2 2 2 2 2 2 2 2 2 2 2 2 2 2 2 2 2 2 2 2 2 2 2 2 2 2 2 2 2 2 2 2 2 2 2 1 1 1 1 1 1 2 2 2 2 1 1 2 2 1 1 2 2 1 1
1 SNP-1.2257745. 0 2258746 2 2 2 2 2 2 2 2 2 2 2 2 2 2 2 2 2 2 2 2 2 2 2 2 2 2 2 2 2 2 2 2 2 2 2 2 2 2 2 2 2 2 1 1 1 1 1 1 2 2 2 2 1 1 2 2 2 2 2 2 1 1
1 SNP-1.2257796. 0 2258797 1 1 2 2 2 2 2 2 0 0 2 2 1 2 2 2 2 2 1 2 2 2 1 2 2 2 1 2 2 2 2 2 2 2 2 2 2 2 2 2 2 2 2 2 2 2 2 2 2 2 2 2 2 2 0 0 2 2 2 2 2 2
1 SNP-1.2258337. 0 2259338 2 2 2 2 2 2 2 2 2 2 2 2 2 2 2 2 2 2 2 2 2 2 2 2 2 2 2 2 2 2 2 2 2 2 2 2 2 2 2 2 2 2 1 1 1 1 1 1 2 2 2 2 1 1 2 2 2 2 2 2 1 1
1 SNP-1.2258768. 0 2259769 2 2 2 2 2 2 2 2 0 0 0 0 0 0 2 2 2 2 0 0 2 2 2 2 2 2 2 2 2 2 2 2 2 2 2 2 0 0 1 1 1 1 1 1 1 1 1 1 2 2 2 2 1 1 0 0 1 1 0 0 1 1
1 SNP-1.2259487. 0 2260488 2 2 2 2 2 2 2 2 2 2 2 2 2 2 2 2 2 2 2 2 2 2 2 2 2 2 2 2 2 2 2 2 2 2 2 2 2 2 2 2 2 2 1 1 1 1 1 1 2 2 2 2 1 1 2 2 2 2 2 2 1 1
1 SNP-1.2261638. 0 2262639 2 2 2 2 2 2 2 2 2 2 2 2 2 2 2 2 2 2 2 2 2 2 2 2 2 2 2 2 2 2 2 2 2 2 2 2 2 2 2 2 2 2 1 1 1 1 1 1 2 2 2 2 1 1 2 2 1 1 2 2 1 1
1 SNP-1.2262188. 0 2263189 2 2 2 2 2 2 2 2 2 2 2 2 2 2 2 2 2 2 2 2 2 2 2 2 2 2 2 2 2 2 2 2 2 2 2 2 2 2 2 2 2 2 1 1 1 1 1 1 2 2 2 2 1 1 2 2 1 1 2 2 1 1
1 SNP-1.2266964. 0 2267965 2 2 2 2 2 2 2 2 2 2 2 2 2 2 2 2 2 2 2 2 2 2 2 2 2 2 2 2 2 2 2 2 2 2 2 2 2 2 2 2 2 2 1 1 1 1 1 1 2 2 2 2 1 1 2 2 1 1 2 2 1 1
1 SNP-1.2269561. 0 2270562 2 2 2 2 2 2 2 2 2 2 2 2 2 2 2 2 2 2 2 2 2 2 2 2 0 0 2 2 2 2 2 2 2 2 2 2 2 2 2 2 2 2 1 1 1 1 1 1 2 2 2 2 1 1 2 2 2 2 2 2 1 1
1 SNP-1.2272510. 0 2273511 1 1 2 2 2 2 2 2 2 2 2 2 2 2 2 2 2 2 2 2 2 2 2 2 2 2 2 2 2 2 2 2 2 2 2 2 2 2 2 2 2 2 2 2 2 2 2 2 2 2 2 2 2 2 2 2 2 2 1 1 1 1
1 SNP-1.2272937. 0 2273938 2 2 2 2 1 1 2 2 2 2 0 0 2 2 2 2 2 2 2 2 2 2 2 2 0 0 2 2 2 2 2 2 2 2 2 2 2 2 2 2 2 2 1 1 1 1 1 1 2 2 2 2 1 1 2 2 1 1 0 0 1 1
1 SNP-1.2273425. 0 2274426 2 2 2 2 1 1 2 2 2 2 2 2 2 2 2 2 2 2 2 2 2 2 2 2 2 2 2 2 2 2 2 2 2 2 2 2 2 2 2 2 2 2 2 2 2 2 2 2 2 2 2 2 2 2 2 2 1 1 2 2 2 2
1 SNP-1.2277142. 0 2278143 2 2 2 2 1 1 2 2 2 2 2 2 2 2 2 2 2 2 2 2 2 2 2 2 2 2 2 2 2 2 2 2 2 2 2 2 2 2 2 2 2 2 2 2 2 2 2 2 2 2 2 2 2 2 2 2 1 1 2 2 2 2
1 SNP-1.2278789. 0 2279790 2 2 2 2 1 1 2 2 2 2 2 2 2 2 2 2 2 2 2 2 2 2 2 2 2 2 2 2 2 2 2 2 2 2 2 2 2 2 2 2 2 2 2 2 2 2 2 2 2 2 2 2 2 2 2 2 1 1 2 2 2 2
1 SNP-1.2282779. 0 2283780 2 2 2 2 1 1 2 2 2 2 0 0 0 0 2 2 2 2 0 0 2 2 2 2 2 2 2 2 2 2 2 2 2 2 2 2 2 2 2 2 2 2 1 1 1 1 1 1 2 2 2 2 1 1 1 1 1 1 1 1 1 1
1 SNP-1.2285441. 0 2286442 2 2 2 2 2 2 2 2 2 2 2 2 2 2 2 2 2 2 2 2 2 2 2 2 2 2 2 2 2 2 2 2 2 2 2 2 2 2 2 2 2 2 1 1 1 1 0 0 2 2 2 2 0 0 2 2 2 2 2 2 0 0
1 SNP-1.2285476. 0 2286477 2 2 2 2 2 2 2 2 2 2 2 2 2 2 2 2 2 2 2 2 2 2 2 2 2 2 2 2 2 2 2 2 2 2 2 2 2 2 2 2 2 2 1 1 1 1 1 1 2 2 2 2 1 1 0 0 2 2 2 2 1 1
1 SNP-1.2288135. 0 2289136 2 2 2 2 1 1 2 2 0 0 0 0 2 2 0 0 2 2 2 2 2 2 2 2 0 0 2 2 2 2 2 2 2 2 0 0 2 2 2 2 2 2 1 1 1 1 1 1 2 2 2 2 1 1 2 2 1 1 2 2 1 1
1 SNP-1.2288488. 0 2289489 2 2 2 2 1 1 2 2 0 0 2 2 2 2 2 2 2 2 2 2 2 2 2 2 2 2 2 2 2 2 2 2 2 2 0 0 2 2 2 2 2 2 1 2 2 2 0 0 2 2 2 2 1 2 0 0 1 1 1 2 1 2
1 SNP-1.2288749. 0 2289750 2 2 2 2 1 1 2 2 2 2 0 0 2 2 2 2 2 2 2 2 2 2 2 2 2 2 2 2 2 2 2 2 2 2 2 2 2 2 2 2 2 2 2 2 2 2 2 2 2 2 2 2 2 2 0 0 1 1 1 1 0 0
1 SNP-1.2289269. 0 2290270 2 2 2 2 1 1 2 2 2 2 2 2 2 2 2 2 2 2 2 2 2 2 2 2 2 2 2 2 2 2 2 2 2 2 2 2 2 2 2 2 2 2 2 2 2 2 2 2 2 2 2 2 2 2 2 2 1 1 2 2 2 2
1 SNP-1.2289673. 0 2290674 2 2 2 2 2 2 2 2 2 2 1 1 2 2 1 1 2 2 2 2 2 2 2 2 1 1 1 1 2 2 2 2 1 1 1 1 2 2 2 2 2 2 2 2 2 2 2 2 2 2 2 2 2 2 2 2 2 2 2 2 2 2
1 SNP-1.2290003. 0 2291004 2 2 2 2 1 1 2 2 2 2 2 2 2 2 2 2 2 2 2 2 2 2 2 2 2 2 2 2 2 2 2 2 2 2 2 2 2 2 2 2 2 2 1 1 1 1 1 1 2 2 2 2 1 1 2 2 1 1 2 2 1 1
1 SNP-1.2290041. 0 2291042 2 2 2 2 2 2 2 2 2 2 2 2 2 2 2 2 2 2 2 2 2 2 2 2 2 2 2 2 2 2 2 2 2 2 2 2 2 2 2 2 2 2 1 1 1 1 1 1 2 2 2 2 1 1 2 2 2 2 2 2 1 1
1 SNP-1.2290050. 0 2291051 2 2 2 2 2 2 2 2 2 2 2 2 2 2 2 2 2 2 2 2 2 2 2 2 2 2 2 2 2 2 2 2 2 2 2 2 2 2 2 2 2 2 1 1 0 0 1 1 2 2 2 2 1 1 2 2 1 1 2 2 2 2
1 SNP-1.2290750. 0 2291751 2 2 2 2 1 1 1 2 2 2 2 2 2 2 2 2 2 2 2 2 2 2 2 2 0 0 2 2 2 2 2 2 2 2 2 2 2 2 0 0 2 2 2 2 2 2 2 2 2 2 2 2 2 2 2 2 1 1 0 0 2 2
1 SNP-1.2290935. 0 2291936 2 2 2 2 1 1 2 2 2 2 2 2 2 2 2 2 2 2 0 0 2 2 2 2 2 2 2 2 2 2 2 2 2 2 2 2 2 2 2 2 2 2 2 2 2 2 2 2 2 2 2 2 2 2 2 2 1 1 2 2 1 2
1 SNP-1.2291221. 0 2292222 2 2 2 2 1 1 2 2 2 2 2 2 2 2 2 2 2 2 2 2 2 2 2 2 2 2 2 2 2 2 2 2 2 2 2 2 2 2 2 2 2 2 2 2 2 2 2 2 2 2 2 2 2 2 2 2 1 1 2 2 2 2
1 SNP-1.2292903. 0 2293904 2 2 2 2 1 1 2 2 2 2 2 2 2 2 2 2 2 2 2 2 2 2 2 2 2 2 2 2 2 2 2 2 2 2 2 2 2 2 2 2 2 2 2 2 2 2 2 2 2 2 2 2 2 2 2 2 1 1 2 2 2 2
1 SNP-1.2293265. 0 2294266 2 2 2 2 1 1 2 2 2 2 2 2 2 2 2 2 2 2 2 2 2 2 2 2 2 2 2 2 2 2 2 2 2 2 2 2 2 2 2 2 2 2 2 2 2 2 2 2 2 2 2 2 2 2 2 2 1 1 2 2 2 2
1 SNP-1.2294702. 0 2295703 2 2 2 2 1 1 2 2 2 2 1 1 2 2 2 2 2 2 1 2 2 2 2 2 2 2 2 2 2 2 2 2 2 2 2 2 2 2 2 2 2 2 2 2 2 2 2 2 2 2 2 2 2 2 2 2 1 1 2 2 2 2
1 SNP-1.2294835. 0 2295836 2 2 2 2 1 1 2 2 2 2 1 1 2 2 1 1 2 2 2 2 2 2 2 2 1 1 1 1 2 2 2 2 1 1 1 1 2 2 2 2 2 2 2 2 2 2 2 2 2 2 2 2 2 2 1 1 1 1 2 2 2 2
1 SNP-1.2295919. 0 2296920 2 2 2 2 2 2 1 1 2 2 1 1 2 2 0 0 2 2 2 2 2 2 1 1 1 1 2 2 1 1 2 2 0 0 0 0 2 2 2 2 0 0 2 2 2 2 2 2 0 0 2 2 2 2 2 2 2 2 0 0 0 0
1 SNP-1.2296330. 0 2297331 2 2 2 2 2 2 2 2 2 2 1 1 2 2 0 0 2 2 2 2 2 2 2 2 1 1 1 1 2 2 2 2 1 1 1 1 2 2 2 2 2 2 2 2 2 2 2 2 2 2 2 2 2 2 2 2 2 2 2 2 2 2
1 SNP-1.2296567. 0 2297568 2 2 2 2 1 1 2 2 2 2 2 2 2 2 2 2 0 0 2 2 2 2 0 0 2 2 2 2 2 2 2 2 2 2 2 2 2 2 2 2 2 2 2 2 2 2 2 2 2 2 2 2 2 2 0 0 1 1 0 0 1 2
1 SNP-1.2297461. 0 2298462 2 2 2 2 1 1 2 2 2 2 2 2 2 2 2 2 2 2 2 2 2 2 2 2 2 2 2 2 2 2 2 2 2 2 2 2 2 2 2 2 2 2 2 2 2 2 2 2 2 2 2 2 2 2 2 2 1 1 2 2 2 2
1 SNP-1.2306037. 0 2307038 2 2 2 2 2 2 2 2 2 2 0 0 2 2 2 2 2 2 2 2 2 2 2 2 2 2 2 2 2 2 2 2 2 2 2 2 2 2 2 2 2 2 1 1 1 1 1 1 2 2 2 2 1 1 2 2 0 0 2 2 1 1
1 SNP-1.2312277. 0 2313278 2 2 2 2 2 2 2 2 2 2 0 0 2 2 2 2 2 2 2 2 2 2 2 2 2 2 2 2 2 2 2 2 2 2 2 2 2 2 2 2 2 2 1 1 1 1 1 1 2 2 2 2 1 1 2 2 2 2 2 2 1 1
1 SNP-1.2314025. 0 2315026 2 2 2 2 2 2 2 2 2 2 1 1 2 2 1 1 2 2 2 2 2 2 2 2 1 1 1 1 2 2 2 2 1 1 1 1 1 1 1 1 1 1 2 2 2 2 2 2 1 1 1 1 2 2 1 1 2 2 2 2 2 2
1 SNP-1.2314495. 0 2315496 2 2 2 2 2 2 2 2 2 2 2 2 2 2 2 2 2 2 2 2 2 2 2 2 2 2 2 2 2 2 2 2 2 2 2 2 2 2 2 2 2 2 1 1 1 1 1 1 2 2 2 2 1 1 2 2 2 2 2 2 1 2
1 SNP-1.2315392. 0 2316393 2 2 2 2 2 2 2 2 2 2 2 2 2 2 2 2 2 2 2 2 2 2 2 2 2 2 2 2 2 2 2 2 2 2 2 2 2 2 2 2 2 2 1 1 1 1 1 1 2 2 2 2 1 1 2 2 2 2 2 2 1 1
1 SNP-1.2315683. 0 2316684 2 2 2 2 2 2 2 2 2 2 1 1 2 2 1 1 2 2 2 2 2 2 2 2 1 1 1 1 2 2 2 2 1 1 1 1 1 1 1 1 1 1 2 2 2 2 2 2 1 1 1 1 2 2 1 1 2 2 2 2 2 2
1 SNP-1.2316263. 0 2317264 0 0 1 2 2 2 1 1 0 0 2 2 1 1 2 2 0 0 1 2 0 0 1 1 2 2 2 2 1 1 1 1 2 2 2 2 2 2 2 2 2 2 2 2 2 2 2 2 2 2 2 2 2 2 2 2 2 2 1 1 2 2
1 SNP-1.2316675. 0 2317676 1 1 1 1 2 2 1 1 1 1 2 2 1 1 2 2 1 1 1 1 1 1 1 1 2 2 2 2 1 1 1 1 2 2 2 2 2 2 2 2 2 2 0 0 0 0 2 2 2 2 2 2 0 0 2 2 2 2 1 1 0 0
1 SNP-1.2316903. 0 2317904 2 2 2 2 2 2 2 2 2 2 1 1 2 2 1 1 2 2 2 2 2 2 2 2 1 1 1 1 2 2 2 2 1 1 1 1 2 2 2 2 2 2 2 2 2 2 2 2 2 2 2 2 2 2 2 2 2 2 2 2 2 2
1 SNP-1.2317253. 0 2318254 2 2 2 2 2 2 2 2 2 2 1 1 2 2 1 1 2 2 2 2 2 2 2 2 1 1 1 1 2 2 2 2 1 1 1 1 1 1 1 1 1 1 2 2 2 2 2 2 1 1 1 1 2 2 1 1 2 2 2 2 0 0
1 SNP-1.2318963. 0 2319964 2 2 2 2 2 2 2 2 2 2 1 1 2 2 1 1 2 2 2 2 2 2 2 2 1 1 1 1 2 2 2 2 1 1 1 1 1 1 1 1 1 1 2 2 2 2 2 2 1 1 1 1 2 2 1 1 2 2 2 2 2 2
1 SNP-1.2319876. 0 2320877 2 2 2 2 1 1 2 2 2 2 2 2 2 2 2 2 2 2 2 2 2 2 2 2 2 2 2 2 2 2 2 2 2 2 2 2 2 2 2 2 2 2 2 2 2 2 2 2 2 2 2 2 2 2 2 2 1 1 2 2 2 2
1 SNP-1.2320274. 0 2321275 2 2 2 2 1 1 2 2 2 2 2 2 2 2 2 2 2 2 2 2 2 2 2 2 2 2 2 2 2 2 2 2 2 2 2 2 2 2 2 2 2 2 2 2 2 2 2 2 2 2 2 2 2 2 2 2 1 1 2 2 2 2
1 SNP-1.2321318. 0 2322319 2 2 2 2 2 2 2 2 2 2 2 2 2 2 2 2 2 2 2 2 2 2 2 2 2 2 2 2 2 2 2 2 2 2 2 2 2 2 2 2 2 2 1 1 1 1 1 1 2 2 2 2 1 1 2 2 2 2 2 2 1 2
1 SNP-1.2321723. 0 2322724 1 1 1 1 2 2 1 1 1 1 0 0 1 1 2 2 1 1 1 1 1 1 1 1 1 2 2 2 1 1 1 1 2 2 2 2 2 2 2 2 2 2 2 2 2 2 2 2 2 2 2 2 2 2 2 2 2 2 1 1 2 2
1 SNP-1.2323955. 0 2324956 1 2 0 0 2 2 2 2 1 1 2 2 0 0 2 2 1 2 2 2 1 2 2 2 2 2 2 2 2 2 2 2 2 2 2 2 2 2 2 2 2 2 2 2 2 2 2 2 2 2 2 2 2 2 2 2 2 2 2 2 2 2
1 SNP-1.2325515. 0 2326516 2 2 2 2 2 2 2 2 2 2 2 2 2 2 2 2 2 2 2 2 2 2 2 2 1 2 2 2 2 2 2 2 2 2 2 2 2 2 2 2 2 2 1 1 1 1 1 1 2 2 2 2 1 1 0 0 2 2 2 2 1 1
1 SNP-1.2325742. 0 2326743 1 1 1 1 1 1 1 1 1 1 2 2 1 1 2 2 1 1 1 1 1 1 1 1 0 0 2 2 1 1 1 1 2 2 2 2 2 2 2 2 2 2 2 2 2 2 2 2 2 2 2 2 2 2 2 2 1 1 2 2 2 2
1 SNP-1.2326867. 0 2327868 2 2 2 2 1 1 2 2 2 2 0 0 2 2 1 1 2 2 2 2 2 2 2 2 1 1 1 1 2 2 2 2 1 1 0 0 1 1 1 1 1 1 2 2 2 2 2 2 1 1 1 1 2 2 1 1 1 1 1 1 2 2
1 SNP-1.2327730. 0 2328731 2 2 2 2 2 2 2 2 2 2 2 2 2 2 2 2 2 2 2 2 2 2 2 2 1 1 2 2 2 2 2 2 2 2 2 2 2 2 2 2 2 2 0 0 2 2 2 2 2 2 2 2 2 2 2 2 2 2 2 2 1 1
1 SNP-1.2330068. 0 2331069 0 0 0 0 1 1 0 0 2 2 2 2 0 0 2 2 2 2 0 0 2 2 2 2 2 2 2 2 2 2 0 0 2 2 2 2 2 2 2 2 2 2 2 2 2 2 2 2 2 2 2 2 2 2 2 2 1 1 2 2 2 2
1 SNP-1.2330169. 0 2331170 2 2 2 2 2 2 2 2 2 2 1 1 2 2 1 1 2 2 2 2 2 2 2 2 0 0 1 1 2 2 2 2 1 1 0 0 1 1 1 1 1 1 2 2 2 2 2 2 1 1 1 1 2 2 1 1 2 2 1 1 2 2
1 SNP-1.2330711. 0 2331712 2 2 2 2 2 2 2 2 2 2 2 2 2 2 2 2 2 2 2 2 2 2 2 2 2 2 2 2 2 2 2 2 2 2 2 2 2 2 2 2 2 2 1 1 1 1 1 1 2 2 2 2 1 1 2 2 2 2 2 2 1 1
1 SNP-1.2331322. 0 2332323 2 2 2 2 1 1 2 2 2 2 2 2 2 2 2 2 2 2 2 2 2 2 2 2 2 2 2 2 2 2 2 2 2 2 2 2 2 2 2 2 2 2 2 2 2 2 2 2 2 2 2 2 2 2 2 2 1 1 2 2 2 2
1 SNP-1.2331942. 0 2332943 2 2 2 2 1 1 2 2 2 2 2 2 2 2 2 2 2 2 2 2 2 2 2 2 2 2 2 2 2 2 2 2 2 2 2 2 2 2 2 2 2 2 2 2 2 2 2 2 2 2 2 2 2 2 2 2 1 1 2 2 0 0
1 SNP-1.2333078. 0 2334079 2 2 2 2 1 1 2 2 2 2 2 2 2 2 2 2 2 2 2 2 2 2 2 2 2 2 2 2 2 2 2 2 2 2 2 2 2 2 2 2 2 2 2 2 2 2 2 2 2 2 2 2 2 2 0 0 1 1 2 2 0 0
1 SNP-1.2334288. 0 2335289 2 2 2 2 2 2 2 2 2 2 2 2 2 2 2 2 2 2 2 2 2 2 2 2 2 2 2 2 2 2 2 2 2 2 2 2 2 2 2 2 2 2 1 1 1 1 1 1 2 2 2 2 1 1 2 2 2 2 2 2 0 0
1 SNP-1.2334437. 0 2335438 2 2 2 2 2 2 2 2 2 2 2 2 2 2 2 2 2 2 2 2 2 2 2 2 2 2 2 2 2 2 2 2 2 2 2 2 1 1 2 2 2 2 2 2 2 2 2 2 2 2 2 2 1 1 0 0 0 0 0 0 0 0
1 SNP-1.2334499. 0 2335500 2 2 2 2 1 1 2 2 2 2 2 2 2 2 2 2 2 2 2 2 2 2 2 2 2 2 2 2 2 2 2 2 2 2 2 2 2 2 2 2 2 2 2 2 2 2 2 2 2 2 2 2 2 2 1 2 0 0 1 2 0 0
1 SNP-1.2334612. 0 2335613 2 2 2 2 2 2 2 2 2 2 2 2 0 0 0 0 2 2 2 2 0 0 2 2 2 2 0 0 2 2 1 1 2 2 2 2 0 0 2 2 2 2 2 2 2 2 2 2 1 1 0 0 0 0 2 2 2 2 2 2 2 2
1 SNP-1.2340734. 0 2341735 2 2 2 2 1 1 2 2 2 2 2 2 2 2 2 2 2 2 1 1 2 2 2 2 2 2 2 2 2 2 2 2 2 2 0 0 2 2 2 2 2 2 2 2 2 2 2 2 2 2 0 0 2 2 2 2 1 1 0 0 2 2
1 SNP-1.2341189. 0 2342190 2 2 2 2 2 2 2 2 2 2 2 2 2 2 2 2 2 2 2 2 2 2 2 2 2 2 2 2 2 2 2 2 2 2 2 2 2 2 2 2 2 2 1 1 1 1 1 1 2 2 2 2 1 1 2 2 2 2 2 2 1 1
1 SNP-1.2342176. 0 2343177 2 2 2 2 2 2 2 2 2 2 2 2 2 2 2 2 2 2 2 2 2 2 2 2 2 2 2 2 2 2 2 2 2 2 2 2 2 2 2 2 2 2 1 1 1 1 1 1 2 2 2 2 1 1 2 2 2 2 2 2 1 1
1 SNP-1.2342327. 0 2343328 1 1 1 1 1 1 1 1 1 1 2 2 1 1 2 2 1 1 1 1 1 1 1 1 2 2 2 2 1 1 1 1 2 2 1 1 2 2 2 2 2 2 2 2 2 2 2 2 2 2 2 2 2 2 2 2 1 1 2 2 2 2
1 SNP-1.2342510. 0 2343511 2 2 2 2 2 2 2 2 2 2 2 2 2 2 2 2 2 2 2 2 2 2 2 2 2 2 2 2 2 2 2 2 2 2 2 2 1 1 1 1 1 1 2 2 2 2 2 2 1 1 1 1 2 2 2 2 2 2 1 1 2 2
1 SNP-1.2343342. 0 2344343 0 0 2 2 2 2 0 0 2 2 0 0 1 1 2 2 1 1 0 0 1 1 1 1 2 2 2 2 1 1 1 1 1 1 0 0 2 2 2 2 2 2 2 2 2 2 2 2 2 2 2 2 2 2 2 2 2 2 2 2 2 2
1 SNP-1.2345106. 0 2346107 2 2 2 2 1 1 2 2 2 2 2 2 2 2 2 2 2 2 2 2 2 2 2 2 2 2 2 2 2 2 2 2 2 2 2 2 0 0 0 0 2 2 2 2 2 2 2 2 0 0 2 2 2 2 2 2 1 1 2 2 1 2
1 SNP-1.2346598. 0 2347599 2 2 2 2 1 1 2 2 2 2 2 2 2 2 2 2 2 2 2 2 2 2 0 0 2 2 2 2 2 2 2 2 2 2 0 0 1 1 1 1 1 1 1 1 1 1 1 1 1 1 1 1 1 1 0 0 1 1 1 1 1 1
1 SNP-1.2348910. 0 2349911 2 2 2 2 2 2 2 2 2 2 1 2 2 2 2 2 2 2 2 2 2 2 2 2 2 2 2 2 2 2 2 2 2 2 2 2 1 1 1 1 1 1 2 2 2 2 2 2 1 1 1 1 2 2 2 2 2 2 1 1 2 2
1 SNP-1.2349054. 0 2350055 2 2 2 2 2 2 2 2 2 2 1 1 2 2 2 2 2 2 1 1 2 2 2 2 2 2 2 2 2 2 2 2 2 2 0 0 2 2 2 2 2 2 2 2 2 2 2 2 2 2 2 2 2 2 0 0 2 2 0 0 2 2
1 SNP-1.2350141. 0 2351142 2 2 2 2 2 2 2 2 2 2 2 2 2 2 2 2 2 2 2 2 2 2 2 2 2 2 2 2 2 2 2 2 2 2 2 2 2 2 2 2 2 2 1 1 1 1 1 1 2 2 2 2 1 1 2 2 2 2 2 2 0 0
1 SNP-1.2352672. 0 2353673 2 2 2 2 1 1 2 2 2 2 2 2 2 2 2 2 1 2 2 2 2 2 2 2 2 2 2 2 2 2 2 2 2 2 2 2 2 2 2 2 2 2 2 2 2 2 2 2 2 2 2 2 2 2 2 2 1 1 2 2 2 2
1 SNP-1.2353018. 0 2354019 2 2 2 2 2 2 2 2 2 2 1 2 2 2 2 2 2 2 2 2 2 2 2 2 0 0 2 2 2 2 2 2 2 2 2 2 2 2 2 2 2 2 2 2 2 2 2 2 1 1 2 2 2 2 2 2 2 2 1 2 0 0
1 SNP-1.2353447. 0 2354448 2 2 2 2 1 1 2 2 2 2 2 2 2 2 2 2 2 2 2 2 2 2 2 2 2 2 2 2 2 2 2 2 2 2 2 2 2 2 2 2 2 2 2 2 2 2 2 2 2 2 2 2 2 2 2 2 1 1 0 0 2 2
1 SNP-1.2353964. 0 2354965 2 2 2 2 1 1 2 2 2 2 2 2 2 2 2 2 2 2 2 2 2 2 2 2 2 2 2 2 2 2 2 2 2 2 2 2 1 1 1 1 1 1 1 1 1 1 1 1 1 1 1 1 1 1 2 2 1 1 1 1 1 1
1 SNP-1.2354643. 0 2355644 2 2 2 2 2 2 2 2 2 2 2 2 2 2 2 2 2 2 2 2 2 2 2 2 2 2 2 2 2 2 2 2 2 2 2 2 1 1 2 2 1 1 2 2 2 2 2 2 2 2 2 2 2 2 2 2 2 2 2 2 2 2
1 SNP-1.2355259. 0 2356260 2 2 2 2 2 2 2 2 2 2 1 1 2 2 1 1 2 2 2 2 2 2 2 2 1 1 1 1 2 2 2 2 1 1 2 2 0 0 1 2 1 1 0 0 1 1 1 1 1 1 0 0 1 1 1 1 2 2 0 0 1 2
1 SNP-1.2355411. 0 2356412 1 1 0 0 2 2 1 1 2 2 0 0 0 0 2 2 1 1 1 1 1 1 0 0 1 1 2 2 1 1 1 1 2 2 1 1 2 2 2 2 2 2 2 2 2 2 2 2 2 2 2 2 2 2 2 2 2 2 2 2 2 2
1 SNP-1.2355630. 0 2356631 2 2 2 2 2 2 2 2 2 2 1 1 2 2 2 2 2 2 2 2 2 2 2 2 2 2 2 2 0 0 0 0 0 0 1 1 2 2 2 2 0 0 2 2 2 2 2 2 2 2 2 2 2 2 1 1 0 0 2 2 2 2
1 SNP-1.2355729. 0 2356730 2 2 2 2 1 1 2 2 2 2 1 1 2 2 1 1 2 2 2 2 2 2 2 2 1 1 1 1 2 2 2 2 1 1 2 2 1 2 1 2 0 0 2 2 2 2 2 2 1 2 1 2 2 2 1 1 1 1 1 2 2 2
1 SNP-1.2355757. 0 2356758 2 2 2 2 2 2 2 2 2 2 2 2 2 2 2 2 2 2 2 2 2 2 2 2 2 2 2 2 2 2 2 2 2 2 2 2 2 2 2 2 2 2 1 1 1 1 1 1 2 2 2 2 1 1 2 2 1 2 2 2 1 1
1 SNP-1.2355789. 0 2356790 2 2 2 2 2 2 2 2 2 2 2 2 2 2 2 2 2 2 2 2 2 2 2 2 2 2 2 2 2 2 2 2 2 2 2 2 1 1 1 1 1 1 2 2 2 2 2 2 1 1 1 1 2 2 2 2 2 2 1 1 2 2
1 SNP-1.2355894. 0 2356895 2 2 2 2 1 1 2 2 2 2 1 1 2 2 1 1 2 2 2 2 2 2 2 2 1 1 1 1 2 2 2 2 1 1 2 2 2 2 2 2 2 2 2 2 2 2 2 2 2 2 2 2 2 2 1 1 1 1 2 2 2 2
1 SNP-1.2355916. 0 2356917 2 2 2 2 2 2 2 2 2 2 2 2 2 2 2 2 2 2 2 2 2 2 2 2 2 2 2 2 2 2 1 2 2 2 2 2 2 2 2 2 2 2 1 2 1 1 0 0 2 2 2 2 1 1 2 2 2 2 2 2 0 0
1 SNP-1.2357364. 0 2358365 2 2 2 2 1 1 2 2 2 2 2 2 2 2 2 2 2 2 2 2 2 2 2 2 2 2 2 2 2 2 2 2 2 2 2 2 2 2 2 2 2 2 2 2 2 2 2 2 2 2 2 2 2 2 2 2 1 1 0 0 2 2
1 SNP-1.2359793. 0 2360794 2 2 2 2 1 1 2 2 2 2 1 2 2 2 1 1 2 2 2 2 2 2 2 2 1 1 1 1 2 2 2 2 1 1 2 2 2 2 2 2 2 2 1 1 1 1 1 1 2 2 2 2 1 1 1 1 1 1 2 2 1 1
1 SNP-1.2360931. 0 2361932 2 2 2 2 2 2 2 2 2 2 0 0 2 2 2 2 2 2 0 0 2 2 2 2 2 2 2 2 2 2 2 2 2 2 2 2 2 2 2 2 2 2 2 2 2 2 2 2 2 2 2 2 2 2 2 2 1 1 0 0 1 1
1 SNP-1.2361309. 0 2362310 2 2 2 2 0 0 2 2 2 2 0 0 2 2 2 2 2 2 2 2 2 2 2 2 2 2 2 2 2 2 2 2 2 2 1 1 2 2 0 0 2 2 2 2 2 2 2 2 2 2 2 2 1 1 1 1 0 0 1 1 1 1
1 SNP-1.2361351. 0 2362352 2 2 2 2 2 2 2 2 2 2 0 0 2 2 2 2 2 2 2 2 2 2 2 2 2 2 2 2 2 2 2 2 2 2 0 0 1 1 2 2 2 2 2 2 2 2 2 2 2 2 2 2 2 2 1 1 2 2 0 0 2 2
1 SNP-1.2361425. 0 2362426 2 2 2 2 1 1 2 2 2 2 2 2 2 2 2 2 2 2 2 2 2 2 2 2 2 2 2 2 2 2 2 2 2 2 0 0 1 1 1 1 1 1 1 1 1 1 1 1 1 1 1 1 1 1 2 2 1 1 1 1 1 1
1 SNP-1.2361466. 0 2362467 2 2 2 2 2 2 2 2 2 2 2 2 2 2 2 2 2 2 2 2 2 2 2 2 2 2 2 2 2 2 2 2 2 2 0 0 1 1 1 1 1 1 2 2 2 2 2 2 1 1 1 1 2 2 2 2 2 2 1 1 2 2
1 SNP-1.2361861. 0 2362862 2 2 2 2 2 2 2 2 2 2 1 1 2 2 1 1 2 2 2 2 2 2 2 2 1 1 1 1 2 2 2 2 1 1 1 2 2 2 2 2 2 2 2 2 2 2 2 2 2 2 2 2 2 2 1 1 2 2 2 2 0 0
1 SNP-1.2362005. 0 2363006 2 2 2 2 2 2 2 2 2 2 2 2 2 2 2 2 2 2 2 2 2 2 2 2 2 2 2 2 2 2 2 2 2 2 1 2 1 1 1 1 1 1 2 2 2 2 2 2 1 1 1 1 2 2 2 2 2 2 1 1 2 2
1 SNP-1.2362179. 0 2363180 2 2 2 2 2 2 2 2 2 2 2 2 2 2 2 2 2 2 2 2 2 2 2 2 2 2 2 2 2 2 2 2 2 2 0 0 2 2 2 2 2 2 1 1 1 1 1 1 2 2 2 2 1 1 2 2 2 2 2 2 1 2
1 SNP-1.2362191. 0 2363192 2 2 2 2 2 2 2 2 2 2 2 2 2 2 2 2 2 2 2 2 2 2 2 2 2 2 2 2 2 2 2 2 2 2 2 2 2 2 2 2 2 2 1 1 1 1 1 1 2 2 2 2 1 1 2 2 2 2 2 2 1 1
1 SNP-1.2362629. 0 2363630 2 2 2 2 2 2 2 2 2 2 2 2 2 2 2 2 2 2 2 2 2 2 2 2 2 2 2 2 2 2 2 2 2 2 1 2 2 2 2 2 2 2 1 1 1 1 1 1 2 2 2 2 1 1 2 2 2 2 2 2 1 1
1 SNP-1.2366732. 0 2367733 2 2 2 2 1 1 2 2 2 2 2 2 2 2 2 2 2 2 2 2 2 2 2 2 2 2 2 2 2 2 2 2 2 2 2 2 2 2 0 0 2 2 2 2 2 2 2 2 0 0 2 2 2 2 2 2 1 1 0 0 0 0
1 SNP-1.2366926. 0 2367927 2 2 2 2 2 2 2 2 0 0 1 1 2 2 1 1 2 2 2 2 0 0 2 2 1 1 1 1 2 2 2 2 1 1 2 2 2 2 2 2 2 2 2 2 2 2 2 2 2 2 2 2 2 2 1 2 2 2 2 2 2 2
1 SNP-1.2366970. 0 2367971 2 2 2 2 2 2 2 2 2 2 2 2 2 2 2 2 2 2 2 2 2 2 2 2 2 2 2 2 2 2 2 2 2 2 2 2 2 2 2 2 2 2 1 1 1 1 1 1 2 2 2 2 1 1 2 2 2 2 2 2 1 1
1 SNP-1.2367120. 0 2368121 2 2 2 2 2 2 2 2 2 2 2 2 2 2 2 2 2 2 2 2 2 2 2 2 2 2 2 2 2 2 2 2 2 2 2 2 1 1 1 1 0 0 2 2 2 2 2 2 1 1 1 1 2 2 2 2 2 2 0 0 2 2
1 SNP-1.2367189. 0 2368190 2 2 2 2 2 2 2 2 2 2 2 2 2 2 2 2 2 2 2 2 2 2 2 2 2 2 2 2 2 2 2 2 2 2 2 2 2 2 1 2 2 2 1 1 1 1 1 1 1 2 1 2 1 1 2 2 2 2 1 2 1 1
1 SNP-1.2367557. 0 2368558 2 2 2 2 1 1 2 2 2 2 2 2 2 2 2 2 2 2 2 2 2 2 2 2 1 1 2 2 2 2 2 2 0 0 0 0 2 2 2 2 2 2 1 1 0 0 0 0 2 2 2 2 0 0 0 0 2 2 2 2 2 2
1 SNP-1.2368043. 0 2369044 2 2 2 2 1 1 2 2 2 2 2 2 2 2 2 2 2 2 2 2 2 2 2 2 2 2 2 2 2 2 2 2 2 2 2 2 2 2 2 2 2 2 2 2 2 2 2 2 2 2 2 2 2 2 2 2 1 1 2 2 2 2
1 SNP-1.2368248. 0 2369249 2 2 2 2 2 2 2 2 2 2 0 0 0 0 2 2 2 2 2 2 1 1 1 1 2 2 2 2 2 2 2 2 2 2 2 2 2 2 2 2 2 2 2 2 2 2 2 2 2 2 2 2 2 2 1 1 0 0 0 0 1 1
1 SNP-1.2368439. 0 2369440 2 2 2 2 1 1 2 2 2 2 1 1 2 2 1 1 2 2 2 2 2 2 2 2 1 1 1 1 2 2 2 2 1 1 2 2 1 1 2 2 1 1 2 2 2 2 2 2 2 2 2 2 2 2 1 1 1 1 2 2 2 2
1 SNP-1.2368842. 0 2369843 2 2 2 2 2 2 2 2 2 2 2 2 2 2 2 2 2 2 2 2 2 2 2 2 2 2 2 2 2 2 2 2 2 2 1 2 1 1 2 2 1 1 1 1 1 1 1 1 2 2 2 2 1 1 0 0 0 0 2 2 1 1
1 SNP-1.2369190. 0 2370191 2 2 2 2 1 1 2 2 2 2 2 2 2 2 2 2 2 2 0 0 2 2 2 2 2 2 2 2 2 2 2 2 2 2 1 1 2 2 2 2 2 2 2 2 2 2 2 2 2 2 2 2 2 2 2 2 0 0 2 2 2 2
1 SNP-1.2369624. 0 2370625 2 2 2 2 2 2 2 2 2 2 2 2 2 2 2 2 2 2 2 2 2 2 2 2 2 2 2 2 2 2 2 2 2 2 2 2 2 2 2 2 0 0 1 1 1 1 1 1 2 2 2 2 1 1 1 1 0 0 1 2 1 1
1 SNP-1.2369873. 0 2370874 2 2 2 2 1 1 2 2 2 2 1 1 2 2 1 1 2 2 2 2 2 2 2 2 1 1 1 1 2 2 2 2 1 1 1 1 1 1 2 2 1 1 2 2 2 2 2 2 2 2 2 2 2 2 1 1 1 1 2 2 2 2
1 SNP-1.2370168. 0 2371169 2 2 2 2 2 2 2 2 2 2 2 2 2 2 2 2 2 2 2 2 2 2 2 2 2 2 2 2 2 2 2 2 2 2 1 1 2 2 1 1 2 2 1 1 1 1 1 1 0 0 1 1 1 1 2 2 2 2 1 1 0 0
1 SNP-1.2370595. 0 2371596 2 2 2 2 2 2 2 2 2 2 1 1 2 2 1 1 2 2 2 2 2 2 2 2 1 1 1 1 2 2 2 2 1 1 2 2 2 2 2 2 2 2 2 2 2 2 2 2 2 2 2 2 2 2 1 1 2 2 2 2 2 2
1 SNP-1.2370958. 0 2371959 2 2 2 2 2 2 2 2 2 2 2 2 2 2 2 2 2 2 2 2 2 2 2 2 2 2 2 2 2 2 2 2 2 2 2 2 2 2 1 1 2 2 2 2 2 2 2 2 1 1 1 1 2 2 2 2 2 2 1 1 2 2
1 SNP-1.2371616. 0 2372617 2 2 2 2 1 1 2 2 2 2 2 2 1 2 2 2 2 2 2 2 2 2 2 2 2 2 2 2 2 2 2 2 2 2 2 2 2 2 2 2 2 2 2 2 2 2 2 2 2 2 2 2 2 2 0 0 1 1 2 2 2 2
1 SNP-1.2372232. 0 2373233 2 2 2 2 2 2 2 2 2 2 1 1 2 2 1 1 2 2 2 2 2 2 2 2 1 1 1 1 2 2 2 2 1 1 2 2 2 2 2 2 2 2 2 2 2 2 2 2 2 2 2 2 2 2 1 1 2 2 2 2 2 2
1 SNP-1.2372394. 0 2373395 2 2 2 2 1 1 2 2 2 2 2 2 2 2 2 2 2 2 0 0 2 2 0 0 2 2 2 2 2 2 2 2 2 2 1 1 2 2 1 1 2 2 2 2 2 2 2 2 1 1 1 1 2 2 2 2 1 1 1 1 2 2
1 SNP-1.2373615. 0 2374616 2 2 0 0 1 1 2 2 2 2 2 2 2 2 2 2 2 2 0 0 2 2 2 2 2 2 2 2 2 2 2 2 2 2 2 2 2 2 1 1 2 2 2 2 2 2 2 2 1 1 1 1 2 2 2 2 2 2 1 1 2 2
1 SNP-1.2374065. 0 2375066 2 2 2 2 2 2 2 2 2 2 2 2 2 2 2 2 2 2 2 2 2 2 2 2 2 2 2 2 2 2 2 2 2 2 1 1 2 2 2 2 2 2 2 2 2 2 2 2 2 2 2 2 2 2 2 2 1 1 2 2 2 2
1 SNP-1.2374167. 0 2375168 2 2 0 0 2 2 2 2 2 2 2 2 2 2 2 2 1 1 0 0 2 2 0 0 0 0 2 2 0 0 2 2 2 2 2 2 2 2 2 2 2 2 2 2 2 2 2 2 2 2 2 2 2 2 2 2 2 2 0 0 1 1
1 SNP-1.2374257. 0 2375258 2 2 2 2 2 2 2 2 2 2 2 2 2 2 2 2 2 2 2 2 2 2 2 2 2 2 2 2 2 2 2 2 2 2 2 2 2 2 1 1 2 2 2 2 2 2 2 2 1 1 1 1 2 2 2 2 2 2 2 2 2 2
1 SNP-1.2377138. 0 2378139 1 1 1 1 1 1 1 1 1 1 2 2 1 1 2 2 1 1 1 1 1 1 1 1 2 2 2 2 1 1 1 1 2 2 1 1 2 2 2 2 2 2 2 2 2 2 2 2 2 2 2 2 2 2 2 2 1 1 1 1 2 2
1 SNP-1.2377285. 0 2378286 1 1 1 1 2 2 1 1 1 1 2 2 1 1 2 2 1 1 1 1 1 1 1 1 2 2 2 2 1 1 1 1 2 2 2 2 2 2 2 2 2 2 2 2 2 2 2 2 2 2 2 2 2 2 2 2 2 2 1 2 2 2
1 SNP-1.2377460. 0 2378461 2 2 2 2 2 2 2 2 2 2 2 2 2 2 2 2 2 2 2 2 2 2 2 2 2 2 2 2 1 2 2 2 2 2 2 2 2 2 2 2 2 2 2 2 2 2 2 2 2 2 2 2 2 2 1 2 2 2 1 1 0 0
1 SNP-1.2378973. 0 2379974 1 1 1 1 2 2 1 1 1 1 0 0 1 1 2 2 1 1 1 1 1 1 1 1 2 2 2 2 1 1 1 1 2 2 2 2 2 2 1 1 2 2 2 2 2 2 2 2 1 1 1 1 2 2 2 2 2 2 2 2 2 2
1 SNP-1.2379819. 0 2380820 2 2 2 2 2 2 2 2 2 2 1 1 2 2 1 1 2 2 2 2 2 2 2 2 1 2 1 1 2 2 2 2 1 1 2 2 2 2 2 2 2 2 2 2 2 2 2 2 2 2 2 2 2 2 1 1 1 1 2 2 2 2
1 SNP-1.2381922. 0 2382923 1 1 1 1 2 2 1 1 1 1 2 2 1 1 2 2 1 1 1 1 1 1 1 1 2 2 2 2 1 1 1 1 2 2 2 2 2 2 1 1 2 2 2 2 2 2 2 2 1 1 1 1 2 2 2 2 2 2 2 2 2 2
1 SNP-1.2383276. 0 2384277 1 1 1 1 2 2 1 1 1 1 2 2 1 1 2 2 1 1 1 1 1 1 1 1 0 0 2 2 1 1 1 1 2 2 2 2 2 2 1 1 2 2 2 2 2 2 2 2 1 1 1 1 2 2 2 2 2 2 2 2 2 2
1 SNP-1.2383648. 0 2384649 2 2 2 2 2 2 2 2 2 2 2 2 2 2 2 2 2 2 2 2 1 1 1 2 0 0 2 2 1 2 2 2 2 2 2 2 2 2 2 2 2 2 2 2 2 2 2 2 2 2 2 2 2 2 0 0 2 2 1 2 2 2
1 SNP-1.2383807. 0 2384808 2 2 2 2 1 1 2 2 2 2 1 1 2 2 1 1 2 2 2 2 2 2 2 2 1 1 1 1 2 2 2 2 1 1 2 2 2 2 2 2 2 2 2 2 2 2 2 2 2 2 2 2 2 2 1 1 2 2 2 2 2 2
1 SNP-1.2384133. 0 2385134 2 2 2 2 1 1 2 2 2 2 1 1 2 2 1 1 2 2 2 2 2 2 2 2 1 1 1 1 2 2 2 2 1 1 2 2 2 2 2 2 2 2 2 2 2 2 2 2 2 2 2 2 2 2 1 1 2 2 2 2 2 2
1 SNP-1.2384607. 0 2385608 2 2 2 2 2 2 2 2 2 2 2 2 2 2 2 2 2 2 2 2 2 2 2 2 2 2 2 2 1 2 2 2 2 2 2 2 1 1 2 2 1 1 2 2 2 2 2 2 2 2 2 2 2 2 2 2 2 2 2 2 2 2
1 SNP-1.2384856. 0 2385857 2 2 2 2 2 2 2 2 2 2 1 1 2 2 0 0 2 2 2 2 2 2 2 2 1 1 1 1 2 2 2 2 1 1 2 2 1 1 2 2 1 1 2 2 2 2 2 2 2 2 2 2 2 2 1 1 2 2 2 2 0 0
1 SNP-1.2385302. 0 2386303 2 2 2 2 2 2 2 2 2 2 1 1 2 2 1 1 2 2 2 2 2 2 2 2 1 1 1 1 2 2 2 2 1 1 2 2 2 2 2 2 2 2 2 2 2 2 2 2 2 2 2 2 2 2 1 1 2 2 2 2 2 2
1 SNP-1.2387355. 0 2388356 2 2 1 1 2 2 1 1 1 1 2 2 1 1 2 2 2 2 1 1 1 1 0 0 2 2 2 2 1 1 1 1 2 2 2 2 2 2 2 2 2 2 2 2 2 2 2 2 2 2 2 2 2 2 2 2 2 2 2 2 2 2
1 SNP-1.2387488. 0 2388489 2 2 2 2 2 2 2 2 2 2 1 1 2 2 1 1 2 2 2 2 2 2 2 2 1 1 1 1 2 2 2 2 1 1 1 1 1 1 2 2 1 1 1 1 1 1 1 1 2 2 2 2 1 1 0 0 2 2 2 2 1 1
1 SNP-1.2387839. 0 2388840 2 2 2 2 2 2 2 2 2 2 1 1 2 2 1 1 2 2 2 2 2 2 2 2 1 1 1 1 2 2 2 2 1 1 2 2 1 1 2 2 1 1 1 1 1 1 1 1 2 2 2 2 1 1 1 1 2 2 2 2 1 2
1 SNP-1.2388523. 0 2389524 0 0 2 2 2 2 2 2 2 2 1 1 2 2 1 1 2 2 2 2 2 2 2 2 1 1 1 1 2 2 2 2 1 1 2 2 1 1 2 2 1 1 2 2 2 2 2 2 2 2 2 2 2 2 1 1 0 0 2 2 2 2
1 SNP-1.2389264. 0 2390265 1 1 1 1 2 2 1 1 1 1 2 2 1 1 2 2 1 1 1 1 1 1 1 1 2 2 2 2 1 1 1 1 2 2 2 2 2 2 1 1 2 2 2 2 2 2 2 2 1 1 1 1 2 2 2 2 2 2 1 1 2 2
1 SNP-1.2389990. 0 2390991 2 2 2 2 0 0 2 2 2 2 1 1 2 2 1 1 2 2 2 2 2 2 2 2 1 1 1 1 2 2 2 2 1 1 2 2 1 1 2 2 1 1 1 1 1 1 1 1 2 2 2 2 1 1 1 1 1 1 2 2 1 1
1 SNP-1.2393307. 0 2394308 1 1 1 1 2 2 1 1 1 1 2 2 1 1 2 2 1 1 1 1 1 1 1 1 2 2 2 2 1 1 1 1 2 2 2 2 2 2 1 1 2 2 2 2 2 2 2 2 1 1 1 1 2 2 2 2 2 2 1 1 2 2
1 SNP-1.2394776. 0 2395777 1 1 1 1 2 2 1 1 1 1 0 0 1 1 2 2 1 1 1 1 1 1 1 1 2 2 2 2 1 1 1 1 2 2 2 2 2 2 1 1 2 2 0 0 2 2 2 2 1 1 1 1 2 2 2 2 2 2 2 2 2 2
1 SNP-1.2395349. 0 2396350 2 2 2 2 1 1 2 2 2 2 2 2 2 2 2 2 0 0 2 2 2 2 0 0 0 0 2 2 2 2 2 2 2 2 1 1 2 2 2 2 2 2 2 2 2 2 2 2 2 2 2 2 2 2 2 2 2 2 2 2 1 2
1 SNP-1.2396419. 0 2397420 0 0 1 1 2 2 1 1 1 1 2 2 1 1 2 2 1 1 0 0 1 1 0 0 0 0 2 2 1 1 0 0 2 2 2 2 2 2 1 1 2 2 2 2 2 2 2 2 1 1 1 1 2 2 2 2 2 2 0 0 2 2
1 SNP-1.2396569. 0 2397570 2 2 2 2 2 2 2 2 2 2 1 2 2 2 1 1 2 2 2 2 2 2 2 2 2 2 1 1 2 2 2 2 1 1 2 2 2 2 2 2 2 2 2 2 2 2 2 2 2 2 2 2 2 2 0 0 2 2 2 2 2 2
1 SNP-1.2396756. 0 2397757 2 2 0 0 2 2 2 2 2 2 1 1 1 2 1 1 1 2 2 2 2 2 0 0 1 1 1 1 1 2 0 0 1 1 1 2 2 2 2 2 2 2 2 2 2 2 2 2 2 2 2 2 2 2 1 1 2 2 1 2 2 2
1 SNP-1.2397066. 0 2398067 1 2 1 2 1 1 1 2 0 0 2 2 1 2 2 2 1 2 1 1 0 0 1 2 2 2 2 2 1 2 1 2 2 2 1 1 2 2 0 0 2 2 2 2 2 2 2 2 0 0 0 0 2 2 2 2 2 2 2 2 2 2
1 SNP-1.2397618. 0 2398619 2 2 2 2 2 2 0 0 0 0 0 0 2 2 2 2 2 2 2 2 1 1 2 2 0 0 2 2 0 0 2 2 2 2 0 0 2 2 0 0 2 2 2 2 2 2 2 2 0 0 2 2 2 2 1 1 2 2 1 1 2 2
1 SNP-1.2397685. 0 2398686 1 2 1 2 2 2 1 2 1 2 1 1 1 2 1 1 1 2 1 2 1 2 0 0 1 1 1 1 1 2 1 2 1 1 2 2 1 1 1 2 1 1 2 2 2 2 2 2 1 2 1 2 2 2 1 1 2 2 1 2 2 2
1 SNP-1.2398305. 0 2399306 1 1 0 0 2 2 2 2 1 1 0 0 1 1 2 2 2 2 1 1 0 0 0 0 1 1 2 2 1 1 1 1 2 2 2 2 2 2 2 2 2 2 2 2 2 2 2 2 1 1 2 2 2 2 1 1 2 2 0 0 2 2
1 SNP-1.2400716. 0 2401717 1 1 0 0 2 2 2 2 0 0 1 1 0 0 2 2 1 1 1 1 1 1 0 0 2 2 2 2 0 0 1 1 2 2 2 2 2 2 2 2 2 2 2 2 2 2 2 2 2 2 0 0 2 2 2 2 2 2 0 0 2 2
1 SNP-1.2401048. 0 2402049 2 2 2 2 2 2 2 2 2 2 2 2 2 2 2 2 2 2 2 2 2 2 2 2 2 2 2 2 2 2 2 2 2 2 2 2 2 2 2 2 2 2 1 1 1 1 1 1 2 2 2 2 1 1 0 0 2 2 2 2 1 2
1 SNP-1.2401116. 0 2402117 2 2 2 2 1 1 2 2 2 2 2 2 2 2 2 2 2 2 2 2 2 2 2 2 2 2 2 2 2 2 2 2 2 2 1 1 2 2 2 2 2 2 2 2 2 2 2 2 2 2 2 2 2 2 2 2 2 2 2 2 2 2
1 SNP-1.2401760. 0 2402761 1 1 1 1 2 2 1 1 1 1 1 2 1 1 2 2 1 1 1 1 1 1 1 1 2 2 2 2 1 1 1 1 2 2 2 2 2 2 1 1 2 2 2 2 2 2 2 2 1 1 1 1 2 2 0 0 2 2 2 2 2 2
1 SNP-1.2402570. 0 2403571 1 1 1 1 2 2 1 1 1 1 2 2 1 1 2 2 1 1 1 1 1 1 1 1 2 2 2 2 1 1 1 1 2 2 2 2 2 2 1 1 2 2 2 2 2 2 2 2 1 1 1 1 2 2 2 2 1 1 2 2 2 2
1 SNP-1.2402942. 0 2403943 2 2 2 2 1 1 2 2 2 2 1 1 2 2 1 1 2 2 2 2 2 2 2 2 1 1 1 1 2 2 2 2 1 1 2 2 1 1 2 2 1 1 2 2 2 2 2 2 2 2 2 2 2 2 1 1 2 2 2 2 2 2
1 SNP-1.2403404. 0 2404405 2 2 2 2 2 2 2 2 2 2 2 2 2 2 2 2 2 2 2 2 2 2 2 2 2 2 2 2 2 2 2 2 2 2 2 2 2 2 2 2 2 2 1 1 1 1 1 1 2 2 2 2 1 1 0 0 2 2 2 2 1 1
1 SNP-1.2403444. 0 2404445 2 2 2 2 2 2 2 2 2 2 1 1 2 2 1 1 2 2 2 2 2 2 2 2 0 0 1 1 2 2 2 2 1 1 2 2 1 1 2 2 1 1 2 2 2 2 2 2 2 2 2 2 2 2 1 2 2 2 2 2 2 2
1 SNP-1.2403456. 0 2404457 2 2 2 2 1 1 2 2 2 2 1 1 2 2 1 1 2 2 2 2 2 2 2 2 1 1 1 1 2 2 2 2 1 1 1 1 1 1 2 2 1 2 1 1 1 1 1 1 2 2 2 2 1 1 1 2 1 2 1 1 0 0
1 SNP-1.2403712. 0 2404713 2 2 0 0 2 2 1 2 0 0 2 2 0 0 2 2 1 2 0 0 0 0 1 2 2 2 2 2 0 0 1 2 2 2 2 2 2 2 0 0 2 2 2 2 2 2 2 2 0 0 0 0 2 2 2 2 1 1 2 2 2 2
1 SNP-1.2403914. 0 2404915 2 2 2 2 2 2 2 2 2 2 2 2 2 2 2 2 2 2 2 2 2 2 2 2 2 2 2 2 2 2 2 2 2 2 2 2 2 2 2 2 2 2 1 1 1 1 1 1 2 2 2 2 1 1 2 2 2 2 2 2 1 1
1 SNP-1.2404164. 0 2405165 1 1 1 1 2 2 1 1 1 1 2 2 1 1 2 2 1 1 1 1 1 1 1 1 2 2 2 2 1 1 1 1 2 2 2 2 2 2 1 1 2 2 2 2 2 2 2 2 1 1 1 1 2 2 2 2 2 2 2 2 2 2
1 SNP-1.2405346. 0 2406347 2 2 2 2 2 2 2 2 2 2 2 2 0 0 2 2 1 1 0 0 0 0 2 2 1 1 2 2 2 2 2 2 2 2 1 1 2 2 2 2 2 2 2 2 2 2 2 2 2 2 2 2 2 2 2 2 2 2 0 0 2 2
1 SNP-1.2405873. 0 2406874 2 2 2 2 2 2 2 2 2 2 1 1 2 2 1 1 2 2 2 2 2 2 2 2 1 1 1 1 2 2 2 2 1 1 2 2 1 1 2 2 1 1 2 2 2 2 2 2 2 2 2 2 2 2 1 1 2 2 2 2 2 2
1 SNP-1.2406779. 0 2407780 1 1 1 1 2 2 1 1 1 1 2 2 1 1 2 2 1 1 1 1 1 1 1 1 2 2 2 2 1 1 1 1 2 2 2 2 2 2 1 1 2 2 2 2 2 2 2 2 1 1 1 1 2 2 1 2 2 2 2 2 0 0
1 SNP-1.2408700. 0 2409701 0 0 0 0 2 2 1 1 0 0 2 2 2 2 2 2 0 0 1 1 2 2 1 1 2 2 2 2 0 0 1 1 2 2 2 2 0 0 0 0 1 1 2 2 2 2 2 2 0 0 1 1 2 2 2 2 2 2 0 0 2 2
1 SNP-1.2408707. 0 2409708 0 0 1 1 2 2 1 1 1 1 2 2 1 1 2 2 1 1 0 0 0 0 0 0 2 2 2 2 0 0 1 1 2 2 2 2 1 1 0 0 1 1 2 2 2 2 2 2 1 1 1 1 2 2 2 2 2 2 1 1 0 0
1 SNP-1.2408818. 0 2409819 2 2 2 2 2 2 2 2 2 2 1 1 2 2 1 1 2 2 2 2 0 0 2 2 1 2 1 1 2 2 2 2 1 1 2 2 2 2 2 2 2 2 2 2 2 2 2 2 2 2 2 2 2 2 0 0 2 2 2 2 2 2
1 SNP-1.2409392. 0 2410393 2 2 2 2 1 1 2 2 2 2 2 2 2 2 2 2 2 2 0 0 1 1 2 2 2 2 2 2 2 2 2 2 0 0 2 2 2 2 2 2 2 2 2 2 2 2 2 2 0 0 2 2 2 2 2 2 2 2 2 2 2 2
1 SNP-1.2413020. 0 2414021 2 2 2 2 2 2 2 2 2 2 0 0 2 2 1 1 2 2 2 2 2 2 2 2 0 0 1 1 2 2 2 2 1 1 2 2 2 2 2 2 2 2 2 2 2 2 2 2 2 2 2 2 2 2 2 2 0 0 2 2 2 2
1 SNP-1.2413313. 0 2414314 1 1 1 1 2 2 1 1 1 1 2 2 1 1 2 2 1 1 1 1 1 1 1 1 2 2 2 2 0 0 1 1 2 2 2 2 2 2 1 1 2 2 2 2 2 2 2 2 1 1 1 1 2 2 0 0 2 2 2 2 2 2
1 SNP-1.2414531. 0 2415532 2 2 2 2 2 2 2 2 2 2 1 1 2 2 1 1 2 2 2 2 2 2 2 2 1 1 1 1 2 2 2 2 1 1 2 2 2 2 2 2 2 2 2 2 2 2 2 2 2 2 2 2 2 2 0 0 1 1 2 2 2 2
1 SNP-1.2414850. 0 2415851 0 0 2 2 2 2 2 2 2 2 1 1 2 2 1 1 2 2 2 2 2 2 2 2 1 1 1 1 2 2 2 2 1 1 2 2 2 2 2 2 2 2 2 2 2 2 2 2 2 2 2 2 2 2 2 2 1 1 2 2 2 2
1 SNP-1.2415218. 0 2416219 2 2 2 2 2 2 2 2 2 2 0 0 2 2 1 1 2 2 2 2 1 1 2 2 1 1 1 1 2 2 2 2 1 1 2 2 2 2 0 0 0 0 2 2 2 2 2 2 2 2 0 0 2 2 2 2 0 0 2 2 2 2
1 SNP-1.2415275. 0 2416276 2 2 2 2 2 2 2 2 2 2 2 2 0 0 1 1 2 2 2 2 2 2 2 2 0 0 1 1 2 2 2 2 1 1 2 2 2 2 2 2 2 2 2 2 2 2 2 2 2 2 2 2 2 2 0 0 2 2 2 2 2 2
1 SNP-1.2415711. 0 2416712 0 0 2 2 1 1 0 0 2 2 2 2 2 2 2 2 2 2 2 2 0 0 2 2 2 2 2 2 0 0 2 2 2 2 1 1 1 1 2 2 1 1 1 1 1 1 1 1 2 2 2 2 1 1 2 2 2 2 1 1 1 1
1 SNP-1.2418219. 0 2419220 2 2 2 2 1 1 2 2 2 2 2 2 2 2 1 1 2 2 2 2 2 2 2 2 2 2 2 2 2 2 2 2 2 2 2 2 2 2 2 2 1 1 2 2 2 2 2 2 1 1 2 2 2 2 2 2 2 2 1 1 1 1
1 SNP-1.2418668. 0 2419669 2 2 2 2 2 2 2 2 2 2 0 0 2 2 1 1 2 2 0 0 0 0 2 2 1 1 1 1 2 2 2 2 1 1 2 2 2 2 2 2 2 2 2 2 2 2 2 2 2 2 2 2 2 2 2 2 2 2 2 2 2 2
1 SNP-1.2419188. 0 2420189 2 2 2 2 2 2 2 2 2 2 2 2 2 2 1 1 2 2 2 2 2 2 2 2 1 1 1 1 2 2 2 2 1 1 2 2 2 2 2 2 2 2 2 2 2 2 2 2 2 2 2 2 2 2 0 0 1 1 2 2 2 2
1 SNP-1.2421597. 0 2422598 1 1 1 1 0 0 1 1 1 1 0 0 1 1 2 2 1 1 1 1 1 1 1 1 2 2 2 2 1 1 1 1 2 2 2 2 2 2 1 1 2 2 2 2 2 2 2 2 1 1 1 1 0 0 2 2 2 2 2 2 2 2
1 SNP-1.2421718. 0 2422719 2 2 2 2 2 2 2 2 2 2 1 1 2 2 1 1 2 2 2 2 2 2 2 2 1 1 1 1 2 2 2 2 1 1 2 2 2 2 1 2 2 2 2 2 2 2 2 2 2 2 2 2 2 2 1 1 2 2 2 2 2 2
1 SNP-1.2421982. 0 2422983 1 1 1 1 2 2 1 1 1 1 2 2 1 1 2 2 1 1 1 1 1 1 1 1 2 2 2 2 1 1 1 1 2 2 2 2 2 2 1 1 2 2 2 2 2 2 2 2 1 1 1 1 2 2 2 2 2 2 2 2 2 2
1 SNP-1.2422519. 0 2423520 2 2 2 2 0 0 2 2 2 2 1 1 2 2 1 1 2 2 2 2 2 2 2 2 1 1 1 1 2 2 2 2 1 1 0 0 2 2 2 2 2 2 1 1 1 1 1 1 2 2 2 2 1 1 1 1 2 2 2 2 0 0
1 SNP-1.2423181. 0 2424182 1 1 1 1 0 0 1 1 1 1 2 2 1 1 2 2 1 1 1 1 1 1 1 1 2 2 2 2 1 1 1 1 2 2 2 2 2 2 1 1 2 2 2 2 2 2 2 2 1 1 1 1 2 2 2 2 2 2 2 2 2 2
1 SNP-1.2423564. 0 2424565 2 2 2 2 2 2 2 2 2 2 2 2 2 2 2 2 2 2 2 2 2 2 2 2 2 2 2 2 2 2 2 2 2 2 2 2 1 1 1 1 1 1 1 1 1 1 1 1 1 1 1 1 1 1 2 2 1 1 0 0 0 0
1 SNP-1.2423878. 0 2424879 2 2 2 2 2 2 2 2 2 2 1 1 2 2 0 0 2 2 2 2 2 2 2 2 1 1 1 1 2 2 2 2 1 1 2 2 1 1 2 2 1 1 1 1 1 1 1 1 2 2 2 2 1 1 0 0 1 1 1 1 1 2
1 SNP-1.2424218. 0 2425219 1 1 1 1 1 1 1 1 1 1 2 2 1 1 2 2 1 1 1 1 1 1 1 1 2 2 2 2 1 1 1 1 2 2 0 0 2 2 2 2 2 2 2 2 2 2 2 2 2 2 2 2 2 2 2 2 2 2 2 2 1 1
1 SNP-1.2424839. 0 2425840 2 2 2 2 2 2 2 2 2 2 0 0 2 2 2 2 2 2 0 0 2 2 0 0 2 2 2 2 2 2 2 2 2 2 2 2 2 2 1 1 0 0 2 2 2 2 2 2 1 1 2 2 2 2 1 1 2 2 0 0 2 2
1 SNP-1.2425044. 0 2426045 2 2 2 2 2 2 2 2 2 2 1 1 2 2 1 1 2 2 2 2 2 2 2 2 1 1 1 1 2 2 2 2 1 1 2 2 2 2 2 2 2 2 2 2 2 2 2 2 2 2 2 2 2 2 1 1 2 2 2 2 2 2
1 SNP-1.2425071. 0 2426072 2 2 2 2 2 2 2 2 2 2 2 2 2 2 2 2 2 2 2 2 2 2 2 2 2 2 2 2 2 2 2 2 0 0 2 2 1 1 2 2 1 1 1 1 1 1 1 1 2 2 2 2 1 1 2 2 1 1 2 2 2 2
1 SNP-1.2425406. 0 2426407 2 2 2 2 1 1 2 2 2 2 0 0 0 0 2 2 2 2 2 2 2 2 2 2 2 2 2 2 0 0 2 2 2 2 1 1 2 2 2 2 2 2 2 2 2 2 2 2 2 2 2 2 2 2 2 2 2 2 2 2 2 2
1 SNP-1.2425564. 0 2426565 0 0 2 2 0 0 2 2 0 0 2 2 0 0 2 2 2 2 2 2 0 0 0 0 2 2 2 2 2 2 2 2 2 2 2 2 2 2 2 2 2 2 1 1 1 1 1 1 2 2 0 0 1 1 2 2 2 2 2 2 0 0
1 SNP-1.2425585. 0 2426586 2 2 2 2 2 2 2 2 2 2 0 0 2 2 2 2 2 2 2 2 2 2 2 2 2 2 2 2 2 2 2 2 2 2 1 1 2 2 2 2 2 2 2 2 2 2 2 2 2 2 2 2 2 2 1 1 2 2 0 0 2 2
1 SNP-1.2425618. 0 2426619 0 0 2 2 0 0 2 2 2 2 1 1 2 2 1 1 2 2 2 2 2 2 2 2 1 1 1 1 2 2 2 2 1 1 2 2 2 2 2 2 2 2 2 2 2 2 2 2 2 2 2 2 2 2 0 0 2 2 0 0 2 2
1 SNP-1.2426225. 0 2427226 2 2 2 2 2 2 0 0 2 2 2 2 2 2 2 2 2 2 2 2 2 2 2 2 2 2 2 2 2 2 2 2 2 2 2 2 1 1 2 2 1 1 1 1 1 1 1 1 2 2 2 2 1 1 2 2 1 1 2 2 1 1
1 SNP-1.2426930. 0 2427931 2 2 2 2 2 2 0 0 2 2 2 2 0 0 2 2 2 2 2 2 2 2 2 2 2 2 2 2 0 0 2 2 2 2 2 2 1 1 2 2 1 1 1 1 1 1 1 1 2 2 0 0 0 0 2 2 2 2 2 2 0 0
1 SNP-1.2427096. 0 2428097 2 2 2 2 2 2 2 2 0 0 2 2 2 2 2 2 2 2 2 2 2 2 2 2 2 2 2 2 2 2 2 2 2 2 2 2 1 1 2 2 1 1 1 1 1 1 1 1 2 2 2 2 1 1 2 2 2 2 2 2 0 0
1 SNP-1.2427235. 0 2428236 0 0 2 2 2 2 2 2 0 0 2 2 2 2 2 2 2 2 2 2 2 2 2 2 2 2 2 2 2 2 2 2 2 2 2 2 1 1 2 2 1 1 1 1 1 1 1 1 2 2 2 2 1 1 2 2 2 2 2 2 1 1
1 SNP-1.2428260. 0 2429261 0 0 1 1 1 1 0 0 1 1 2 2 0 0 2 2 0 0 1 1 0 0 1 1 2 2 2 2 0 0 0 0 2 2 2 2 2 2 0 0 2 2 2 2 2 2 2 2 1 1 1 1 2 2 2 2 2 2 2 2 2 2
1 SNP-1.2428822. 0 2429823 0 0 2 2 0 0 2 2 2 2 2 2 2 2 1 1 2 2 2 2 2 2 0 0 1 1 1 1 2 2 2 2 1 1 2 2 1 1 2 2 2 2 1 1 1 1 1 1 2 2 2 2 1 1 1 1 1 1 0 0 1 1
1 SNP-1.2429318. 0 2430319 1 1 0 0 1 1 1 1 1 1 2 2 0 0 2 2 1 1 1 1 0 0 0 0 2 2 2 2 1 1 1 1 2 2 1 1 2 2 1 1 2 2 2 2 2 2 2 2 0 0 0 0 0 0 2 2 2 2 0 0 0 0
1 SNP-1.2431733. 0 2432734 2 2 2 2 2 2 2 2 2 2 2 2 2 2 2 2 2 2 2 2 2 2 2 2 2 2 2 2 2 2 2 2 2 2 2 2 1 1 2 2 1 1 2 2 2 2 2 2 2 2 2 2 2 2 2 2 2 2 2 2 2 2
1 SNP-1.2431802. 0 2432803 0 0 0 0 0 0 0 0 2 2 2 2 2 2 2 2 2 2 2 2 2 2 0 0 2 2 2 2 0 0 2 2 2 2 2 2 2 2 2 2 2 2 1 1 1 1 1 1 2 2 2 2 1 1 2 2 2 2 2 2 1 1
1 SNP-1.2431855. 0 2432856 2 2 2 2 2 2 2 2 2 2 1 1 2 2 1 1 2 2 2 2 2 2 2 2 1 1 1 1 2 2 2 2 1 1 2 2 1 1 2 2 0 0 1 1 1 1 1 1 2 2 2 2 1 1 0 0 0 0 0 0 0 0
1 SNP-1.2431979. 0 2432980 0 0 2 2 2 2 2 2 2 2 2 2 2 2 2 2 2 2 0 0 2 2 0 0 2 2 2 2 2 2 2 2 2 2 0 0 1 1 2 2 1 1 1 1 1 1 1 1 0 0 2 2 1 1 2 2 2 2 0 0 1 1
1 SNP-1.2432086. 0 2433087 2 2 2 2 2 2 2 2 2 2 0 0 2 2 1 1 2 2 2 2 2 2 2 2 0 0 1 1 2 2 2 2 0 0 0 0 1 1 2 2 1 1 1 1 1 1 1 1 0 0 2 2 2 2 1 1 2 2 0 0 1 1
1 SNP-1.2432720. 0 2433721 2 2 2 2 2 2 2 2 2 2 2 2 2 2 2 2 2 2 2 2 2 2 0 0 2 2 2 2 2 2 2 2 2 2 2 2 1 1 2 2 1 1 0 0 1 1 1 1 2 2 2 2 0 0 2 2 2 2 0 0 2 2
1 SNP-1.2432735. 0 2433736 1 1 1 1 0 0 0 0 2 2 2 2 0 0 2 2 0 0 2 2 2 2 1 1 2 2 2 2 1 1 0 0 2 2 1 1 2 2 2 2 2 2 2 2 2 2 2 2 2 2 0 0 2 2 2 2 2 2 2 2 2 2
1 SNP-1.2433338. 0 2434339 2 2 2 2 2 2 2 2 2 2 2 2 2 2 2 2 2 2 2 2 2 2 2 2 2 2 2 2 2 2 2 2 2 2 2 2 2 2 2 2 2 2 1 1 1 1 1 1 2 2 2 2 1 1 2 2 2 2 2 2 2 2
1 SNP-1.2437071. 0 2438072 2 2 0 0 2 2 2 2 2 2 1 1 2 2 1 1 2 2 2 2 0 0 0 0 1 1 1 1 0 0 2 2 1 1 0 0 2 2 2 2 2 2 2 2 2 2 2 2 0 0 2 2 2 2 1 1 2 2 2 2 2 2
1 SNP-1.2437381. 0 2438382 2 2 2 2 2 2 2 2 2 2 1 1 2 2 1 1 2 2 2 2 2 2 2 2 1 1 1 1 2 2 2 2 1 1 2 2 1 1 2 2 1 1 2 2 2 2 2 2 2 2 2 2 2 2 1 1 2 2 2 2 2 2
1 SNP-1.2439944. 0 2440945 2 2 2 2 2 2 2 2 2 2 2 2 2 2 2 2 2 2 2 2 2 2 2 2 2 2 2 2 2 2 2 2 2 2 2 2 2 2 2 2 2 2 1 1 1 1 1 1 2 2 2 2 0 0 2 2 2 2 2 2 2 2
1 SNP-1.2442655. 0 2443656 2 2 2 2 0 0 2 2 2 2 1 1 2 2 2 2 0 0 2 2 2 2 2 2 2 2 2 2 2 2 2 2 2 2 2 2 0 0 2 2 1 1 0 0 2 2 2 2 0 0 2 2 2 2 2 2 2 2 2 2 2 2
1 SNP-1.2443947. 0 2444948 2 2 2 2 0 0 2 2 2 2 2 2 2 2 2 2 2 2 2 2 2 2 2 2 2 2 2 2 2 2 2 2 2 2 2 2 0 0 1 1 2 2 1 1 2 2 2 2 2 2 1 1 2 2 2 2 2 2 2 2 2 2
1 SNP-1.2444734. 0 2445735 2 2 2 2 2 2 2 2 2 2 2 2 2 2 2 2 2 2 2 2 2 2 2 2 0 0 2 2 2 2 2 2 2 2 0 0 2 2 2 2 2 2 1 1 1 1 1 1 2 2 2 2 1 1 2 2 1 1 2 2 1 1
1 SNP-1.2445036. 0 2446037 2 2 2 2 1 1 2 2 2 2 2 2 2 2 1 1 2 2 2 2 0 0 2 2 2 2 2 2 2 2 2 2 2 2 1 1 1 1 2 2 1 1 1 1 1 1 1 1 1 1 1 1 1 1 2 2 1 1 0 0 0 0
1 SNP-1.2445393. 0 2446394 2 2 2 2 2 2 2 2 2 2 2 2 2 2 2 2 2 2 2 2 2 2 2 2 2 2 2 2 2 2 2 2 2 2 2 2 2 2 2 2 2 2 1 1 2 2 1 1 2 2 2 2 1 1 2 2 2 2 2 2 2 2
1 SNP-1.2446152. 0 2447153 2 2 2 2 2 2 2 2 2 2 2 2 2 2 2 2 2 2 2 2 2 2 2 2 2 2 2 2 2 2 2 2 2 2 2 2 2 2 2 2 2 2 1 1 1 1 1 1 2 2 2 2 1 1 2 2 2 2 2 2 1 1
1 SNP-1.2446201. 0 2447202 2 2 2 2 2 2 2 2 2 2 2 2 2 2 2 2 2 2 2 2 2 2 2 2 2 2 2 2 2 2 2 2 2 2 2 2 2 2 2 2 2 2 1 1 1 1 2 2 2 2 2 2 0 0 2 2 2 2 0 0 2 2
1 SNP-1.2447728. 0 2448729 1 1 1 1 2 2 1 1 1 1 2 2 1 1 2 2 1 1 1 1 1 1 1 1 2 2 2 2 1 1 1 1 2 2 2 2 2 2 1 1 2 2 2 2 2 2 2 2 1 1 1 1 2 2 2 2 2 2 2 2 2 2
1 SNP-1.2449107. 0 2450108 1 1 1 1 2 2 1 1 1 1 2 2 1 1 2 2 1 1 1 1 1 1 1 1 2 2 2 2 1 1 1 1 2 2 2 2 2 2 1 1 2 2 2 2 2 2 2 2 1 1 1 1 2 2 2 2 2 2 2 2 2 2
1 SNP-1.2450699. 0 2451700 2 2 2 2 2 2 2 2 2 2 2 2 2 2 2 2 2 2 2 2 2 2 2 2 2 2 2 2 2 2 2 2 2 2 2 2 0 0 0 0 2 2 1 1 1 1 1 1 0 0 2 2 2 2 2 2 1 1 2 2 2 2
1 SNP-1.2450825. 0 2451826 2 2 2 2 2 2 2 2 2 2 2 2 2 2 2 2 2 2 2 2 2 2 2 2 2 2 2 2 2 2 2 2 2 2 2 2 2 2 2 2 2 2 1 1 1 1 1 1 2 2 2 2 0 0 2 2 2 2 2 2 2 2
1 SNP-1.2453600. 0 2454601 2 2 2 2 2 2 2 2 2 2 0 0 2 2 1 1 2 2 2 2 2 2 2 2 0 0 1 1 2 2 2 2 2 2 1 1 2 2 0 0 2 2 2 2 2 2 2 2 2 2 2 2 2 2 1 1 2 2 2 2 0 0
1 SNP-1.2453625. 0 2454626 2 2 2 2 2 2 2 2 2 2 2 2 2 2 2 2 2 2 2 2 2 2 2 2 2 2 2 2 2 2 2 2 2 2 2 2 2 2 2 2 2 2 1 1 1 1 1 1 2 2 2 2 2 2 2 2 0 0 1 1 2 2
1 SNP-1.2454133. 0 2455134 2 2 2 2 2 2 2 2 2 2 1 1 2 2 1 1 2 2 0 0 2 2 2 2 1 1 1 1 2 2 2 2 1 1 2 2 1 1 2 2 1 1 2 2 2 2 2 2 2 2 2 2 2 2 0 0 2 2 2 2 2 2
1 SNP-1.2458439. 0 2459440 2 2 2 2 0 0 2 2 2 2 1 1 2 2 1 1 2 2 2 2 2 2 2 2 1 1 1 1 2 2 2 2 1 1 1 1 1 1 2 2 1 1 2 2 2 2 2 2 2 2 2 2 2 2 0 0 2 2 2 2 2 2
1 SNP-1.2458827. 0 2459828 2 2 2 2 1 1 2 2 2 2 1 1 2 2 1 1 2 2 2 2 2 2 2 2 1 1 1 1 2 2 2 2 1 1 1 1 1 1 2 2 0 0 0 0 0 0 0 0 2 2 2 2 0 0 1 1 2 2 2 2 1 2
1 SNP-1.2464772. 0 2465773 1 1 1 1 2 2 1 1 1 1 2 2 1 1 0 0 1 1 2 2 0 0 1 1 2 2 2 2 0 0 1 1 2 2 2 2 2 2 1 1 2 2 0 0 0 0 0 0 1 1 1 1 2 2 2 2 2 2 2 2 2 2
1 SNP-1.2465131. 0 2466132 2 2 2 2 2 2 2 2 2 2 0 0 2 2 2 2 2 2 2 2 2 2 2 2 1 1 2 2 2 2 2 2 2 2 2 2 2 2 2 2 2 2 2 2 2 2 2 2 2 2 2 2 2 2 1 1 1 1 1 1 2 2
1 SNP-1.2467199. 0 2468200 2 2 0 0 1 1 2 2 2 2 1 1 0 0 1 1 2 2 2 2 2 2 2 2 1 1 1 1 2 2 2 2 1 1 1 1 1 1 2 2 1 1 2 2 2 2 2 2 2 2 2 2 2 2 1 1 2 2 2 2 0 0
1 SNP-1.2467768. 0 2468769 2 2 0 0 2 2 0 0 1 2 2 2 2 2 2 2 0 0 2 2 1 2 1 2 2 2 2 2 1 2 1 2 2 2 2 2 2 2 0 0 2 2 2 2 2 2 2 2 1 1 1 1 2 2 2 2 2 2 2 2 2 2
1 SNP-1.2467893. 0 2468894 2 2 2 2 2 2 2 2 2 2 2 2 2 2 2 2 2 2 2 2 2 2 2 2 2 2 2 2 2 2 2 2 2 2 2 2 2 2 2 2 2 2 1 1 1 1 1 1 2 2 2 2 1 1 2 2 2 2 2 2 1 2
1 SNP-1.2470153. 0 2471154 2 2 2 2 0 0 2 2 2 2 2 2 2 2 2 2 2 2 2 2 2 2 2 2 2 2 2 2 2 2 2 2 2 2 2 2 2 2 2 2 2 2 1 1 1 1 1 1 2 2 2 2 1 1 2 2 2 2 1 1 1 1
1 SNP-1.2470221. 0 2471222 2 2 2 2 2 2 2 2 2 2 0 0 2 2 0 0 2 2 2 2 2 2 2 2 1 1 1 1 2 2 2 2 1 1 2 2 0 0 2 2 2 2 2 2 2 2 2 2 2 2 2 2 2 2 1 1 2 2 2 2 2 2
1 SNP-1.2470369. 0 2471370 2 2 2 2 1 1 2 2 0 0 1 1 2 2 1 1 2 2 2 2 2 2 2 2 1 1 1 1 2 2 2 2 1 1 1 1 1 1 2 2 1 1 2 2 2 2 2 2 2 2 2 2 2 2 1 1 2 2 2 2 0 0
1 SNP-1.2472126. 0 2473127 2 2 2 2 2 2 2 2 2 2 1 1 1 1 2 2 0 0 1 1 2 2 0 0 1 1 1 1 2 2 0 0 2 2 2 2 2 2 2 2 0 0 2 2 1 1 2 2 0 0 2 2 2 2 1 1 2 2 0 0 2 2
1 SNP-1.2472608. 0 2473609 1 1 0 0 2 2 1 1 1 1 2 2 2 2 2 2 2 2 2 2 2 2 1 1 1 1 0 0 2 2 2 2 2 2 1 1 2 2 2 2 2 2 2 2 2 2 2 2 2 2 2 2 2 2 0 0 2 2 2 2 2 2
1 SNP-1.2474646. 0 2475647 1 1 2 2 2 2 1 1 2 2 2 2 2 2 2 2 2 2 0 0 1 1 2 2 2 2 2 2 0 0 2 2 2 2 2 2 2 2 0 0 2 2 2 2 1 1 2 2 1 1 1 1 2 2 2 2 1 1 2 2 2 2
1 SNP-1.2474676. 0 2475677 1 1 1 1 2 2 1 1 1 1 2 2 1 1 2 2 1 1 2 2 1 1 1 1 2 2 2 2 1 1 1 1 2 2 2 2 2 2 0 0 2 2 2 2 2 2 2 2 1 1 1 1 2 2 1 1 2 2 1 1 2 2
1 SNP-1.2476038. 0 2477039 2 2 2 2 1 1 2 2 2 2 1 2 2 2 1 1 2 2 2 2 2 2 2 2 1 2 0 0 2 2 2 2 0 0 1 1 1 1 2 2 1 1 1 1 1 1 1 1 2 2 2 2 1 1 0 0 2 2 2 2 1 1
1 SNP-1.2476095. 0 2477096 2 2 2 2 0 0 2 2 2 2 1 1 2 2 1 1 2 2 2 2 2 2 2 2 1 1 1 1 2 2 2 2 1 1 1 1 1 1 2 2 0 0 1 1 1 1 1 1 2 2 2 2 1 1 2 2 2 2 2 2 1 1
1 SNP-1.2476394. 0 2477395 2 2 2 2 0 0 2 2 2 2 1 1 2 2 1 1 2 2 2 2 2 2 2 2 1 1 1 1 2 2 2 2 1 1 0 0 2 2 2 2 2 2 2 2 2 2 2 2 2 2 2 2 2 2 0 0 2 2 2 2 2 2
1 SNP-1.2477908. 0 2478909 2 2 2 2 1 1 2 2 2 2 2 2 2 2 2 2 2 2 2 2 2 2 2 2 2 2 2 2 2 2 2 2 2 2 2 2 1 1 2 2 1 1 1 1 1 1 1 1 2 2 2 2 1 1 1 1 1 1 2 2 1 1
1 SNP-1.2477977. 0 2478978 1 1 1 1 2 2 1 1 1 1 2 2 1 1 2 2 1 1 1 1 1 1 1 1 2 2 2 2 1 1 1 1 2 2 2 2 2 2 1 1 2 2 2 2 2 2 2 2 1 1 1 1 2 2 1 2 2 2 1 1 2 2
1 SNP-1.2478132. 0 2479133 2 2 2 2 1 1 2 2 2 2 1 1 1 1 1 1 2 2 2 2 2 2 2 2 1 1 0 0 2 2 2 2 2 2 0 0 1 1 2 2 1 1 1 1 1 1 1 1 2 2 2 2 1 1 1 1 1 1 0 0 2 2
1 SNP-1.2478289. 0 2479290 1 1 1 1 0 0 1 1 1 1 2 2 1 1 2 2 1 1 1 1 1 1 1 1 2 2 2 2 1 1 1 1 2 2 2 2 2 2 1 1 0 0 2 2 2 2 2 2 1 1 1 1 2 2 2 2 2 2 1 2 2 2
1 SNP-1.2478360. 0 2479361 2 2 2 2 0 0 2 2 2 2 2 2 2 2 2 2 2 2 2 2 2 2 2 2 2 2 0 0 2 2 2 2 0 0 2 2 2 2 2 2 0 0 1 1 1 1 1 1 2 2 2 2 1 1 2 2 1 1 2 2 1 1
1 SNP-1.2479270. 0 2480271 0 0 0 0 2 2 0 0 2 2 1 1 0 0 2 2 2 2 2 2 2 2 2 2 1 1 0 0 2 2 0 0 2 2 1 1 2 2 2 2 2 2 2 2 2 2 2 2 2 2 0 0 2 2 2 2 2 2 0 0 2 2
1 SNP-1.2482021. 0 2483022 2 2 2 2 1 1 2 2 2 2 2 2 2 2 2 2 2 2 2 2 2 2 2 2 2 2 2 2 2 2 2 2 2 2 2 2 1 1 1 1 2 2 2 2 2 2 1 1 2 2 1 1 2 2 2 2 2 2 2 2 2 2
1 SNP-1.2482963. 0 2483964 1 1 2 2 2 2 2 2 2 2 2 2 2 2 2 2 2 2 2 2 2 2 0 0 1 1 2 2 2 2 2 2 2 2 2 2 0 0 2 2 2 2 0 0 2 2 0 0 2 2 2 2 2 2 2 2 1 1 2 2 2 2
1 SNP-1.2482974. 0 2483975 2 2 2 2 2 2 2 2 2 2 2 2 2 2 2 2 2 2 2 2 2 2 2 2 2 2 2 2 2 2 2 2 2 2 2 2 2 2 2 2 2 2 1 1 0 0 1 1 2 2 2 2 1 1 2 2 2 2 2 2 0 0
1 SNP-1.2483831. 0 2484832 2 2 2 2 1 1 2 2 2 2 2 2 2 2 1 1 1 1 2 2 2 2 1 1 2 2 2 2 2 2 2 2 2 2 0 0 2 2 0 0 2 2 2 2 2 2 2 2 2 2 2 2 2 2 1 1 2 2 1 1 2 2
1 SNP-1.2491309. 0 2492310 0 0 2 2 0 0 2 2 0 0 1 1 2 2 1 1 2 2 0 0 2 2 1 1 2 2 1 1 0 0 2 2 1 1 2 2 0 0 2 2 2 2 2 2 2 2 2 2 0 0 0 0 2 2 2 2 2 2 1 1 2 2
1 SNP-1.2492881. 0 2493882 2 2 2 2 2 2 2 2 2 2 2 2 2 2 2 2 1 1 2 2 2 2 2 2 2 2 2 2 2 2 2 2 2 2 2 2 0 0 2 2 2 2 1 1 1 1 1 1 2 2 0 0 1 1 2 2 2 2 2 2 0 0
1 SNP-1.2494011. 0 2495012 2 2 2 2 2 2 2 2 2 2 2 2 2 2 2 2 2 2 2 2 2 2 2 2 2 2 2 2 2 2 2 2 2 2 2 2 2 2 2 2 2 2 0 0 1 1 1 1 2 2 2 2 1 1 2 2 2 2 2 2 0 0
1 SNP-1.2494489. 0 2495490 2 2 2 2 2 2 2 2 0 0 2 2 2 2 2 2 2 2 2 2 2 2 1 1 1 1 1 1 2 2 2 2 1 1 0 0 2 2 2 2 0 0 2 2 2 2 2 2 2 2 2 2 2 2 2 2 2 2 2 2 2 2
1 SNP-1.2494729. 0 2495730 2 2 2 2 2 2 2 2 2 2 2 2 2 2 2 2 2 2 2 2 2 2 2 2 2 2 2 2 2 2 2 2 2 2 2 2 2 2 2 2 2 2 1 1 1 1 1 1 2 2 2 2 1 1 2 2 2 2 2 2 0 0
1 SNP-1.2498065. 0 2499066 2 2 2 2 2 2 2 2 1 1 1 1 2 2 1 1 0 0 2 2 1 1 2 2 2 2 2 2 2 2 1 1 2 2 2 2 2 2 2 2 1 1 0 0 0 0 2 2 2 2 2 2 0 0 2 2 2 2 0 0 0 0
1 SNP-1.2499540. 0 2500541 0 0 2 2 2 2 2 2 2 2 2 2 0 0 2 2 2 2 2 2 2 2 2 2 2 2 2 2 2 2 0 0 2 2 2 2 2 2 0 0 2 2 1 1 1 1 1 1 0 0 2 2 1 1 2 2 2 2 1 2 1 1
1 SNP-1.2500007. 0 2501008 2 2 2 2 2 2 1 1 2 2 0 0 0 0 1 1 2 2 1 1 1 1 1 1 1 1 2 2 2 2 1 1 2 2 0 0 0 0 2 2 2 2 0 0 1 1 1 1 2 2 2 2 1 1 0 0 2 2 2 2 2 2
1 SNP-1.2500298. 0 2501299 2 2 0 0 1 1 2 2 0 0 1 1 0 0 1 1 0 0 2 2 0 0 2 2 1 1 1 1 0 0 2 2 1 1 1 1 1 1 2 2 1 1 2 2 2 2 2 2 0 0 2 2 2 2 1 1 2 2 0 0 2 2
1 SNP-1.2500448. 0 2501449 2 2 0 0 1 1 2 2 2 2 2 2 2 2 2 2 2 2 2 2 0 0 0 0 2 2 2 2 2 2 2 2 2 2 1 1 2 2 2 2 2 2 2 2 2 2 2 2 2 2 0 0 2 2 2 2 0 0 2 2 2 2
1 SNP-1.2500716. 0 2501717 2 2 2 2 1 1 2 2 2 2 2 2 0 0 2 2 2 2 2 2 2 2 0 0 2 2 2 2 2 2 2 2 2 2 2 2 1 1 2 2 1 1 1 1 1 1 0 0 0 0 2 2 1 1 2 2 0 0 0 0 0 0
1 SNP-1.2501213. 0 2502214 2 2 2 2 2 2 2 2 2 2 0 0 2 2 1 1 2 2 2 2 2 2 2 2 1 1 1 1 2 2 2 2 1 1 1 1 2 2 2 2 2 2 2 2 2 2 2 2 2 2 2 2 2 2 2 2 2 2 2 2 2 2
1 SNP-1.2501272. 0 2502273 2 2 2 2 2 2 0 0 2 2 0 0 0 0 2 2 2 2 0 0 2 2 1 1 2 2 2 2 2 2 0 0 2 2 0 0 2 2 2 2 2 2 2 2 2 2 2 2 1 1 1 1 2 2 2 2 2 2 0 0 2 2
1 SNP-1.2503848. 0 2504849 0 0 2 2 2 2 2 2 0 0 2 2 2 2 2 2 2 2 2 2 2 2 2 2 0 0 2 2 2 2 2 2 2 2 2 2 2 2 2 2 2 2 1 1 1 1 1 1 2 2 2 2 1 1 2 2 2 2 2 2 0 0
1 SNP-1.2504009. 0 2505010 0 0 2 2 2 2 1 1 0 0 2 2 2 2 1 1 2 2 2 2 2 2 2 2 2 2 0 0 1 1 2 2 2 2 2 2 2 2 2 2 2 2 2 2 2 2 2 2 2 2 2 2 2 2 2 2 2 2 0 0 2 2
1 SNP-1.2510740. 0 2511741 2 2 2 2 1 1 2 2 2 2 0 0 2 2 2 2 2 2 2 2 2 2 2 2 2 2 2 2 2 2 2 2 2 2 2 2 1 1 2 2 1 1 2 2 2 2 2 2 2 2 2 2 2 2 1 1 2 2 2 2 2 2
1 SNP-1.2511524. 0 2512525 2 2 2 2 2 2 2 2 2 2 2 2 2 2 2 2 2 2 2 2 0 0 2 2 1 1 2 2 2 2 2 2 2 2 1 1 1 1 0 0 2 2 1 1 1 1 1 1 0 0 1 1 0 0 0 0 1 1 1 1 1 1
1 SNP-1.2511599. 0 2512600 2 2 2 2 2 2 2 2 2 2 2 2 2 2 2 2 2 2 2 2 2 2 2 2 2 2 2 2 2 2 2 2 2 2 2 2 1 1 1 1 1 1 1 1 1 1 1 1 0 0 1 1 1 1 2 2 1 1 2 2 2 2
1 SNP-1.2512156. 0 2513157 1 1 0 0 0 0 1 1 2 2 0 0 0 0 1 1 1 1 0 0 2 2 1 1 1 1 1 1 0 0 0 0 0 0 2 2 2 2 2 2 0 0 2 2 2 2 2 2 2 2 2 2 2 2 2 2 2 2 2 2 2 2
1 SNP-1.2512247. 0 2513248 2 2 2 2 2 2 2 2 2 2 2 2 2 2 2 2 2 2 2 2 2 2 2 2 0 0 2 2 2 2 2 2 2 2 2 2 1 1 2 2 0 0 2 2 2 2 2 2 2 2 2 2 2 2 2 2 1 1 2 2 0 0
1 SNP-1.2514203. 0 2515204 0 0 2 2 2 2 2 2 2 2 0 0 2 2 0 0 2 2 0 0 2 2 2 2 0 0 2 2 2 2 2 2 2 2 2 2 1 1 2 2 1 1 2 2 2 2 2 2 0 0 2 2 2 2 2 2 2 2 2 2 2 2
1 SNP-1.2514406. 0 2515407 2 2 2 2 1 1 2 2 2 2 2 2 2 2 2 2 2 2 2 2 2 2 2 2 2 2 2 2 2 2 2 2 2 2 2 2 2 2 2 2 0 0 1 1 1 1 1 1 2 2 2 2 1 1 0 0 1 1 2 2 1 1
1 SNP-1.2514823. 0 2515824 1 1 2 2 1 1 0 0 2 2 2 2 0 0 2 2 2 2 2 2 1 1 2 2 2 2 2 2 2 2 2 2 2 2 2 2 1 1 2 2 1 1 1 1 1 1 1 1 2 2 2 2 1 1 1 1 1 1 2 2 0 0
1 SNP-1.2514890. 0 2515891 2 2 2 2 2 2 2 2 2 2 2 2 0 0 2 2 0 0 0 0 2 2 2 2 2 2 0 0 2 2 2 2 2 2 0 0 1 1 2 2 1 1 2 2 2 2 2 2 2 2 2 2 2 2 2 2 2 2 0 0 2 2
1 SNP-1.2519705. 0 2520706 2 2 2 2 1 1 0 0 2 2 2 2 2 2 2 2 2 2 2 2 0 0 2 2 2 2 2 2 2 2 2 2 2 2 2 2 2 2 2 2 0 0 2 2 0 0 0 0 2 2 2 2 1 1 2 2 2 2 2 2 2 2
1 SNP-1.2522171. 0 2523172 0 0 0 0 2 2 0 0 1 1 0 0 0 0 0 0 1 1 2 2 1 1 1 1 0 0 1 1 1 1 1 1 1 1 2 2 2 2 1 1 2 2 2 2 2 2 2 2 1 1 1 1 2 2 0 0 2 2 0 0 2 2
1 SNP-1.2522493. 0 2523494 1 1 2 2 2 2 0 0 2 2 2 2 2 2 2 2 2 2 2 2 0 0 2 2 2 2 2 2 1 1 0 0 2 2 0 0 2 2 2 2 2 2 2 2 2 2 2 2 1 1 2 2 2 2 2 2 2 2 2 2 2 2
1 SNP-1.2522959. 0 2523960 0 0 1 1 2 2 1 1 1 1 1 1 1 1 0 0 0 0 1 1 2 2 0 0 2 2 1 1 0 0 0 0 1 1 1 1 2 2 2 2 2 2 2 2 2 2 2 2 2 2 2 2 2 2 2 2 2 2 0 0 2 2
1 SNP-1.2522973. 0 2523974 2 2 2 2 2 2 2 2 2 2 2 2 2 2 0 0 2 2 0 0 2 2 1 1 0 0 2 2 2 2 2 2 2 2 2 2 2 2 1 1 2 2 2 2 2 2 2 2 2 2 1 1 2 2 2 2 2 2 2 2 2 2
1 SNP-1.2523035. 0 2524036 2 2 2 2 2 2 2 2 2 2 1 1 2 2 2 2 1 1 2 2 2 2 0 0 1 1 2 2 2 2 0 0 2 2 0 0 2 2 2 2 2 2 2 2 2 2 2 2 2 2 2 2 2 2 2 2 2 2 2 2 2 2
1 SNP-1.2525487. 0 2526488 2 2 2 2 2 2 2 2 2 2 2 2 0 0 2 2 2 2 2 2 2 2 1 1 2 2 2 2 2 2 2 2 2 2 0 0 2 2 2 2 2 2 1 1 1 1 1 1 0 0 2 2 0 0 2 2 2 2 2 2 0 0
1 SNP-1.2527990. 0 2528991 0 0 0 0 2 2 2 2 1 1 0 0 2 2 2 2 1 1 2 2 0 0 1 1 2 2 2 2 2 2 0 0 0 0 0 0 2 2 2 2 2 2 2 2 2 2 2 2 0 0 0 0 2 2 2 2 2 2 2 2 2 2
1 SNP-1.2530175. 0 2531176 2 2 2 2 2 2 2 2 2 2 0 0 1 1 2 2 1 1 2 2 0 0 2 2 2 2 2 2 2 2 2 2 2 2 2 2 2 2 2 2 2 2 2 2 2 2 2 2 2 2 2 2 2 2 2 2 2 2 0 0 2 2
1 SNP-1.2530182. 0 2531183 0 0 0 0 2 2 2 2 2 2 0 0 2 2 2 2 1 1 1 1 1 1 1 1 2 2 2 2 1 1 1 1 2 2 2 2 0 0 2 2 0 0 2 2 2 2 2 2 2 2 2 2 2 2 0 0 2 2 1 1 0 0
1 SNP-1.2530228. 0 2531229 2 2 2 2 1 1 2 2 2 2 2 2 2 2 2 2 2 2 2 2 2 2 2 2 2 2 2 2 2 2 2 2 2 2 2 2 1 1 2 2 1 1 1 1 1 1 1 1 2 2 2 2 1 1 1 1 1 1 1 2 1 2
1 SNP-1.2530253. 0 2531254 2 2 2 2 1 1 2 2 2 2 0 0 2 2 0 0 2 2 0 0 2 2 2 2 2 2 2 2 2 2 2 2 2 2 2 2 1 1 2 2 1 1 1 1 1 1 1 1 2 2 2 2 1 1 1 1 1 1 0 0 1 1
1 SNP-1.2530996. 0 2531997 2 2 2 2 2 2 2 2 2 2 2 2 2 2 2 2 2 2 2 2 0 0 2 2 0 0 2 2 2 2 2 2 2 2 2 2 2 2 2 2 2 2 0 0 1 1 1 1 2 2 2 2 2 2 2 2 2 2 2 2 0 0
1 SNP-1.2531272. 0 2532273 2 2 2 2 1 1 2 2 2 2 2 2 2 2 2 2 2 2 2 2 2 2 2 2 2 2 2 2 2 2 2 2 2 2 2 2 1 1 2 2 1 1 1 1 1 1 1 1 2 2 2 2 1 1 1 1 1 1 0 0 0 0
1 SNP-1.2531441. 0 2532442 2 2 2 2 2 2 2 2 2 2 0 0 2 2 2 2 2 2 2 2 2 2 2 2 2 2 2 2 2 2 2 2 2 2 2 2 2 2 2 2 2 2 2 2 2 2 2 2 2 2 2 2 0 0 2 2 1 1 0 0 1 1
1 SNP-1.2531467. 0 2532468 2 2 2 2 1 1 2 2 2 2 1 1 2 2 1 1 2 2 2 2 2 2 2 2 1 1 1 1 2 2 2 2 1 1 2 2 1 1 2 2 1 1 1 1 1 1 1 1 2 2 2 2 1 1 1 1 1 1 2 2 0 0
1 SNP-1.2531678. 0 2532679 2 2 2 2 1 1 2 2 2 2 1 1 2 2 1 1 2 2 2 2 2 2 2 2 1 1 1 1 2 2 2 2 1 1 2 2 2 2 2 2 2 2 1 1 1 1 1 1 2 2 2 2 0 0 2 2 2 2 2 2 2 2
1 SNP-1.2531695. 0 2532696 2 2 2 2 1 1 2 2 2 2 1 1 2 2 1 1 2 2 2 2 2 2 2 2 1 1 1 1 2 2 2 2 1 1 2 2 0 0 2 2 1 1 1 1 1 1 1 1 2 2 2 2 1 1 1 1 1 1 2 2 1 1
1 SNP-1.2531751. 0 2532752 2 2 2 2 1 1 2 2 2 2 1 1 2 2 1 1 2 2 2 2 2 2 2 2 1 1 1 1 2 2 2 2 1 1 2 2 0 0 2 2 1 1 1 1 1 1 1 1 2 2 2 2 1 1 0 0 1 1 2 2 1 1
1 SNP-1.2532027. 0 2533028 1 2 1 2 1 1 1 2 1 2 2 2 2 2 2 2 1 2 1 2 0 0 1 2 2 2 2 2 1 2 1 2 2 2 2 2 2 2 1 2 2 2 2 2 2 2 2 2 0 0 1 2 2 2 2 2 2 2 2 2 2 2
1 SNP-1.2532207. 0 2533208 0 0 2 2 2 2 2 2 2 2 2 2 2 2 2 2 2 2 2 2 0 0 2 2 2 2 2 2 2 2 2 2 2 2 2 2 1 1 2 2 0 0 1 1 1 1 1 1 2 2 2 2 0 0 2 2 2 2 2 2 1 1
[truncated: 52,691,007 more chars]
