# Supplementary material for: Robust phenotyping strategies for evaluation of stem non-structural carbohydrates (NSC) in rice
Source: J Exp Bot. 2016 Oct 5;67(21):6125–38. doi: 10.1093/jxb/erw375 (PMC5100024; doi:10.1093/jxb/erw375)
Supplement: Supplementary Data [file supp_erw375_supplementary_dataset_S2.zip › MCMCscripts/hiRep.cpp]

//
//  hiRep.cpp
//  MuGenLib
//
//  Created by ajg67 on 1/7/14.
//  Copyright (c) 2014 SEELE. All rights reserved.
//

/*
 *	analysis of Diane's highly-replicated NSC data. There are sub-sampled data sets that are of different sizes.
 */

#include <vector>
#include <string>
#include <sstream>
#include <iostream>
#include <cmath>
#include <cctype>
#include <cstdio>

#include <MuGen.h>

using std::vector;
using std::string;
using std::cout;
using std::cerr;
using std::endl;
using std::flush;
using std::stringstream;
using std::remove;

int main(int argc, char *argv[]){
	
	bool sOn = false; // sample #
	bool bOn = false; // burnin #
	bool tOn = false; // thinning #
	bool nOn = false; // nuRep
	bool cOn = false; // chain ID
	bool rOn = false; // # of replicates
	bool iOn = false; // sample ID
	
	const size_t d   = 9;  // # of traits
	const size_t Nln = 31; // # of accessions
	const size_t Npc = 30; // # of PCs
	const int nThr   = 2;  // # of threads
	
	double nuDat = 3.0;
	int Nbnin    = 10;
	int Nsamp    = 10;
	int Nthin    = 1;
	size_t Ntot;
	string cNum;
	string rNum;
	string sID;
	
	// Data file names
	string datFlNam("subSampledData/hiRepData_");
	string naMatFlNam("subSampledData/hiRepMatNAind_");
	string naVecFlNam("subSampledData/hiRepTotNAind_");
	string lnIndFlNam("subSampledData/hiRepLnInd_");
	const string pcEvecFlNam("nscHDRA_EVC.gbin");
	const string pcEvalFlNam("nscHDRA_EVL.gbin");
	
	// Chain file names
	string LNout("NSCchains/LN_");
	string GMout("NSCchains/GM_");
	string BVout("NSCchains/BV_");
	string SigEout("NSCchains/SigE_");
	string SigSout("NSCchains/SigS_");
	string SigAout("NSCchains/SigA_");
	
	for (int iArg = 1; iArg < argc; iArg++) {
		char *pchar = argv[iArg];
		switch (pchar[0]) {
			case '-':{
				if (!pchar[1]) {
					cerr << "ERROR: forgot character after flag" << endl;
					exit(0);
				}
				else
				if (pchar[2]) {
					cerr << "ERROR: unrecognized flag of more than one character" << endl;
					exit(0);
				}
				
				switch (pchar[1]) {
					case 's':
						sOn = true;
						break;
						
					case 'b':
						bOn = true;
						break;
						
					case 't':
						tOn = true;
						break;
						
					case 'n':
						nOn = true;
						break;
						
					case 'r':
						rOn = true;
						break;
						
					case 'i':
						iOn = true;
						break;
						
					case 'c':
						cOn = true;
						break;
						
					default:
						cerr << "ERROR: unrecognized flag " << pchar[1] << endl;
						exit(0);
				}
			}
				break;
				
			default:{
				if (sOn) {
					sOn   = false;
					Nsamp = atoi(pchar);
				}
				else
				if (bOn) {
					bOn   = false;
					Nbnin = atoi(pchar);
				}
				else
				if (tOn) {
					tOn   = false;
					Nthin = atoi(pchar);
				}
				else
				if (cOn) {
					cOn = false;
					cNum = pchar;
				}
				else
				if (rOn) {
					rOn = false;
					rNum = pchar;
				}
				else
				if (iOn) {
					iOn = false;
					sID = pchar;
				}
				else
				{
					nOn = false;
					nuDat = atof(pchar);
				}
			}
				break;
		}
	}
	
	// Converting the DF value to string
	stringstream nuOSn;
	nuOSn << nuDat;
	string nString = nuOSn.str();
	size_t perPs = nString.find('.');
	if (perPs != string::npos) {
		nString.erase(perPs, 1);
	}
	if (rNum == "20") {
		if (sID != "1") {
			cerr << "Wrong sample ID for the whole data set: " << sID << "; has to be 1" << endl;
			exit(-1);
		}
		Ntot = 595;
		
	} else if (rNum == "15"){
		Ntot = 462;
	} else if (rNum == "10"){
		Ntot = 310;
	} else if (rNum == "5"){
		Ntot = 155;
	} else if (rNum == "2"){
		Ntot = 62;
	} else{
		cerr << "Incorrect number of replicates " << rNum << endl;
		exit(-2);
	}
	
	datFlNam   = datFlNam   + rNum + "_" + sID + ".gbin";
	naMatFlNam = naMatFlNam + rNum + "_" + sID + ".gbin";
	naVecFlNam = naVecFlNam + rNum + "_" + sID + ".gbin";
	lnIndFlNam = lnIndFlNam + rNum + "_" + sID + ".gbin";
	
	LNout   = LNout + rNum + "_" + sID + "_" + nString + "_" + cNum + ".gbin";
	BVout   = BVout + rNum + "_" + sID + "_" + nString + "_" + cNum + ".gbin";
	GMout   = GMout + rNum + "_" + sID + "_" + nString + "_" + cNum + ".gbin";
	SigEout = SigEout + rNum + "_" + sID + "_" + nString + "_" + cNum + ".gbin";
	SigSout = SigSout + rNum + "_" + sID + "_" + nString + "_" + cNum + ".gbin";
	SigAout = SigAout + rNum + "_" + sID + "_" + nString + "_" + cNum + ".gbin";
	
	RanIndex e2ln(Ntot, Nln, lnIndFlNam); // reps to accessions
	RanIndex ln2mu(Nln);                  // lines to intercept
	RanIndex ln2ln(Nln,Nln);              // lines to breeding values
	RanIndex gm2pr(Npc);                  // PCs to prior
	RanIndex mu2pr;                       // mean to prior
	
	MuGrpMiss dataI(datFlNam, naMatFlNam, naVecFlNam, e2ln, d);
	Grp &data = dataI;
	
	MuGrp muLnI(data, e2ln, ln2ln, LNout);
	Grp &muLn = muLnI;
	
	MuGrp muI(muLn, ln2mu, mu2pr);
	Grp &mu = muI;
	
	MuGrp gmPredI = muLn - mu;
	Grp &gmPred   = gmPredI;
	
	BetaGrpPCpex gammaI(gmPred, pcEvecFlNam, pcEvalFlNam, Npc, 1e-6, gm2pr, nThr);
	Grp &gamma = gammaI;
	
	MuGrp eDevI = data - muLn;
	Grp &eDev   = eDevI;
	
	MuGrp muPredI = muLn - gamma;
	Grp &muPred   = muPredI;
	
	MuGrp bvI = mu + gamma;
	Grp &bv   = bvI;
	
	MuGrp sDevI = muLn - bv;
	Grp &sDev   = sDevI;
	
	SigmaI SigIe(eDev, 1.0, 2.0);
	SigmaI SigIs(sDev, 1.0, 2.0);
	SigmaI SigIa(gamma, 1.0, 2.0);
	SigmaI SigIpr(d, 1e-6);
	
	Qgrp qE(Ntot, nuDat, naVecFlNam);
	
	cout << "Burn-in..." << endl;

	for (int iBn = 0; iBn < Nbnin; iBn++) {
		data.update(muLn, SigIe);
		muLn.update(data, qE, SigIe, bv, SigIs);
		gamma.update(gmPred, SigIs, SigIa);
		mu.update(muPred, SigIs, SigIpr);
		
		gmPredI = muLn - mu;
		muPredI = muLn - gamma;
		bvI     = mu + gamma;
		
		eDevI = data - muLn;
		sDevI = muLn - bv;
		
		SigIe.update(eDev, qE);
		SigIs.update(sDev);
		SigIa.update(gamma);
		
		qE.update(eDev, SigIe);
		
		cout << "+" << flush;
		
	}
	cout << endl;
	
	cout << "Sampling..." << endl;
	
	for (int iSm = 0; iSm < Nsamp; iSm++) {
		data.update(muLn, SigIe);
		muLn.update(data, qE, SigIe, bv, SigIs);
		gamma.update(gmPred, SigIs, SigIa);
		mu.update(muPred, SigIs, SigIpr);
		
		gmPredI = muLn - mu;
		muPredI = muLn - gamma;
		bvI     = mu + gamma;
		
		eDevI = data - muLn;
		sDevI = muLn - bv;
		
		SigIe.update(eDev, qE);
		SigIs.update(sDev);
		SigIa.update(gamma);
		
		qE.update(eDev, SigIe);
		
		if ((iSm + 1) % Nthin) {
			cout << "." << flush;
		}
		else {
			cout << "|" << flush;
			muLn.save();
			bv.save(BVout);
			gamma.save(GMout, SigAout, SigIa);
			SigIe.save(SigEout);
			SigIs.save(SigSout);
		}
		
	}
	cout << endl;
	
}
