# Supplementary material for: Robust phenotyping strategies for evaluation of stem non-structural carbohydrates (NSC) in rice
Source: J Exp Bot. 2016 Oct 5;67(21):6125–38. doi: 10.1093/jxb/erw375 (PMC5100024; doi:10.1093/jxb/erw375)
Supplement: Supplementary Data [file supp_erw375_supplementary_dataset_S2.zip › MCMCscripts/HiRepAnal.Rnw]

\documentclass[fleqn,11pt]{article}
\usepackage{amsmath}
\usepackage{amssymb}
\usepackage{sectsty}
\usepackage{amsbsy}
\usepackage{fancyhdr}
\usepackage{color}
\usepackage{url}
\usepackage[indention=2em,labelsep=period,labelfont=bf]{caption}
\usepackage[normalsize,nooneline,sf,bf,FIGTOPCAP,tight]{subfigure}
\usepackage[noae]{Sweave} % noae required to sanitize single quotes
\usepackage{fancyvrb}

\textwidth = 6.5 in
\textheight = 8.5 in
\oddsidemargin = 0.0 in
\evensidemargin = 0.0 in
\topmargin = 0.0 in
%\voffset = - 0.4 in
\headheight = 15 pt
\headsep = 0.1 in
\parskip = 0.0 in
\parindent = 4 ex

\definecolor{grey}{rgb}{0.4,0.4,0.4}
\newcommand{\bcdot}{\boldsymbol{\cdot}}


\DefineVerbatimEnvironment{Sinput}{Verbatim}{}
\DefineVerbatimEnvironment{Scode}{Verbatim}{}
\DefineVerbatimEnvironment{Soutput}{Verbatim}{formatcom=\color{grey},fontsize=\small}

\pagestyle{fancy}
\fancyhf{}
\rhead{Page \thepage}
\lhead{Bayesian Analysis}
\chead{A. J. Greenberg}

\title{Full Description of Data Preparation and Analysis}
\author{Anthony J. Greenberg}

\begin{document}

\maketitle
\thispagestyle{empty}
<<echo=false>>=
rm(list = ls())
options(width=90)
version[c(1,13)]
@
This document details the Bayesian data analysis pipeline for the highly replicated greenhouse non-structural hydrocarbon (NHC) variation data set.

\section{Data preparation}
Read in the trait data.

<<>>=
nscDat <- read.table(file = "hiRepDataNew.csv", sep = "\t", header = T)
dim(nscDat)
summary(nscDat)
@
Make a vector of traits and see if there are any rows of the data matrix with all trait data missing.
<<>>=
trt.list <- c("DTH", "STCH_HD", "SUC_HD", "SEN", 
	"TIL", "WT", "GLC_HV", "SUC_HV", "STCH_HV")

naNind <- apply(nscDat[, trt.list], 1, function(vec){sum(!is.na(vec))})
sum(naNind == 0)
@
There are 25 such rows. Eliminate them. The genotype factor may have changed, and in any case I do not want it to be sorted, so I re-apply the \texttt{factor()} function.

<<>>=
nscDat <- nscDat[naNind != 0,]
nscDat$Genotype <- factor(nscDat$Genotype, levels = unique(nscDat$Genotype))
dim(nscDat)
summary(nscDat)
@
The genotypes are in the file \url{HDRAdiane.tped}, which has SNPs filtered to eliminate singletons and variants with greater than 30\% missingness. The file is coded with (1,2) SNP coding.

Plot histograms of the traits.

\begin{center}
<<fig=TRUE,width=8.0,height=6.0,echo=FALSE>>=
par(mfrow = c(3,3), mar = c(3.0, 2.0, 1.2, 0.75))
trash <- sapply(trt.list, function(val){hist(nscDat[,val], breaks = 100, main = val)})
@
\end{center}


I read in the SNP file and modify the resulting table to introduce \texttt{NA}s for missing data, and convert to individual genotypes from two values for a diploid individual, as is standard in \texttt{plink}.
<<>>=
snpFl <- pipe("cut -d ' ' -f5- HDRAdiane.tped")
SNP.HDRA <- matrix(scan(snpFl, what = integer()), 
	ncol = 2*nlevels(nscDat$HDRA.id), byrow = T)
close(snpFl)
dim(SNP.HDRA)

SNP.HDRA[SNP.HDRA == 0] <- NA
SNP.HDRA <- SNP.HDRA - 1
SNP.HDRA <- (SNP.HDRA[,seq(from = 1, to = dim(SNP.HDRA)[2] - 1, by = 2)] 
	+ SNP.HDRA[,seq(from = 2, to = dim(SNP.HDRA)[2], by = 2)])
@
No transpose the SNP table to bring to the format compatible with my \texttt{MuGen} library.
<<>>=
SNP.HDRA <- t(SNP.HDRA)
dim(SNP.HDRA)
@
Next, I read the HDRA IDs for the master data set.
<<>>=
pedIndFl <- pipe("cut -d ' ' -f1 HDRAdiane.tfam")
pedInd   <- scan(pedIndFl, what = character())
close(pedIndFl)

rownames(SNP.HDRA) <- as.character(pedInd)

@
Now I re-arrange the rows of \texttt{SNP.HDRA} to match the order in the trait data set.
<<>>=
SNP.HDRA <- SNP.HDRA[unique(as.character(nscDat$HDRA.id)),]
dim(SNP.HDRA)
@
Finally, I re-factor the allele states to the (-1, 0, 1) scale from the (0, 1, 2) scale. This is required by the \texttt{rrBLUP} function that calculates relationship matrices.
<<>>=
SNP.HDRA <- SNP.HDRA - 1
@
I now proceed to calculate the relationship matrix using the \texttt{rrBLUP} package.
<<>>=
library(rrBLUP)
K      <- A.mat(SNP.HDRA, impute.method="EM")
Keig   <- eigen(K)
round(Keig$val, 5)

nscEVL <- Keig$val[Keig$val > 1e-8]
nscEVC <- Keig$vec[,Keig$val > 1e-8]
@
Save the eigenvalue vector and the eigenvector and SNP matrices in a format readable by \texttt{MuGen}-based software.
<<>>=
SNP.HDRA[is.na(SNP.HDRA)] <- -9
trash <- .C("GSLmatSave", "snpHDRAnsc.gbin", 
	as.double(SNP.HDRA), nrow(SNP.HDRA), ncol(SNP.HDRA))
trash <- .C("GSLvecSave", "nscHDRA_EVL.gbin", as.double(nscEVL), length(nscEVL))
trash <- .C("GSLmatSave", "nscHDRA_EVC.gbin", 
	as.double(nscEVC), nrow(nscEVC), ncol(nscEVC))

@
Now I proceed to sub-sampling the trait data. There are (mostly) 20 replicates for each accession. I create 20 data sets each with 2, 5, 10 and 15 replicates. For the cases where the number of replicates is fewer than the full 20, I keep up to the sub-sampling number. First, I writhe functions that will do the sub-sampling.
<<>>=
rsmp <- cmpfun(function(vec, n){
	if(length(vec) <= n) {return(vec)}
	else {return(sample(vec, n))}
})

resmpRow <- cmpfun(function(n){
	nscDat[unlist(tapply(1:nrow(nscDat), nscDat$Genotype, rsmp, n)),]
})
@
The \texttt{resmpRow()} function runs \texttt{rsmp()} on each accession, sampling the necessary number of replicates.
<<>>=
samp2  <- replicate(20, resmpRow(2), simplify = F)
samp5  <- replicate(20, resmpRow(5), simplify = F)
samp10 <- replicate(20, resmpRow(10), simplify = F)
samp15 <- replicate(20, resmpRow(15), simplify = F)

nrow(samp2[[1]])
nrow(samp5[[1]])
nrow(samp10[[1]])
nrow(samp15[[1]])
nrow(nscDat)
@
Finally, I save the data sets in the \texttt{MuGen}-readable format.
<<>>=
saveMats <- cmpfun(function(i, lst, nam){
	dmat <- as.matrix(lst[[i]][,trt.list])
	matNAind <- apply(dmat, 2, function(vec){ifelse(is.na(vec), 1, 0)})
	totNAind <- rowSums(matNAind)
	dmat[is.na(dmat)] <- -10
	bin <- .C("GSLvecSaveInt", paste("subSampledData/hiRepMatNAind_", 
			nam, "_", i, ".gbin", sep = ""), 
		as.integer(t(matNAind)), as.integer(prod(dim(matNAind))))
	bin <- .C("GSLvecSaveInt", paste("subSampledData/hiRepTotNAind_", 
			nam, "_", i, ".gbin", sep = ""), 
		as.integer(totNAind), length(totNAind))
	bin <- .C("GSLvecSaveInt", paste("subSampledData/hiRepLnInd_", 
			nam, "_", i, ".gbin", sep = ""), 
		as.integer(lst[[i]][,2]), nrow(lst[[i]]))
	bin <- .C("GSLmatSave", paste("subSampledData/hiRepData_", 
			nam, "_", i, ".gbin", sep = ""), 
		as.double(dmat), nrow(dmat), ncol(dmat))
	return(NULL)
})

trash <- sapply(1:20, saveMats, samp2, 2)
trash <- sapply(1:20, saveMats, samp5, 5)
trash <- sapply(1:20, saveMats, samp10, 10)
trash <- sapply(1:20, saveMats, samp15, 15)

dmat <- as.matrix(nscDat[,trt.list])
matNAind <- apply(dmat, 2, function(vec){ifelse(is.na(vec), 1, 0)})
totNAind <- rowSums(matNAind)
dmat[is.na(dmat)] <- -10
trash <- .C("GSLvecSaveInt", 
	paste("subSampledData/hiRepMatNAind_20_1.gbin", sep = ""), 
	as.integer(t(matNAind)), as.integer(prod(dim(matNAind))))
trash <- .C("GSLvecSaveInt", 
	paste("subSampledData/hiRepTotNAind_20_1.gbin", sep = ""), 
	as.integer(totNAind), length(totNAind))
trash <- .C("GSLvecSaveInt", 
	paste("subSampledData/hiRepLnInd_20_1.gbin", sep = ""), 
	as.integer(nscDat[,2]), nrow(nscDat))
trash <- .C("GSLmatSave", 
	paste("subSampledData/hiRepData_20_1.gbin", sep = ""), 
	as.double(dmat), nrow(dmat), ncol(dmat))

@
I list all dimensions in one place for easy access:
<<>>=
dim(nscDat)
dim(SNP.HDRA)
nlevels(nscDat$Genotype)
nrow(samp2[[1]])
nrow(samp5[[1]])
nrow(samp10[[1]])
nrow(samp15[[1]])
dim(dmat)
@

\section{MCMC chain processing}
The model to analyze the data is a simple hierarchical one.
\begin{align*}
\boldsymbol{y}_{i\bcdot} &\sim t_{\nu, d}\left(\boldsymbol{\mu}^{ln}_{j[i]\bcdot};\ \boldsymbol{\Sigma}_e  \right)\\
\boldsymbol{\Sigma}_e^{-1} &\sim \textrm{W}_d\left(\left[ \sum_i \left(\boldsymbol{y}_{i\bcdot} - \boldsymbol{\mu}^{ln}_{j[i]\bcdot} \right)^{\textsc{t}}\left(\boldsymbol{y}_{i\bcdot} - \boldsymbol{\mu}^{ln}_{j[i]\bcdot} \right) \right]^{-1} \right)\\
\boldsymbol{\mu}^{ln}_{j\bcdot} &\sim \textrm{N}_d\left(\boldsymbol{\mu} + \boldsymbol{\mathrm{u}}_{j\bcdot}\boldsymbol{\Gamma};\ \boldsymbol{\Sigma}_s \right)\\
\boldsymbol{\Sigma}_s^{-1} &\sim \textrm{W}_d\left(\left[ \left(\boldsymbol{M}^{ln} - \boldsymbol{\mu} - \boldsymbol{U\Gamma} \right)^{\textsc{t}}\left(\boldsymbol{M}^{ln} - \boldsymbol{\mu} - \boldsymbol{U\Gamma} \right) \right]^{-1} \right)\\
\boldsymbol{\gamma}_{l\bcdot} &\sim \textrm{N}_d\left(\boldsymbol{0};\ \boldsymbol{\Sigma}_a \right)\\
\boldsymbol{\Sigma}_a^{-1} &\sim \textrm{W}_d\left(\left[ \boldsymbol{\Gamma}^{\textsc{t}}\boldsymbol{\Gamma} \right]^{-1} \right)\\
\boldsymbol{\mu} &\sim \textrm{N}_d\left(\boldsymbol{0};\ \boldsymbol{\Sigma}_{pr} \right)
\end{align*}
All location parameter matrices have the $d$ traits in columns with replicates, lines, etc. as rows. The notation of the type $\boldsymbol{y}_{i\bcdot}$ denotes a row of such a matrix. The matrix itself would be written $\boldsymbol{Y}$. Following common hierarchical model notation, $j[i]$ is the $j$-th high-level (in the model hierarchy) row that corresponds to the $i$-th row in the lower-level matrix.  $\boldsymbol{\Sigma}_{\mathrm{x}}$ are variance-covariance matrices. Among them, $\boldsymbol{\Sigma}_{pr}$ is the covariance matrix used for vague zero-mean priors, and is the $d$-dimensional diagonal matrix with a large value (in our case, $10^{6}$) on the diagonal. The $\boldsymbol{\Gamma}$ matrix contains regression coefficients of the principal components of the genetic relationship matrix $\boldsymbol{K}$, multiplied by the squared-root of the corresponding eigenvalues; $\boldsymbol{\mathrm{u}}_{j\bcdot}$ is the $j$-th row of this scaled-PC matrix $\boldsymbol{U}$; it corresponds to the $j$-th accession. $\nu$ is the degrees freedom of the Student-$t$ distributions for errors. They are set ahead of time. I am presenting results for the Gaussian (which is Student-$t$ with $\nu \rightarrow \infty$, and is a achieved in practice by setting $\nu = 1000$) and Student-$t$ with $\nu = 3$, which is the smallest value that still results in defined covariance and mean of the distribution. The distributions are $\textrm{N}_d()$ for multivariate Gaussian, $t_{\nu,d}()$for multivariate Student-$t$ and $\textrm{W}_d$ for Wieshart.

I ran the analyses using the \url{hiRep.cpp} program (included in the folder with this document), that depends on the \texttt{MuGen} library. The library in turn depends on the GNU Scientific Library. \texttt{MuGen} source and compilation instructions can be obtained from \url{https://github.com/tonymugen/MuGen}; documentation of the interface can be found at \url{http://www.bayesicresearch.org/mugen/}. I used a \texttt{bash} script, \url{runHiRep.sh}, to run \texttt{hiRep} on all the sub-sampled data sets.

\subsection{Model with Gaussian errors}
I first load the results from the full data set, after defining some constants. I start with line (accession) means.
<<>>=
d      <- 9
Nln    <- 31
lnDim  <- d*Nln
nChn   <- 5
chnLen <- 2000

chn1 <- matrix(.C("GSLmatLoad", 
	"NSCchains1000/LN_20_1_1000_1.gbin", 
	as.integer(chnLen), as.integer(lnDim), out = double(chnLen*lnDim))$out, 
		nrow = chnLen, byrow = T)
chn2 <- matrix(.C("GSLmatLoad", 
	"NSCchains1000/LN_20_1_1000_2.gbin", 
	as.integer(chnLen), as.integer(lnDim), out = double(chnLen*lnDim))$out, 
		nrow = chnLen, byrow = T)
chn3 <- matrix(.C("GSLmatLoad", 
	"NSCchains1000/LN_20_1_1000_3.gbin", 
	as.integer(chnLen), as.integer(lnDim), out = double(chnLen*lnDim))$out, 
		nrow = chnLen, byrow = T)
chn4 <- matrix(.C("GSLmatLoad", 
	"NSCchains1000/LN_20_1_1000_4.gbin", 
	as.integer(chnLen), as.integer(lnDim), out = double(chnLen*lnDim))$out, 
		nrow = chnLen, byrow = T)
chn5 <- matrix(.C("GSLmatLoad", 
	"NSCchains1000/LN_20_1_1000_5.gbin", 
	as.integer(chnLen), as.integer(lnDim), out = double(chnLen*lnDim))$out, 
		nrow = chnLen, byrow = T)

@

Now I plot the Gelman-Rubin convergence statistics for each trait. The function to calculate statistic follows.
<<>>=
gelRub <- cmpfun(function(vrNam, nChn, chnLen){
	mat <- NULL
	for (i in 1:nChn){
		mat <- rbind(mat, eval(as.symbol(paste(vrNam, i, sep=""))))
	}
	chnFac <- factor(rep(1:nChn, each=chnLen))
	W <- colMeans(apply(mat, 2, tapply, chnFac, var))
	B <- apply(apply(mat, 2, tapply, chnFac, mean), 2, var)
	return( sqrt((((chnLen - 1)/chnLen)*W + B)/W) )
})
@

\begin{center}
<<fig=TRUE,width=8.0,height=6.0,echo=FALSE>>=
par(mar = c(5.2, 6, 2, 1), mgp = c(4,1,0))
boxplot(matrix(gelRub("chn",nChn,chnLen), ncol = d, byrow = T), pch = 16, las = 1, ylab = "Gelman-Rubin R", xaxt = "n", col = "grey80", main = "Line means")
axis(1, at = 1:d, trt.list, las = 2)
@
\end{center}
Values smaller than 1.2 reflect complete convergence. To calculate point estimates, I use the posterior mode. I define a function, \texttt{pmode(vec)}, that uses the standard \texttt{density()} function to find the mode (the function name \texttt{mode()} is already taken).
<<>>=
pmode <- cmpfun(function(vec){
	dst <- density(vec, adjust = 2)
	mxi <- which(dst$y == max(dst$y))
	if(length(mxi) > 1){
		warning("More than one mode in call to pmode(); picking randomly")
		mxi <- sample(mxi, 1)
	}
	dst$x[mxi]
})
@

I proceed to create a matrix of line mean point estimates, and a matrix of their MCMC relative errors.
<<>>=
tmpMat       <- rbind(chn1, chn2, chn3, chn4, chn5)
fullLNmatN   <- matrix(apply(tmpMat, 2, pmode), ncol = d, byrow = T)
fullLNmatNcv <- matrix(apply(tmpMat, 2, sd), ncol = d, byrow = T)/abs(fullLNmatN)
colnames(fullLNmatN)   <- trt.list
colnames(fullLNmatNcv) <- trt.list
@

Next, I move to genome-estimated breeding values (GEBV).
<<>>=
chn1 <- matrix(.C("GSLmatLoad", 
	"NSCchains1000/BV_20_1_1000_1.gbin", 
	as.integer(chnLen), as.integer(lnDim), out = double(chnLen*lnDim))$out, 
		nrow = chnLen, byrow = T)
chn2 <- matrix(.C("GSLmatLoad", 
	"NSCchains1000/BV_20_1_1000_2.gbin", 
	as.integer(chnLen), as.integer(lnDim), out = double(chnLen*lnDim))$out, 
		nrow = chnLen, byrow = T)
chn3 <- matrix(.C("GSLmatLoad", 
	"NSCchains1000/BV_20_1_1000_3.gbin", 
	as.integer(chnLen), as.integer(lnDim), out = double(chnLen*lnDim))$out, 
		nrow = chnLen, byrow = T)
chn4 <- matrix(.C("GSLmatLoad", 
	"NSCchains1000/BV_20_1_1000_4.gbin", 
	as.integer(chnLen), as.integer(lnDim), out = double(chnLen*lnDim))$out, 
		nrow = chnLen, byrow = T)
chn5 <- matrix(.C("GSLmatLoad", 
	"NSCchains1000/BV_20_1_1000_5.gbin", 
	as.integer(chnLen), as.integer(lnDim), out = double(chnLen*lnDim))$out, 
		nrow = chnLen, byrow = T)

@

\begin{center}
<<fig=TRUE,width=8.0,height=6.0,echo=FALSE>>=
par(mar = c(5.2, 6, 2, 1), mgp = c(4,1,0))
boxplot(matrix(gelRub("chn",nChn,chnLen), ncol = d, byrow = T), pch = 16, las = 1, ylab = "Gelman-Rubin R", xaxt = "n", col = "grey80", main = "GEBV")
axis(1, at = 1:d, trt.list, las = 2)
@
\end{center}
No detectable convergence problems here, either. Make point estimate and error matrices.
<<>>=
tmpMat       <- rbind(chn1, chn2, chn3, chn4, chn5)
fullBVmatN   <- matrix(apply(tmpMat, 2, pmode), ncol = d, byrow = T)
fullBVmatNcv <- matrix(apply(tmpMat, 2, sd), ncol = d, byrow = T)/abs(fullBVmatN)
colnames(fullBVmatN)   <- trt.list
colnames(fullBVmatNcv) <- trt.list
@
Finally, I look at covariance matrices. We only need the upper triangles.

<<>>=
upInd <- matrix(1:(d^2), ncol = d, byrow = T)
upInd <- upInd[row(upInd) <= col(upInd)]
levFac <- rep(c("e","s","a"), each = length(upInd))
tmpInd  <- matrix(1:(d^2), ncol = d, byrow = T)
tmpInd  <- tmpInd[row(tmpInd) < col(tmpInd)]
diagInd <- which(!(upInd %in% tmpInd))
rm(tmpInd)


chn1 <- matrix(.C("GSLmatLoad", 
	"NSCchains1000/SigE_20_1_1000_1.gbin", 
	as.integer(chnLen), as.integer(d^2), out = double(chnLen*d^2))$out, 
		nrow = chnLen, byrow = T)[,upInd]
chn1 <- cbind(chn1, 
	matrix(.C("GSLmatLoad", 
	"NSCchains1000/SigS_20_1_1000_1.gbin", 
	as.integer(chnLen), as.integer(d^2), out = double(chnLen*d^2))$out, 
		nrow = chnLen, byrow = T)[,upInd])
chn1 <- cbind(chn1, 
	matrix(.C("GSLmatLoad", 
	"NSCchains1000/SigA_20_1_1000_1.gbin", 
	as.integer(chnLen), as.integer(d^2), out = double(chnLen*d^2))$out, 
		nrow = chnLen, byrow = T)[,upInd])

chn2 <- matrix(.C("GSLmatLoad", 
	"NSCchains1000/SigE_20_1_1000_2.gbin", 
	as.integer(chnLen), as.integer(d^2), out = double(chnLen*d^2))$out, 
		nrow = chnLen, byrow = T)[,upInd]
chn2 <- cbind(chn2, 
	matrix(.C("GSLmatLoad", 
	"NSCchains1000/SigS_20_1_1000_2.gbin", 
	as.integer(chnLen), as.integer(d^2), out = double(chnLen*d^2))$out, 
		nrow = chnLen, byrow = T)[,upInd])
chn2 <- cbind(chn2, 
	matrix(.C("GSLmatLoad", 
	"NSCchains1000/SigA_20_1_1000_2.gbin", 
	as.integer(chnLen), as.integer(d^2), out = double(chnLen*d^2))$out, 
		nrow = chnLen, byrow = T)[,upInd])

chn3 <- matrix(.C("GSLmatLoad", 
	"NSCchains1000/SigE_20_1_1000_3.gbin", 
	as.integer(chnLen), as.integer(d^2), out = double(chnLen*d^2))$out, 
		nrow = chnLen, byrow = T)[,upInd]
chn3 <- cbind(chn3, 
	matrix(.C("GSLmatLoad", 
	"NSCchains1000/SigS_20_1_1000_3.gbin", 
	as.integer(chnLen), as.integer(d^2), out = double(chnLen*d^2))$out, 
		nrow = chnLen, byrow = T)[,upInd])
chn3 <- cbind(chn3, 
	matrix(.C("GSLmatLoad", 
	"NSCchains1000/SigA_20_1_1000_3.gbin", 
	as.integer(chnLen), as.integer(d^2), out = double(chnLen*d^2))$out, 
		nrow = chnLen, byrow = T)[,upInd])

chn4 <- matrix(.C("GSLmatLoad", 
	"NSCchains1000/SigE_20_1_1000_4.gbin", 
	as.integer(chnLen), as.integer(d^2), out = double(chnLen*d^2))$out, 
		nrow = chnLen, byrow = T)[,upInd]
chn4 <- cbind(chn4, 
	matrix(.C("GSLmatLoad", 
	"NSCchains1000/SigS_20_1_1000_4.gbin", 
	as.integer(chnLen), as.integer(d^2), out = double(chnLen*d^2))$out, 
		nrow = chnLen, byrow = T)[,upInd])
chn4 <- cbind(chn4, 
	matrix(.C("GSLmatLoad", 
	"NSCchains1000/SigA_20_1_1000_4.gbin", 
	as.integer(chnLen), as.integer(d^2), out = double(chnLen*d^2))$out, 
		nrow = chnLen, byrow = T)[,upInd])

chn5 <- matrix(.C("GSLmatLoad", 
	"NSCchains1000/SigE_20_1_1000_5.gbin", 
	as.integer(chnLen), as.integer(d^2), out = double(chnLen*d^2))$out, 
		nrow = chnLen, byrow = T)[,upInd]
chn5 <- cbind(chn5, 
	matrix(.C("GSLmatLoad", 
	"NSCchains1000/SigS_20_1_1000_5.gbin", 
	as.integer(chnLen), as.integer(d^2), out = double(chnLen*d^2))$out, 
		nrow = chnLen, byrow = T)[,upInd])
chn5 <- cbind(chn5, 
	matrix(.C("GSLmatLoad", 
	"NSCchains1000/SigA_20_1_1000_5.gbin", 
	as.integer(chnLen), as.integer(d^2), out = double(chnLen*d^2))$out, 
		nrow = chnLen, byrow = T)[,upInd])
@

\begin{center}
<<fig=TRUE,width=8.0,height=6.0,echo=FALSE>>=
par(mar = c(5.2, 6, 2, 1), mgp = c(4,1,0))
boxplot(matrix(gelRub("chn",nChn,chnLen), ncol = 3), pch = 16, las = 1, ylab = "Gelman-Rubin R", xaxt = "n", col = "grey80", main = "Covariance matrices")
axis(1, at = 1:3, c(expression(Sigma[e]), expression(Sigma[s]), expression(Sigma[a])), las = 1)
@
\end{center}
No discernible convergence problems. To make sure, I plot Markov chains for variances, starting from $\sigma^2_e$.
\begin{center}
<<fig=TRUE,width=8.0,height=6.0,echo=FALSE>>=
par(mfrow = c(3,3), mar = c(0.2, 4, 0.5, 1), mgp = c(3,1,0))
for (trt in 1:d){
	plot( chn1[,levFac == "e"][,diagInd[trt]], type = "l", ylim = range(c(chn1[,levFac == "e"][,diagInd[trt]], chn2[,levFac == "e"][,diagInd[trt]], chn3[,levFac == "e"][,diagInd[trt]], chn4[,levFac == "e"][,diagInd[trt]], chn5[,levFac == "e"][,diagInd[trt]])), col = "orange", ylab = trt.list[trt], xlab = "", xaxt = "n", las = 1)
	lines(chn2[,levFac == "e"][,diagInd[trt]], col = "red")
	lines(chn3[,levFac == "e"][,diagInd[trt]], col = "blue")
	lines(chn4[,levFac == "e"][,diagInd[trt]], col = "green")
	lines(chn5[,levFac == "e"][,diagInd[trt]], col = "magenta")
}
@
\end{center}
Then the non-additive variances.

\begin{center}
<<fig=TRUE,width=8.0,height=6.0,echo=FALSE>>=
par(mfrow = c(3,3), mar = c(0.2, 4, 0.5, 1), mgp = c(3,1,0))
for (trt in 1:d){
	plot( chn1[,levFac == "s"][,diagInd[trt]], type = "l", ylim = range(c(chn1[,levFac == "s"][,diagInd[trt]], chn2[,levFac == "s"][,diagInd[trt]], chn3[,levFac == "s"][,diagInd[trt]], chn4[,levFac == "s"][,diagInd[trt]], chn5[,levFac == "s"][,diagInd[trt]])), col = "orange", ylab = trt.list[trt], xlab = "", xaxt = "n", las = 1)
	lines(chn2[,levFac == "s"][,diagInd[trt]], col = "red")
	lines(chn3[,levFac == "s"][,diagInd[trt]], col = "blue")
	lines(chn4[,levFac == "s"][,diagInd[trt]], col = "green")
	lines(chn5[,levFac == "s"][,diagInd[trt]], col = "magenta")
}
@
\end{center}
Finally, the additive.
\begin{center}
<<fig=TRUE,width=8.0,height=6.0,echo=FALSE>>=
par(mfrow = c(3,3), mar = c(0.2, 4, 0.5, 1), mgp = c(3,1,0))
for (trt in 1:d){
	plot( chn1[,levFac == "a"][,diagInd[trt]], type = "l", ylim = range(c(chn1[,levFac == "a"][,diagInd[trt]], chn2[,levFac == "a"][,diagInd[trt]], chn3[,levFac == "a"][,diagInd[trt]], chn4[,levFac == "a"][,diagInd[trt]], chn5[,levFac == "a"][,diagInd[trt]])), col = "orange", ylab = trt.list[trt], xlab = "", xaxt = "n", las = 1)
	lines(chn2[,levFac == "a"][,diagInd[trt]], col = "red")
	lines(chn3[,levFac == "a"][,diagInd[trt]], col = "blue")
	lines(chn4[,levFac == "a"][,diagInd[trt]], col = "green")
	lines(chn5[,levFac == "a"][,diagInd[trt]], col = "magenta")
}
@
\end{center}

I save genome-estimated narrow-sense heritabilities. For trait $k$, they are calculated as
\begin{equation*}
h^2_k = \dfrac{\boldsymbol{\Sigma}^a_{k,k}}{\boldsymbol{\Sigma}^a_{k,k} + \boldsymbol{\Sigma}^s_{k,k} + \boldsymbol{\Sigma}^e_{k,k}}
\end{equation*}
I also save their MCMC errors.
<<>>=
tmpMat <- rbind(chn1, chn2, chn3, chn4, chn5)
hrMat  <- tmpMat[,levFac == "a"][,diagInd]/(
	tmpMat[, levFac == "a"][, diagInd] + tmpMat[, levFac == "s"][,diagInd] 
		+ tmpMat[, levFac == "e"][,diagInd]
	)
fullHvecN             <- apply(hrMat, 2, pmode)
names(fullHvecN)      <- trt.list
fullHvecNci           <- apply(hrMat, 2, quantile, c(0.025, 0.975))
colnames(fullHvecNci) <- trt.list
fullHvecNcv           <- apply(hrMat, 2, sd)/abs(fullHvecN)
names(fullHvecNcv)    <- trt.list
@
Individual variances are:
<<>>=
fullEvecN             <- apply(tmpMat[,levFac == "e"][,diagInd], 2, pmode)
names(fullEvecN)      <- trt.list
fullEvecNci           <- apply(tmpMat[,levFac == "e"][,diagInd], 2, 
							quantile, c(0.025, 0.975))
colnames(fullEvecNci) <- trt.list
fullEvecNcv           <- apply(tmpMat[,levFac == "e"][,diagInd], 2, sd)/abs(fullEvecN)
names(fullEvecNcv)    <- trt.list
 
fullSvecN             <- apply(tmpMat[,levFac == "s"][,diagInd], 2, pmode)
names(fullSvecN)      <- trt.list
fullSvecNci           <- apply(tmpMat[,levFac == "s"][,diagInd], 2, 
							quantile, c(0.025, 0.975))
colnames(fullSvecNci) <- trt.list
fullSvecNcv           <- apply(tmpMat[,levFac == "s"][,diagInd], 2, sd)/abs(fullSvecN)
names(fullSvecNcv)    <- trt.list
 
fullAvecN             <- apply(tmpMat[,levFac == "a"][,diagInd], 2, pmode)
names(fullAvecN)      <- trt.list
fullAvecNci           <- apply(tmpMat[,levFac == "a"][,diagInd], 2, 
							quantile, c(0.025, 0.975))
colnames(fullAvecNci) <- trt.list
fullAvecNcv           <- apply(tmpMat[,levFac == "a"][,diagInd], 2, sd)/abs(fullAvecN)
names(fullAvecNcv)    <- trt.list

round(fullHvecN,4)
round(fullHvecNci,4)
round(fullEvecN,4)
round(fullEvecNci,4)
round(fullSvecN,4)
round(fullSvecNci,4)
round(fullAvecN,4)
round(fullAvecNci,4)
@
Now I save the values and their credible intervals to a file. These will be used for display rather than further analyses, so I am rounding them to three significant digits.

<<>>=
cat("trait_name\th^2\tsigma^2_e\tsigma^2_s\tsigma^2_e",
	apply(
		cbind(trt.list, rep("\t", d), 
			signif(fullHvecN,3), 
			rep(" (", d), signif(fullHvecNci[1,],3), 
			rep(", ", d), signif(fullHvecNci[2,],3), rep(")\t", d),
			signif(fullEvecN,3), 
			rep(" (", d), signif(fullEvecNci[1,],3), 
			rep(", ", d), signif(fullEvecNci[2,],3), rep(")\t", d),
			signif(fullSvecN,3), 
			rep(" (", d), signif(fullSvecNci[1,],3), 
			rep(", ", d), signif(fullSvecNci[2,],3), rep(")\t", d),
			signif(fullAvecN,3), 
			rep(" (", d), signif(fullAvecNci[1,],3), 
			rep(", ", d), signif(fullAvecNci[2,],3), rep(")\t", d)
			),
		1, paste, collapse=""),
		file = "variancesGaussian.tsv", sep = "\n")
	
@
I now look at genetic correlations from the $\boldsymbol{\Sigma}_e$ and $\boldsymbol{\Sigma}_a$ matrices. Since I only read in upper triangles of the covariance matrices, I have to write a function that that transforms covariances into correlations, using variances that are on the diagonals. The function works on each MCMC sample.
<<>>=
cov2corTri <- cmpfun(function(vec){
	tmp <- matrix(1, d, d)
	tmp[upper.tri(tmp)] <- vec[-diagInd]
	
	isdMat <- sapply(1/sqrt(vec[diagInd]), rep, d)
	tmp    <- tmp*isdMat*t(isdMat)
	return(tmp[upper.tri(tmp)])
})
@
I run this function on the environmental and additive genetic portions of the covariance MCMC matrix (\texttt{tmpMat}), keeping in mind that the \texttt{apply()} function returns each result in a column, thus the MCMC chains are the rows of resulting matrices (as opposed to clumns in \texttt{tmpMat}).
<<>>=
eCorMCMC <- apply(tmpMat[,levFac == "e"], 1, cov2corTri)
aCorMCMC <- apply(tmpMat[,levFac == "a"], 1, cov2corTri)
@
I calculate point estimates and 95\% credible intervals for each correlation value.
<<>>=
eCorMnN   <- apply(eCorMCMC, 1, pmode)
eCorMnNci <- apply(eCorMCMC, 1, quantile, c(0.025, 0.975))
aCorMnN   <- apply(aCorMCMC, 1, pmode)
aCorMnNci <- apply(aCorMCMC, 1, quantile, c(0.025, 0.975))
@
I construct a $d \times d$ matrix that has 1.0 on the diagonal, additive correlations in the upper and environmental correlations in the lower triangle. I repeat that for lower and upper bounds of the credible intervals.
<<>>=
corMatN <- matrix(1, d, d)
colnames(corMatN) <- trt.list
rownames(corMatN) <- trt.list
corMatN[upper.tri(corMatN)] <- aCorMnN
corMatNl <- matrix(1, d, d)
corMatNl[upper.tri(corMatNl)] <- aCorMnNci[1,]
corMatNu <- matrix(1, d, d)
corMatNu[upper.tri(corMatNu)] <- aCorMnNci[2,]
@
Putting the environmental correlations in the lower triangle is not as easy, since they come from the upper triangle of the covariance matrix. It requires the use of a temporary matrix.
<<>>=
tmpCmat <- matrix(1, d, d)
tmpCmat[upper.tri(tmpCmat)]   <- eCorMnN
corMatN[lower.tri(corMatN)]   <- t(tmpCmat)[lower.tri(tmpCmat)]
tmpCmat[upper.tri(tmpCmat)]   <- eCorMnNci[1,]
corMatNl[lower.tri(corMatNl)] <- t(tmpCmat)[lower.tri(tmpCmat)]
tmpCmat[upper.tri(tmpCmat)]   <- eCorMnNci[2,]
corMatNu[lower.tri(corMatNu)] <- t(tmpCmat)[lower.tri(tmpCmat)]
rm(tmpCmat)

signif(corMatN, 3)
signif(corMatNu, 3)
signif(corMatNl, 3)
@

Credible intervals for additive genetic correlations are very broad, reflecting the low sample size relative to the number of traits. I therefore switch to estimating these correlations by calculating their values directly from MCMC samples of GEBVs.
<<>>=
chn1 <- matrix(.C("GSLmatLoad", 
	"NSCchains1000/BV_20_1_1000_1.gbin", 
	as.integer(chnLen), as.integer(lnDim), out = double(chnLen*lnDim))$out, 
		nrow = chnLen, byrow = T)
chn2 <- matrix(.C("GSLmatLoad", 
	"NSCchains1000/BV_20_1_1000_2.gbin", 
	as.integer(chnLen), as.integer(lnDim), out = double(chnLen*lnDim))$out, 
		nrow = chnLen, byrow = T)
chn3 <- matrix(.C("GSLmatLoad", 
	"NSCchains1000/BV_20_1_1000_3.gbin", 
	as.integer(chnLen), as.integer(lnDim), out = double(chnLen*lnDim))$out, 
		nrow = chnLen, byrow = T)
chn4 <- matrix(.C("GSLmatLoad", 
	"NSCchains1000/BV_20_1_1000_4.gbin", 
	as.integer(chnLen), as.integer(lnDim), out = double(chnLen*lnDim))$out, 
		nrow = chnLen, byrow = T)
chn5 <- matrix(.C("GSLmatLoad", 
	"NSCchains1000/BV_20_1_1000_5.gbin", 
	as.integer(chnLen), as.integer(lnDim), out = double(chnLen*lnDim))$out, 
		nrow = chnLen, byrow = T)

tmpMat       <- rbind(chn1, chn2, chn3, chn4, chn5)

sampCor <- cmpfun(function(vec){
	res <- cor(matrix(vec, ncol = d, byrow = T))
	return(res[upper.tri(res)])
})

GCorNmat    <- apply(tmpMat, 1, sampCor)
fullGCorN   <- apply(GCorNmat, 1, pmode)
fullGCorNci <- apply(GCorNmat, 1, quantile, c(0.025, 0.975))
corMatN[upper.tri(corMatN)]   <- fullGCorN
corMatNl[upper.tri(corMatNl)] <- fullGCorNci[1,]
corMatNu[upper.tri(corMatNu)] <- fullGCorNci[2,]

signif(corMatN, 3)
@

Now save the correlation matrix to a file. Each cell in the table has the upper-bound, point estimate and lower-bound value in a column.
<<>>=
cat(paste(c("trait_names", trt.list), collapse = "\t"), 
	file = "correlationMatrixN.tsv", sep = "\n")
for (trt in 1:d){
	cat(paste(c("", signif(corMatNu[trt,], 3)), collapse = "\t"), 
		file = "correlationMatrixN.tsv", sep = "\n", append = T)
	cat(paste(c(trt.list[trt], signif(corMatN[trt,], 3)), collapse = "\t"), 
		file = "correlationMatrixN.tsv", sep = "\n", append = T)
	cat(paste(c("", signif(corMatNl[trt,], 3)), collapse = "\t"), 
		file = "correlationMatrixN.tsv", sep = "\n", append = T)
}
@

Now I check convergence for the sub-sampled data, for each number of sub-replicates separately, but concatenating values for all 20 samples. 

I encapsulate the basic operation in a function, \texttt{subGR()}, that takes three parameters: \texttt{iSam} -- sampled data ID, \texttt{rNum} -- number of replicates, \texttt{varNam} -- name of the variable (\texttt{LN} for line means and \texttt{BV} for GEBVs), and \texttt{mdl} -- Gaussian or Student-$t$ model for errors. I calls the function \texttt{readChain()} that reads individual chains with the same parameters.

<<>>=
readChain <- cmpfun(function(iChn, iSam, rNum, varNam, mdl){
	 matrix(.C("GSLmatLoad", 
		paste("NSCchains", mdl, "/", varNam, "_", 
			rNum, "_", iSam, "_", mdl, "_", iChn, ".gbin", sep = ""), 
		as.integer(chnLen), as.integer(lnDim), out = double(chnLen*lnDim))$out, 
			nrow = chnLen, byrow = T)
})
subGR <- cmpfun(function(iSam, rNum, varNam, mdl){
	chn <- lapply(1:5, readChain, iSam, rNum, varNam, mdl)
	
	# rowMeans because the result of sapply() will have 5 chains in columns
	W  <- rowMeans(sapply(chn, function(mat){apply(mat, 2, var)}))
	B  <- apply(sapply(chn, colMeans), 1, var)
	GR <- sqrt((((chnLen - 1)/chnLen)*W + B)/W) 
	return(GR) 
})
allGR <- cmpfun(function(rNum, varNam, mdl){
	matrix( array(sapply(1:20, subGR, rNum, varNam, mdl)), ncol = d, byrow = T )
})

LNgr <- lapply(c(2, 5, 10, 15), allGR, "LN", 1000)
BVgr <- lapply(c(2, 5, 10, 15), allGR, "BV", 1000)
@
Now plot the results for line means:

\begin{center}
<<fig=TRUE,width=8.0,height=6.0,echo=FALSE>>=
par(mfrow = c(2,2), mar = c(5.2, 6, 2, 1), mgp = c(4,1,0))
trash <- sapply(1:4, function(i){boxplot(LNgr[[i]], pch = 16, las = 1, ylab = "Gelman-Rubin R", xaxt = "n", col = "grey80", main = paste("Line Means,", c(2,5,10,15)[i], "replicates")); axis(1, at = 1:d, trt.list, las = 2)})
@
\end{center}
And GEBVs:
\begin{center}
<<fig=TRUE,width=8.0,height=6.0,echo=FALSE>>=
par(mfrow = c(2,2), mar = c(5.2, 6, 2, 1), mgp = c(4,1,0))
trash <- sapply(1:4, function(i){boxplot(BVgr[[i]], pch = 16, las = 1, ylab = "Gelman-Rubin R", xaxt = "n", col = "grey80", main = paste("GEBV,", c(2,5,10,15)[i], "replicates")); axis(1, at = 1:d, trt.list, las = 2)})
@
\end{center}
Now I do the same for covariance matrices.

<<>>=
readChainCV <- cmpfun(function(iChn, iSam, rNum, mdl){
	 cbind(
	 	matrix(.C("GSLmatLoad", 
			paste("NSCchains", mdl, "/SigE_", rNum, "_", 
				iSam, "_", mdl, "_", iChn, ".gbin", sep = ""), 
			as.integer(chnLen), as.integer(d^2), 
					out = double(chnLen*d^2))$out, 
				nrow = chnLen, byrow = T)[,upInd],
	 	matrix(.C("GSLmatLoad", 
			paste("NSCchains", mdl, "/SigS_", rNum, "_", 
				iSam, "_", mdl, "_", iChn, ".gbin", sep = ""), 
			as.integer(chnLen), as.integer(d^2), 
					out = double(chnLen*d^2))$out, 
				nrow = chnLen, byrow = T)[,upInd],
	 	matrix(.C("GSLmatLoad", 
			paste("NSCchains", mdl, "/SigA_", rNum, "_", 
				iSam, "_", mdl, "_", iChn, ".gbin", sep = ""), 
			as.integer(chnLen), as.integer(d^2),
					out = double(chnLen*d^2))$out, 
				nrow = chnLen, byrow = T)[,upInd]
	)
})
subGRvr <- cmpfun(function(iSam, rNum, mdl){
	chn <- lapply(1:5, readChainCV, iSam, rNum, mdl)
	
	# rowMeans because the result of sapply() will have 5 chains in columns
	W  <- rowMeans(sapply(chn, function(mat){apply(mat, 2, var)}))
	B  <- apply(sapply(chn, colMeans), 1, var)
	GR <- sqrt((((chnLen - 1)/chnLen)*W + B)/W) 
	return(GR) 
})
allGRvr <- cmpfun(function(rNum, mdl){
	matrix( array(sapply(1:20, subGRvr, rNum, mdl)), ncol = 3, byrow = T )
})

SigGR <- lapply(c(2, 5, 10, 15), allGRvr, 1000)
@
Now plot the Gelman-Rubin estimates for covariance matrices:
\begin{center}
<<fig=TRUE,width=8.0,height=6.0,echo=FALSE>>=
par(mfrow = c(2,2), mar = c(5.2, 6, 2, 1), mgp = c(4,1,0))
trash <- sapply(1:4, function(i){boxplot(SigGR[[i]], pch = 16, las = 1, ylab = "Gelman-Rubin R", xaxt = "n", col = "grey80", main = paste(c(2,5,10,15)[i], "replicates")); axis(1, at = 1:3, c(expression(Sigma[e]), expression(Sigma[s]), expression(Sigma[a])), las = 1)})
@
\end{center}
All parameters appear to have converged completely. I can proceed to analyze the results.

First I look at the accuracy of estimates based on sub-sampled data, compared to the full data set, assuming that the most accurate estimates are based on the full data.

I define a function that reads the chains from a given simulation and sub-replicate number and calculates point estimates of specified parameters. The \texttt{subMn()} function parameters are as for the \texttt{subGR()} function above.
<<>>=
subMn <- cmpfun(function(iSam, rNum, varNam, mdl){
	chn <- lapply(1:5, readChain, iSam, rNum, varNam, mdl)
	
	# converting to a matrix with chains as columns
	chn <- matrix(array(sapply(chn, t)), nrow = chnLen*nChn, byrow = T)
	
	return(apply(chn, 2, pmode))
})
allMn <- cmpfun(function(rNum, varNam, mdl){
	matrix( array(sapply(1:20, subMn, rNum, varNam, mdl)), ncol = d, byrow = T )
})

LNmn <- lapply(c(2, 5, 10, 15), allMn, "LN", 1000)
BVmn <- lapply(c(2, 5, 10, 15), allMn, "BV", 1000)

@

Plot accuracies (reflected by correlations of point estimates from sub-sampled data with estimates from the whole data set) by trait, comparing replicate sizes directly on the same plot. First, line means.
\begin{center}
<<fig=TRUE,width=8.0,height=8.0,echo=FALSE>>=
par(mfrow = c(3,3), mar = c(5.2, 6, 2, 1))
for (trt in 1:d){
	boxplot(sapply(LNmn, function(mat, i){tapply(mat[,i], rep(1:20, each = Nln), cor, fullLNmatN[,i])}, trt), pch = 16, las = 1, xaxt = "n", xlab = "replicate number", ylim = c(0.0, 1.0), ylab = "r", col = "grey80", main = trt.list[trt])
	axis(1, at = 1:4, c(2, 5, 10, 15), las = 1)
}
@
\end{center}
Then GEBVs.
\begin{center}
<<fig=TRUE,width=8.0,height=8.0,echo=FALSE>>=
par(mfrow = c(3,3), mar = c(5.2, 6, 2, 1))
for (trt in 1:d){
	boxplot(sapply(BVmn, function(mat, i){tapply(mat[,i], rep(1:20, each = Nln), cor, fullBVmatN[,i])}, trt), pch = 16, las = 1, xaxt = "n", xlab = "replicate number", ylim = c(0.0, 1.0), ylab = "r", col = "grey80", main = trt.list[trt])
	axis(1, at = 1:4, c(2, 5, 10, 15), las = 1)
}
@
\end{center}

I am also interested in a measure of uncertainty of estimates. I use the coefficient of variation (CV, equal to standard deviation divided by the mean) of the Markov chain as such a measure. First, I calculate this statistic.
<<>>=
subCV <- cmpfun(function(iSam, rNum, varNam, mdl){
	chn <- lapply(1:5, readChain, iSam, rNum, varNam, mdl)
	
	# converting to a matrix with chains as columns
	chn <- matrix(array(sapply(chn, t)), nrow = chnLen*nChn, byrow = T)
	
	return(apply(chn, 2, sd)/abs(apply(chn, 2, pmode)))
})
allCV <- cmpfun(function(rNum, varNam, mdl){
	matrix( array(sapply(1:20, subCV, rNum, varNam, mdl)), ncol = d, byrow = T )
})

LNcv <- lapply(c(2, 5, 10, 15), allCV, "LN", 1000)
BVcv <- lapply(c(2, 5, 10, 15), allCV, "BV", 1000)

@
Plot the values for each replicate number, divided by the CVs for the whole data set. Start with line means.

\begin{center}
<<fig=TRUE,width=8.0,height=8.0,echo=FALSE>>=
par(mfrow = c(3,3), mar = c(5.2, 6, 2, 1))
for (trt in 1:d){
	boxplot(sapply(LNcv, function(mat, i){mat[,i]/rep(fullLNmatNcv[,i], 20)}, trt), pch = 16, las = 1, xaxt = "n", xlab = "replicate number", ylab = "relative CV", col = "grey80", main = trt.list[trt])
	axis(1, at = 1:4, c(2, 5, 10, 15), las = 1)
}
@
\end{center}
And GEBVs:
\begin{center}
<<fig=TRUE,width=8.0,height=8.0,echo=FALSE>>=
par(mfrow = c(3,3), mar = c(5.2, 6, 2, 1))
for (trt in 1:d){
	boxplot(sapply(BVcv, function(mat, i){mat[,i]/rep(fullBVmatNcv[,i], 20)}, trt), pch = 16, las = 1, xaxt = "n", xlab = "replicate number", ylab = "relative CV", col = "grey80", main = trt.list[trt])
	axis(1, at = 1:4, c(2, 5, 10, 15), las = 1)
}
@
\end{center}

Outliers on the plots obscure the main differnces, so I re-plot without outliers. Line means:

\begin{center}
<<fig=TRUE,width=8.0,height=8.0,echo=FALSE>>=
par(mfrow = c(3,3), mar = c(5.2, 6, 2, 1))
for (trt in 1:d){
	boxplot(sapply(LNcv, function(mat, i){mat[,i]/rep(fullLNmatNcv[,i], 20)}, trt), pch = 16, outline = F, las = 1, xaxt = "n", xlab = "replicate number", ylab = "relative CV", col = "grey80", main = trt.list[trt])
	axis(1, at = 1:4, c(2, 5, 10, 15), las = 1)
}
@
\end{center}
And GEBVs:
\begin{center}
<<fig=TRUE,width=8.0,height=8.0,echo=FALSE>>=
par(mfrow = c(3,3), mar = c(5.2, 6, 2, 1))
for (trt in 1:d){
	boxplot(sapply(BVcv, function(mat, i){mat[,i]/rep(fullBVmatNcv[,i], 20)}, trt), pch = 16, outline = F, las = 1, xaxt = "n", xlab = "replicate number", ylab = "relative CV", col = "grey80", main = trt.list[trt])
	axis(1, at = 1:4, c(2, 5, 10, 15), las = 1)
}
@
\end{center}

With variances and heritabilities correlation is not a viable metric of accuracy because there is only one value per data set. I therefore use the relative deviation of a sub-sampled \texttt{versus} full-data value.
\begin{equation*}
RD = \dfrac{\sigma^2_s - \sigma^2_f}{\sigma^2_f}
\end{equation*}
I am not taking a norm because I want to see if there is any bias in the estimates.

<<>>=
readChainVR <- cmpfun(function(iChn, iSam, rNum, mdl){
	 cbind(
	 	matrix(.C("GSLmatLoad", 
			paste("NSCchains", mdl, "/SigE_", rNum, "_", 
				iSam, "_", mdl, "_", iChn, ".gbin", sep = ""), 
			as.integer(chnLen), as.integer(d^2), 
					out = double(chnLen*d^2))$out, 
				nrow = chnLen, byrow = T)[,upInd][,diagInd],
	 	matrix(.C("GSLmatLoad", 
			paste("NSCchains", mdl, "/SigS_", rNum, "_", 
				iSam, "_", mdl, "_", iChn, ".gbin", sep = ""), 
			as.integer(chnLen), as.integer(d^2), 
					out = double(chnLen*d^2))$out, 
				nrow = chnLen, byrow = T)[,upInd][,diagInd],
	 	matrix(.C("GSLmatLoad", 
			paste("NSCchains", mdl, "/SigA_", rNum, "_", 
				iSam, "_", mdl, "_", iChn, ".gbin", sep = ""), 
			as.integer(chnLen), as.integer(d^2),
					out = double(chnLen*d^2))$out, 
				nrow = chnLen, byrow = T)[,upInd][,diagInd]
	)
})

subVR <- cmpfun(function(iSam, rNum, mdl){
	chn <- lapply(1:5, readChainVR, iSam, rNum, mdl)
	
	# converting to a matrix with chains as columns
	chn <- matrix(array(sapply(chn, t)), nrow = chnLen*nChn, byrow = T)
	eachMn <- apply(chn, 2, pmode)
	mnMat  <- matrix(eachMn, ncol = 3)
	hr     <- mnMat[,3]/rowSums(mnMat)
	return(c(eachMn, hr)) 
})
allVR <- cmpfun(function(rNum, mdl){
	matrix( array(sapply(1:20, subVR, rNum, mdl)),  ncol = d, byrow = T)
})

VRmn <- lapply(c(2, 5, 10, 15), allVR, 1000)
@
Plot the results.
\begin{center}
<<fig=TRUE,width=8.0,height=8.0,echo=FALSE>>=
par(mfrow = c(3,3), mar = c(5.2, 6, 2, 1))
for (trt in 1:d){
	eMat <- sapply(VRmn, function(mat){(mat[seq(from = 1, to = 77, by = 4),trt] - fullEvecN[trt])/fullEvecN[trt]})
	sMat <- sapply(VRmn, function(mat){(mat[seq(from = 2, to = 78, by = 4),trt] - fullSvecN[trt])/fullSvecN[trt]})
	aMat <- sapply(VRmn, function(mat){(mat[seq(from = 3, to = 79, by = 4),trt] - fullAvecN[trt])/fullAvecN[trt]})
	hMat <- sapply(VRmn, function(mat){(mat[seq(from = 4, to = 80, by = 4),trt] - fullHvecN[trt])/fullHvecN[trt]})
	boxplot(eMat, at = (1:4)*5 - 4, xlim = c(1,20), ylim = range(c(eMat,sMat,aMat,hMat)), pch = 16, las = 1, xaxt = "n", xlab = "replicate number", ylab = "relative deviation", col = "darkred", main = trt.list[trt])
	boxplot(sMat, at = (1:4)*5 - 3, pch = 16, add = T, las = 1, xaxt = "n", yaxt = "n", col = "darkgreen")
	boxplot(aMat, at = (1:4)*5 - 2, pch = 16, add = T, las = 1, xaxt = "n", yaxt = "n", col = "darkblue")
	boxplot(hMat, at = (1:4)*5 - 1, pch = 16, add = T, las = 1, xaxt = "n", yaxt = "n", col = "darkorange")
	axis(1, at = (1:4)*5 - 2.5, c(2, 5, 10, 15), las = 1)
	#legend("topright", legend = c(expression(Sigma[e]), expression(Sigma[s]), expression(Sigma[a]), expression(h^2)), fill = c("darkred", "darkgreen", "darkblue", "darkorange"))
}
@
\end{center}
On each plot, relative accuracy distributions for $\sigma^2_e$, $\sigma^2_s$, $\sigma^2_a$ and $h^2$ are depicted next to each other for each sub-replicate size.

Lastly, I look at the variability of estimates, as for the point estimates.
<<>>=
subVRcv <- cmpfun(function(iSam, rNum, mdl){
	chn <- lapply(1:5, readChainVR, iSam, rNum, mdl)
	
	chn <- matrix(array(sapply(chn, t)), nrow = chnLen*nChn, byrow = T)
	# add heritability
	idx <- rep(c("e", "s", "a"), each = d)
	chn <- cbind(chn, 
		chn[,idx == "a"]/(chn[,idx == "e"] + chn[,idx == "s"] + chn[,idx == "a"]))
	return(return(apply(chn, 2, sd)/abs(apply(chn, 2, pmode)))) 
})
allVRcv <- cmpfun(function(rNum, mdl){
	matrix( array(sapply(1:20, subVRcv, rNum, mdl)),  ncol = d, byrow = T)
})

VRcv <- lapply(c(2, 5, 10, 15), allVRcv, 1000)

@
Now plot the variation metric, scaled by the full-data-derived estimates as before.

\begin{center}
<<fig=TRUE,width=8.0,height=8.0,echo=FALSE>>=
par(mfrow = c(3,3), mar = c(5.2, 6, 2, 1))
for (trt in 1:d){
	eMat <- sapply(VRcv, function(mat){mat[seq(from = 1, to = 77, by = 4),trt]/fullEvecNcv[trt]})
	sMat <- sapply(VRcv, function(mat){mat[seq(from = 2, to = 78, by = 4),trt]/fullSvecNcv[trt]})
	aMat <- sapply(VRcv, function(mat){mat[seq(from = 3, to = 79, by = 4),trt]/fullAvecNcv[trt]})
	hMat <- sapply(VRcv, function(mat){mat[seq(from = 4, to = 80, by = 4),trt]/fullHvecNcv[trt]})
	boxplot(eMat, at = (1:4)*5 - 4, xlim = c(1,20), ylim = range(c(eMat,sMat,aMat,hMat)), pch = 16, las = 1, xaxt = "n", xlab = "replicate number", ylab = "relative deviation", col = "darkred", main = trt.list[trt])
	boxplot(sMat, at = (1:4)*5 - 3, pch = 16, add = T, las = 1, xaxt = "n", yaxt = "n", col = "darkgreen")
	boxplot(aMat, at = (1:4)*5 - 2, pch = 16, add = T, las = 1, xaxt = "n", yaxt = "n", col = "darkblue")
	boxplot(hMat, at = (1:4)*5 - 1, pch = 16, add = T, las = 1, xaxt = "n", yaxt = "n", col = "darkorange")
	axis(1, at = (1:4)*5 - 2.5, c(2, 5, 10, 15), las = 1)
	#legend("topright", legend = c(expression(Sigma[e]), expression(Sigma[s]), expression(Sigma[a]), expression(h^2)), fill = c("darkred", "darkgreen", "darkblue", "darkorange"))
}
@
\end{center}

Next I look at accuracy of genetic correlation estimates. I use the correlation between upper triangles of matrices estimated from sub-sampled data and the upper triangle of the matrix derived from the full data set. This is a simple yet adequate measure of matrix similarity, related to the well-known Mantel test. I am only looking at genetic correlations.
<<>>=

subCC <- cmpfun(function(iSam, rNum, mdl){
	chn <- lapply(1:5, readChain, iSam, rNum, "BV", mdl)
	
	chn  <- matrix(array(sapply(chn, t)), nrow = chnLen*nChn, byrow = T)
	gcor <- apply(chn, 1, sampCor)
	return(apply(gcor, 1, pmode))
})
allCC <- cmpfun(function(rNum, mdl){
	array(sapply(1:20, subCC, rNum, mdl))
})

BVcc <- sapply(c(2, 5, 10, 15), allCC, 1000)
@
Now plot the results.
\begin{center}
<<fig=TRUE,width=8.0,height=8.0,echo=FALSE>>=
par(mar = c(5.2, 6, 2, 1))
boxplot(sapply(1:4, function(i){tapply(BVcc[,i], rep(1:20, each = length(fullGCorN)), cor, fullGCorN)}), pch = 16, las = 1, xaxt = "n", xlab = "replicate number", ylim = c(0.0,1.0), ylab = "accuracy", col = "grey80")
axis(1, at = 1:4, c(2, 5, 10, 15), las = 1)
@
\end{center}

\subsection{Model with Student-$t$ errors}
I perform exactly the same analyses with estimates from the Student-$t$ model. I am using 3 degrees of freedom for maximally robust inference, an approach that proved successful in numerous simulations and real-data applications.

I give fewer comments to save space, as the analyses are exactly the same as for the Gaussian model.
<<>>=
chn1 <- matrix(.C("GSLmatLoad", 
	"NSCchains3/LN_20_1_3_1.gbin", 
	as.integer(chnLen), as.integer(lnDim), out = double(chnLen*lnDim))$out, 
		nrow = chnLen, byrow = T)
chn2 <- matrix(.C("GSLmatLoad", 
	"NSCchains3/LN_20_1_3_2.gbin", 
	as.integer(chnLen), as.integer(lnDim), out = double(chnLen*lnDim))$out, 
		nrow = chnLen, byrow = T)
chn3 <- matrix(.C("GSLmatLoad", 
	"NSCchains3/LN_20_1_3_3.gbin", 
	as.integer(chnLen), as.integer(lnDim), out = double(chnLen*lnDim))$out, 
		nrow = chnLen, byrow = T)
chn4 <- matrix(.C("GSLmatLoad", 
	"NSCchains3/LN_20_1_3_4.gbin", 
	as.integer(chnLen), as.integer(lnDim), out = double(chnLen*lnDim))$out, 
		nrow = chnLen, byrow = T)
chn5 <- matrix(.C("GSLmatLoad", 
	"NSCchains3/LN_20_1_3_5.gbin", 
	as.integer(chnLen), as.integer(lnDim), out = double(chnLen*lnDim))$out, 
		nrow = chnLen, byrow = T)

@

Now I plot the Gelman-Rubin convergence statistics for each trait. The function to calculate statistic follows.

\begin{center}
<<fig=TRUE,width=8.0,height=6.0,echo=FALSE>>=
par(mar = c(5.2, 6, 2, 1), mgp = c(4,1,0))
boxplot(matrix(gelRub("chn",nChn,chnLen), ncol = d, byrow = T), pch = 16, las = 1, ylab = "Gelman-Rubin R", xaxt = "n", col = "grey80", main = "Line means")
axis(1, at = 1:d, trt.list, las = 2)
@
\end{center}
Values smaller than 1.2 reflect complete convergence. I proceed to create a matrix of line mean point estimates, and a matrix of their MCMC relative errors.
<<>>=
tmpMat       <- rbind(chn1, chn2, chn3, chn4, chn5)
fullLNmatT   <- matrix(apply(tmpMat, 2, pmode), ncol = d, byrow = T)
fullLNmatTcv <- matrix(apply(tmpMat, 2, sd), ncol = d, byrow = T)/abs(fullLNmatT)
colnames(fullLNmatT)   <- trt.list
colnames(fullLNmatTcv) <- trt.list
@

Next, I move to genome-estimated breeding values (GEBV).
<<>>=
chn1 <- matrix(.C("GSLmatLoad", 
	"NSCchains3/BV_20_1_3_1.gbin", 
	as.integer(chnLen), as.integer(lnDim), out = double(chnLen*lnDim))$out, 
		nrow = chnLen, byrow = T)
chn2 <- matrix(.C("GSLmatLoad", 
	"NSCchains3/BV_20_1_3_2.gbin", 
	as.integer(chnLen), as.integer(lnDim), out = double(chnLen*lnDim))$out, 
		nrow = chnLen, byrow = T)
chn3 <- matrix(.C("GSLmatLoad", 
	"NSCchains3/BV_20_1_3_3.gbin", 
	as.integer(chnLen), as.integer(lnDim), out = double(chnLen*lnDim))$out, 
		nrow = chnLen, byrow = T)
chn4 <- matrix(.C("GSLmatLoad", 
	"NSCchains3/BV_20_1_3_4.gbin", 
	as.integer(chnLen), as.integer(lnDim), out = double(chnLen*lnDim))$out, 
		nrow = chnLen, byrow = T)
chn5 <- matrix(.C("GSLmatLoad", 
	"NSCchains3/BV_20_1_3_5.gbin", 
	as.integer(chnLen), as.integer(lnDim), out = double(chnLen*lnDim))$out, 
		nrow = chnLen, byrow = T)

@

\begin{center}
<<fig=TRUE,width=8.0,height=6.0,echo=FALSE>>=
par(mar = c(5.2, 6, 2, 1), mgp = c(4,1,0))
boxplot(matrix(gelRub("chn",nChn,chnLen), ncol = d, byrow = T), pch = 16, las = 1, ylab = "Gelman-Rubin R", xaxt = "n", col = "grey80", main = "GEBV")
axis(1, at = 1:d, trt.list, las = 2)
@
\end{center}
No detectable convergence problems here, either. Make point estimate and error matrices.
<<>>=
tmpMat       <- rbind(chn1, chn2, chn3, chn4, chn5)
fullBVmatT   <- matrix(apply(tmpMat, 2, pmode), ncol = d, byrow = T)
fullBVmatTcv <- matrix(apply(tmpMat, 2, sd), ncol = d, byrow = T)/abs(fullBVmatT)
colnames(fullBVmatT)   <- trt.list
colnames(fullBVmatTcv) <- trt.list
@
Finally, I look at covariance matrices. We only need the upper triangles.

<<>>=
chn1 <- matrix(.C("GSLmatLoad", 
	"NSCchains3/SigE_20_1_3_1.gbin", 
	as.integer(chnLen), as.integer(d^2), out = double(chnLen*d^2))$out, 
		nrow = chnLen, byrow = T)[,upInd]
chn1 <- cbind(chn1, 
	matrix(.C("GSLmatLoad", 
	"NSCchains3/SigS_20_1_3_1.gbin", 
	as.integer(chnLen), as.integer(d^2), out = double(chnLen*d^2))$out, 
		nrow = chnLen, byrow = T)[,upInd])
chn1 <- cbind(chn1, 
	matrix(.C("GSLmatLoad", 
	"NSCchains3/SigA_20_1_3_1.gbin", 
	as.integer(chnLen), as.integer(d^2), out = double(chnLen*d^2))$out, 
		nrow = chnLen, byrow = T)[,upInd])

chn2 <- matrix(.C("GSLmatLoad", 
	"NSCchains3/SigE_20_1_3_2.gbin", 
	as.integer(chnLen), as.integer(d^2), out = double(chnLen*d^2))$out, 
		nrow = chnLen, byrow = T)[,upInd]
chn2 <- cbind(chn2, 
	matrix(.C("GSLmatLoad", 
	"NSCchains3/SigS_20_1_3_2.gbin", 
	as.integer(chnLen), as.integer(d^2), out = double(chnLen*d^2))$out, 
		nrow = chnLen, byrow = T)[,upInd])
chn2 <- cbind(chn2, 
	matrix(.C("GSLmatLoad", 
	"NSCchains3/SigA_20_1_3_2.gbin", 
	as.integer(chnLen), as.integer(d^2), out = double(chnLen*d^2))$out, 
		nrow = chnLen, byrow = T)[,upInd])

chn3 <- matrix(.C("GSLmatLoad", 
	"NSCchains3/SigE_20_1_3_3.gbin", 
	as.integer(chnLen), as.integer(d^2), out = double(chnLen*d^2))$out, 
		nrow = chnLen, byrow = T)[,upInd]
chn3 <- cbind(chn3, 
	matrix(.C("GSLmatLoad", 
	"NSCchains3/SigS_20_1_3_3.gbin", 
	as.integer(chnLen), as.integer(d^2), out = double(chnLen*d^2))$out, 
		nrow = chnLen, byrow = T)[,upInd])
chn3 <- cbind(chn3, 
	matrix(.C("GSLmatLoad", 
	"NSCchains3/SigA_20_1_3_3.gbin", 
	as.integer(chnLen), as.integer(d^2), out = double(chnLen*d^2))$out, 
		nrow = chnLen, byrow = T)[,upInd])

chn4 <- matrix(.C("GSLmatLoad", 
	"NSCchains3/SigE_20_1_3_4.gbin", 
	as.integer(chnLen), as.integer(d^2), out = double(chnLen*d^2))$out, 
		nrow = chnLen, byrow = T)[,upInd]
chn4 <- cbind(chn4, 
	matrix(.C("GSLmatLoad", 
	"NSCchains3/SigS_20_1_3_4.gbin", 
	as.integer(chnLen), as.integer(d^2), out = double(chnLen*d^2))$out, 
		nrow = chnLen, byrow = T)[,upInd])
chn4 <- cbind(chn4, 
	matrix(.C("GSLmatLoad", 
	"NSCchains3/SigA_20_1_3_4.gbin", 
	as.integer(chnLen), as.integer(d^2), out = double(chnLen*d^2))$out, 
		nrow = chnLen, byrow = T)[,upInd])

chn5 <- matrix(.C("GSLmatLoad", 
	"NSCchains3/SigE_20_1_3_5.gbin", 
	as.integer(chnLen), as.integer(d^2), out = double(chnLen*d^2))$out, 
		nrow = chnLen, byrow = T)[,upInd]
chn5 <- cbind(chn5, 
	matrix(.C("GSLmatLoad", 
	"NSCchains3/SigS_20_1_3_5.gbin", 
	as.integer(chnLen), as.integer(d^2), out = double(chnLen*d^2))$out, 
		nrow = chnLen, byrow = T)[,upInd])
chn5 <- cbind(chn5, 
	matrix(.C("GSLmatLoad", 
	"NSCchains3/SigA_20_1_3_5.gbin", 
	as.integer(chnLen), as.integer(d^2), out = double(chnLen*d^2))$out, 
		nrow = chnLen, byrow = T)[,upInd])
@

\begin{center}
<<fig=TRUE,width=8.0,height=6.0,echo=FALSE>>=
par(mar = c(5.2, 6, 2, 1), mgp = c(4,1,0))
boxplot(matrix(gelRub("chn",nChn,chnLen), ncol = 3), pch = 16, las = 1, ylab = "Gelman-Rubin R", xaxt = "n", col = "grey80", main = "Covariance matrices")
axis(1, at = 1:3, c(expression(Sigma[e]), expression(Sigma[s]), expression(Sigma[a])), las = 1)
@
\end{center}
\begin{center}
<<fig=TRUE,width=8.0,height=6.0,echo=FALSE>>=
par(mar = c(5.2, 6, 2, 1), mgp = c(4,1,0))
boxplot(matrix(gelRub("chn",nChn,chnLen), ncol = 3), pch = 16, las = 1, ylab = "Gelman-Rubin R", xaxt = "n", col = "grey80", main = "Covariance matrices")
axis(1, at = 1:3, c(expression(Sigma[e]), expression(Sigma[s]), expression(Sigma[a])), las = 1)
@
\end{center}
No discernible convergence problems. To make sure, I plot Markov chains for variances, starting from $\sigma^2_e$.
\begin{center}
<<fig=TRUE,width=8.0,height=6.0,echo=FALSE>>=
par(mfrow = c(3,3), mar = c(0.2, 4, 0.5, 1), mgp = c(3,1,0))
for (trt in 1:d){
	plot( chn1[,levFac == "e"][,diagInd[trt]], type = "l", ylim = range(c(chn1[,levFac == "e"][,diagInd[trt]], chn2[,levFac == "e"][,diagInd[trt]], chn3[,levFac == "e"][,diagInd[trt]], chn4[,levFac == "e"][,diagInd[trt]], chn5[,levFac == "e"][,diagInd[trt]])), col = "orange", ylab = trt.list[trt], xlab = "", xaxt = "n", las = 1)
	lines(chn2[,levFac == "e"][,diagInd[trt]], col = "red")
	lines(chn3[,levFac == "e"][,diagInd[trt]], col = "blue")
	lines(chn4[,levFac == "e"][,diagInd[trt]], col = "green")
	lines(chn5[,levFac == "e"][,diagInd[trt]], col = "magenta")
}
@
\end{center}
Then the non-additive variances.

\begin{center}
<<fig=TRUE,width=8.0,height=6.0,echo=FALSE>>=
par(mfrow = c(3,3), mar = c(0.2, 4, 0.5, 1), mgp = c(3,1,0))
for (trt in 1:d){
	plot( chn1[,levFac == "s"][,diagInd[trt]], type = "l", ylim = range(c(chn1[,levFac == "s"][,diagInd[trt]], chn2[,levFac == "s"][,diagInd[trt]], chn3[,levFac == "s"][,diagInd[trt]], chn4[,levFac == "s"][,diagInd[trt]], chn5[,levFac == "s"][,diagInd[trt]])), col = "orange", ylab = trt.list[trt], xlab = "", xaxt = "n", las = 1)
	lines(chn2[,levFac == "s"][,diagInd[trt]], col = "red")
	lines(chn3[,levFac == "s"][,diagInd[trt]], col = "blue")
	lines(chn4[,levFac == "s"][,diagInd[trt]], col = "green")
	lines(chn5[,levFac == "s"][,diagInd[trt]], col = "magenta")
}
@
\end{center}
Finally, the additive.
\begin{center}
<<fig=TRUE,width=8.0,height=6.0,echo=FALSE>>=
par(mfrow = c(3,3), mar = c(0.2, 4, 0.5, 1), mgp = c(3,1,0))
for (trt in 1:d){
	plot( chn1[,levFac == "a"][,diagInd[trt]], type = "l", ylim = range(c(chn1[,levFac == "a"][,diagInd[trt]], chn2[,levFac == "a"][,diagInd[trt]], chn3[,levFac == "a"][,diagInd[trt]], chn4[,levFac == "a"][,diagInd[trt]], chn5[,levFac == "a"][,diagInd[trt]])), col = "orange", ylab = trt.list[trt], xlab = "", xaxt = "n", las = 1)
	lines(chn2[,levFac == "a"][,diagInd[trt]], col = "red")
	lines(chn3[,levFac == "a"][,diagInd[trt]], col = "blue")
	lines(chn4[,levFac == "a"][,diagInd[trt]], col = "green")
	lines(chn5[,levFac == "a"][,diagInd[trt]], col = "magenta")
}
@
\end{center}

<<>>=
tmpMat <- rbind(chn1, chn2, chn3, chn4, chn5)
hrMat  <- tmpMat[,levFac == "a"][,diagInd]/(
	tmpMat[, levFac == "a"][, diagInd] + tmpMat[, levFac == "s"][,diagInd] 
		+ tmpMat[, levFac == "e"][,diagInd]
	)
fullHvecT             <- apply(hrMat, 2, pmode)
names(fullHvecT)      <- trt.list
fullHvecTci           <- apply(hrMat, 2, quantile, c(0.025, 0.975))
colnames(fullHvecTci) <- trt.list
fullHvecTcv           <- apply(hrMat, 2, sd)/abs(fullHvecT)
names(fullHvecTcv)    <- trt.list
@
Individual variances are:
<<>>=
fullEvecT             <- apply(tmpMat[,levFac == "e"][,diagInd], 2, pmode)
names(fullEvecT)      <- trt.list
fullEvecTci           <- apply(tmpMat[,levFac == "e"][,diagInd], 2, 
							quantile, c(0.025, 0.975))
colnames(fullEvecTci) <- trt.list
fullEvecTcv           <- apply(tmpMat[,levFac == "e"][,diagInd], 2, sd)/abs(fullEvecT)
names(fullEvecTcv)    <- trt.list
 
fullSvecT             <- apply(tmpMat[,levFac == "s"][,diagInd], 2, pmode)
names(fullSvecT)      <- trt.list
fullSvecTci           <- apply(tmpMat[,levFac == "s"][,diagInd], 2, 
							quantile, c(0.025, 0.975))
colnames(fullSvecTci) <- trt.list
fullSvecTcv           <- apply(tmpMat[,levFac == "s"][,diagInd], 2, sd)/abs(fullSvecT)
names(fullSvecTcv)    <- trt.list
 
fullAvecT             <- apply(tmpMat[,levFac == "a"][,diagInd], 2, pmode)
names(fullAvecT)      <- trt.list
fullAvecTci           <- apply(tmpMat[,levFac == "a"][,diagInd], 2, 
							quantile, c(0.025, 0.975))
colnames(fullAvecTci) <- trt.list
fullAvecTcv           <- apply(tmpMat[,levFac == "a"][,diagInd], 2, sd)/abs(fullAvecT)
names(fullAvecTcv)    <- trt.list

round(fullHvecT,4)
round(fullHvecTci,4)
round(fullEvecT,4)
round(fullEvecTci,4)
round(fullSvecT,4)
round(fullSvecTci,4)
round(fullAvecT,4)
round(fullAvecTci,4)
@
Now I save the values and their credible intervals to a file. 

<<>>=
cat("trait_name\th^2\tsigma^2_e\tsigma^2_s\tsigma^2_e",
	apply(
		cbind(trt.list, rep("\t", d), 
			signif(fullHvecT,3), 
			rep(" (", d), signif(fullHvecTci[1,],3), 
			rep(", ", d), signif(fullHvecTci[2,],3), rep(")\t", d),
			signif(fullEvecT,3), 
			rep(" (", d), signif(fullEvecTci[1,],3), 
			rep(", ", d), signif(fullEvecTci[2,],3), rep(")\t", d),
			signif(fullSvecT,3), 
			rep(" (", d), signif(fullSvecTci[1,],3), 
			rep(", ", d), signif(fullSvecTci[2,],3), rep(")\t", d),
			signif(fullAvecT,3), 
			rep(" (", d), signif(fullAvecTci[1,],3), 
			rep(", ", d), signif(fullAvecTci[2,],3), rep(")\t", d)
			),
		1, paste, collapse=""),
		file = "variancesStudentT.tsv", sep = "\n")
	
@
I now look at genetic correlations from the $\boldsymbol{\Sigma}_e$ and $\boldsymbol{\Sigma}_a$ matrices.
<<>>=
eCorMCMC <- apply(tmpMat[,levFac == "e"], 1, cov2corTri)
eCorMnT   <- apply(eCorMCMC, 1, pmode)
eCorMnTci <- apply(eCorMCMC, 1, quantile, c(0.025, 0.975))

@
I calculate point estimates and 95\% credible intervals for each correlation value.
<<>>=
chn1 <- matrix(.C("GSLmatLoad", 
	"NSCchains1000/BV_20_1_1000_1.gbin", 
	as.integer(chnLen), as.integer(lnDim), out = double(chnLen*lnDim))$out, 
		nrow = chnLen, byrow = T)
chn2 <- matrix(.C("GSLmatLoad", 
	"NSCchains1000/BV_20_1_1000_2.gbin", 
	as.integer(chnLen), as.integer(lnDim), out = double(chnLen*lnDim))$out, 
		nrow = chnLen, byrow = T)
chn3 <- matrix(.C("GSLmatLoad", 
	"NSCchains1000/BV_20_1_1000_3.gbin", 
	as.integer(chnLen), as.integer(lnDim), out = double(chnLen*lnDim))$out, 
		nrow = chnLen, byrow = T)
chn4 <- matrix(.C("GSLmatLoad", 
	"NSCchains1000/BV_20_1_1000_4.gbin", 
	as.integer(chnLen), as.integer(lnDim), out = double(chnLen*lnDim))$out, 
		nrow = chnLen, byrow = T)
chn5 <- matrix(.C("GSLmatLoad", 
	"NSCchains1000/BV_20_1_1000_5.gbin", 
	as.integer(chnLen), as.integer(lnDim), out = double(chnLen*lnDim))$out, 
		nrow = chnLen, byrow = T)

tmpMat       <- rbind(chn1, chn2, chn3, chn4, chn5)

sampCor <- cmpfun(function(vec){
	res <- cor(matrix(vec, ncol = d, byrow = T))
	return(res[upper.tri(res)])
})

corMatT <- matrix(1, d, d)
colnames(corMatT) <- trt.list
rownames(corMatT) <- trt.list

GCorTmat    <- apply(tmpMat, 1, sampCor)
fullGCorT   <- apply(GCorTmat, 1, pmode)
fullGCorTci <- apply(GCorTmat, 1, quantile, c(0.025, 0.975))
corMatT[upper.tri(corMatT)] <- fullGCorT
corMatTl <- matrix(1, d, d)
corMatTl[upper.tri(corMatTl)] <- fullGCorTci[1,]
corMatTu <- matrix(1, d, d)
corMatTu[upper.tri(corMatTu)] <- fullGCorTci[2,]

tmpCmat <- matrix(1, d, d)
tmpCmat[upper.tri(tmpCmat)]   <- eCorMnT
corMatT[lower.tri(corMatT)]   <- t(tmpCmat)[lower.tri(tmpCmat)]
tmpCmat[upper.tri(tmpCmat)]   <- eCorMnTci[1,]
corMatTl[lower.tri(corMatTl)] <- t(tmpCmat)[lower.tri(tmpCmat)]
tmpCmat[upper.tri(tmpCmat)]   <- eCorMnTci[2,]
corMatTu[lower.tri(corMatTu)] <- t(tmpCmat)[lower.tri(tmpCmat)]
rm(tmpCmat)

signif(corMatT, 3)
@
Now save the correlation matrix to a file. 
<<>>=
cat(paste(c("trait_names", trt.list), collapse = "\t"), 
	file = "correlationMatrixT.tsv", sep = "\n")
for (trt in 1:d){
	cat(paste(c("", signif(corMatTu[trt,], 3)), collapse = "\t"), 
		file = "correlationMatrixT.tsv", sep = "\n", append = T)
	cat(paste(c(trt.list[trt], signif(corMatT[trt,], 3)), collapse = "\t"), 
		file = "correlationMatrixT.tsv", sep = "\n", append = T)
	cat(paste(c("", signif(corMatTl[trt,], 3)), collapse = "\t"), 
		file = "correlationMatrixT.tsv", sep = "\n", append = T)
}
@

Now I check convergence for the sub-sampled data.

<<>>=
LNgr <- lapply(c(2, 5, 10, 15), allGR, "LN", 3)
BVgr <- lapply(c(2, 5, 10, 15), allGR, "BV", 3)
@
Now plot the results for line means:

\begin{center}
<<fig=TRUE,width=8.0,height=6.0,echo=FALSE>>=
par(mfrow = c(2,2), mar = c(5.2, 6, 2, 1), mgp = c(4,1,0))
trash <- sapply(1:4, function(i){boxplot(LNgr[[i]], pch = 16, las = 1, ylab = "Gelman-Rubin R", xaxt = "n", col = "grey80", main = paste("Line Means,", c(2,5,10,15)[i], "replicates")); axis(1, at = 1:d, trt.list, las = 2)})
@
\end{center}
And GEBVs:
\begin{center}
<<fig=TRUE,width=8.0,height=6.0,echo=FALSE>>=
par(mfrow = c(2,2), mar = c(5.2, 6, 2, 1), mgp = c(4,1,0))
trash <- sapply(1:4, function(i){boxplot(BVgr[[i]], pch = 16, las = 1, ylab = "Gelman-Rubin R", xaxt = "n", col = "grey80", main = paste("GEBV,", c(2,5,10,15)[i], "replicates")); axis(1, at = 1:d, trt.list, las = 2)})
@
\end{center}
Now I do the same for covariance matrices.

<<>>=
SigGR <- lapply(c(2, 5, 10, 15), allGRvr, 3)
@
Plot.
\begin{center}
<<fig=TRUE,width=8.0,height=6.0,echo=FALSE>>=
par(mfrow = c(2,2), mar = c(5.2, 6, 2, 1), mgp = c(4,1,0))
trash <- sapply(1:4, function(i){boxplot(SigGR[[i]], pch = 16, las = 1, ylab = "Gelman-Rubin R", xaxt = "n", col = "grey80", main = paste(c(2,5,10,15)[i], "replicates")); axis(1, at = 1:3, c(expression(Sigma[e]), expression(Sigma[s]), expression(Sigma[a])), las = 1)})
@
\end{center}
All parameters appear to have converged completely. I can proceed to analyze the results.

<<>>=
LNmnT <- lapply(c(2, 5, 10, 15), allMn, "LN", 3)
BVmnT <- lapply(c(2, 5, 10, 15), allMn, "BV", 3)

@

Plot accuracies (reflected by correlations of point estimates from sub-sampled data with estimates from the whole data set) by trait, comparing replicate sizes directly on the same plot. First, line means.
\begin{center}
<<fig=TRUE,width=8.0,height=8.0,echo=FALSE>>=
par(mfrow = c(3,3), mar = c(5.2, 6, 2, 1))
for (trt in 1:d){
	boxplot(sapply(LNmnT, function(mat, i){tapply(mat[,i], rep(1:20, each = Nln), cor, fullLNmatT[,i])}, trt), pch = 16, las = 1, xaxt = "n", xlab = "replicate number", ylim = c(0.0, 1.0), ylab = "r", col = "grey80", main = trt.list[trt])
	axis(1, at = 1:4, c(2, 5, 10, 15), las = 1)
}
@
\end{center}
Then GEBVs.
\begin{center}
<<fig=TRUE,width=8.0,height=8.0,echo=FALSE>>=
par(mfrow = c(3,3), mar = c(5.2, 6, 2, 1))
for (trt in 1:d){
	boxplot(sapply(BVmnT, function(mat, i){tapply(mat[,i], rep(1:20, each = Nln), cor, fullBVmatT[,i])}, trt), pch = 16, las = 1, xaxt = "n", xlab = "replicate number", ylim = c(0.0, 1.0), ylab = "r", col = "grey80", main = trt.list[trt])
	axis(1, at = 1:4, c(2, 5, 10, 15), las = 1)
}
@
\end{center}

Look at uncertainty of estimates. 
<<>>=

LNcvT <- lapply(c(2, 5, 10, 15), allCV, "LN", 3)
BVcvT <- lapply(c(2, 5, 10, 15), allCV, "BV", 3)

@
Plot the values for each replicate number, divided by the CVs for the whole data set. Start with line means.

\begin{center}
<<fig=TRUE,width=8.0,height=8.0,echo=FALSE>>=
par(mfrow = c(3,3), mar = c(5.2, 6, 2, 1))
for (trt in 1:d){
	boxplot(sapply(LNcvT, function(mat, i){mat[,i]/rep(fullLNmatTcv[,i], 20)}, trt), pch = 16, las = 1, xaxt = "n", xlab = "replicate number", ylab = "relative CV", col = "grey80", main = trt.list[trt])
	axis(1, at = 1:4, c(2, 5, 10, 15), las = 1)
}
@
\end{center}
And GEBVs:
\begin{center}
<<fig=TRUE,width=8.0,height=8.0,echo=FALSE>>=
par(mfrow = c(3,3), mar = c(5.2, 6, 2, 1))
for (trt in 1:d){
	boxplot(sapply(BVcvT, function(mat, i){mat[,i]/rep(fullBVmatTcv[,i], 20)}, trt), pch = 16, las = 1, xaxt = "n", xlab = "replicate number", ylab = "relative CV", col = "grey80", main = trt.list[trt])
	axis(1, at = 1:4, c(2, 5, 10, 15), las = 1)
}
@
\end{center}

Re-plot without outliers:

\begin{center}
<<fig=TRUE,width=8.0,height=8.0,echo=FALSE>>=
par(mfrow = c(3,3), mar = c(5.2, 6, 2, 1))
for (trt in 1:d){
	boxplot(sapply(LNcvT, function(mat, i){mat[,i]/rep(fullLNmatTcv[,i], 20)}, trt), pch = 16, outline = F, las = 1, xaxt = "n", xlab = "replicate number", ylab = "relative CV", col = "grey80", main = trt.list[trt])
	axis(1, at = 1:4, c(2, 5, 10, 15), las = 1)
}
@
\end{center}
And GEBVs:
\begin{center}
<<fig=TRUE,width=8.0,height=8.0,echo=FALSE>>=
par(mfrow = c(3,3), mar = c(5.2, 6, 2, 1))
for (trt in 1:d){
	boxplot(sapply(BVcvT, function(mat, i){mat[,i]/rep(fullBVmatTcv[,i], 20)}, trt), pch = 16, outline = F, las = 1, xaxt = "n", xlab = "replicate number", ylab = "relative CV", col = "grey80", main = trt.list[trt])
	axis(1, at = 1:4, c(2, 5, 10, 15), las = 1)
}
@
\end{center}


Next, variance and heritability accuracies.
<<>>=
VRmnT <- lapply(c(2, 5, 10, 15), allVR, 3)
@
Plot the results.
\begin{center}
<<fig=TRUE,width=8.0,height=8.0,echo=FALSE>>=
par(mfrow = c(3,3), mar = c(5.2, 6, 2, 1))
for (trt in 1:d){
	eMat <- sapply(VRmnT, function(mat){(mat[seq(from = 1, to = 77, by = 4),trt] - fullEvecT[trt])/fullEvecT[trt]})
	sMat <- sapply(VRmnT, function(mat){(mat[seq(from = 2, to = 78, by = 4),trt] - fullSvecT[trt])/fullSvecT[trt]})
	aMat <- sapply(VRmnT, function(mat){(mat[seq(from = 3, to = 79, by = 4),trt] - fullAvecT[trt])/fullAvecT[trt]})
	hMat <- sapply(VRmnT, function(mat){(mat[seq(from = 4, to = 80, by = 4),trt] - fullHvecT[trt])/fullHvecT[trt]})
	boxplot(eMat, at = (1:4)*5 - 4, xlim = c(1,20), ylim = range(c(eMat,sMat,aMat,hMat)), pch = 16, las = 1, xaxt = "n", xlab = "replicate number", ylab = "relative deviation", col = "darkred", main = trt.list[trt])
	boxplot(sMat, at = (1:4)*5 - 3, pch = 16, add = T, las = 1, xaxt = "n", yaxt = "n", col = "darkgreen")
	boxplot(aMat, at = (1:4)*5 - 2, pch = 16, add = T, las = 1, xaxt = "n", yaxt = "n", col = "darkblue")
	boxplot(hMat, at = (1:4)*5 - 1, pch = 16, add = T, las = 1, xaxt = "n", yaxt = "n", col = "darkorange")
	axis(1, at = (1:4)*5 - 2.5, c(2, 5, 10, 15), las = 1)
	#legend("topright", legend = c(expression(Sigma[e]), expression(Sigma[s]), expression(Sigma[a]), expression(h^2)), fill = c("darkred", "darkgreen", "darkblue", "darkorange"))
}
@
\end{center}

Lastly, I look at the variability of estimates, as for the point estimates.
<<>>=
VRcvT <- lapply(c(2, 5, 10, 15), allVRcv, 3)

@
Now plot the variation metric, scaled by the full-data-derived estimates as before.

\begin{center}
<<fig=TRUE,width=8.0,height=8.0,echo=FALSE>>=
par(mfrow = c(3,3), mar = c(5.2, 6, 2, 1))
for (trt in 1:d){
	eMat <- sapply(VRcvT, function(mat){mat[seq(from = 1, to = 77, by = 4),trt]/fullEvecTcv[trt]})
	sMat <- sapply(VRcvT, function(mat){mat[seq(from = 2, to = 78, by = 4),trt]/fullSvecTcv[trt]})
	aMat <- sapply(VRcvT, function(mat){mat[seq(from = 3, to = 79, by = 4),trt]/fullAvecTcv[trt]})
	hMat <- sapply(VRcvT, function(mat){mat[seq(from = 4, to = 80, by = 4),trt]/fullHvecTcv[trt]})
	boxplot(eMat, at = (1:4)*5 - 4, xlim = c(1,20), ylim = range(c(eMat,sMat,aMat,hMat)), pch = 16, las = 1, xaxt = "n", xlab = "replicate number", ylab = "relative deviation", col = "darkred", main = trt.list[trt])
	boxplot(sMat, at = (1:4)*5 - 3, pch = 16, add = T, las = 1, xaxt = "n", yaxt = "n", col = "darkgreen")
	boxplot(aMat, at = (1:4)*5 - 2, pch = 16, add = T, las = 1, xaxt = "n", yaxt = "n", col = "darkblue")
	boxplot(hMat, at = (1:4)*5 - 1, pch = 16, add = T, las = 1, xaxt = "n", yaxt = "n", col = "darkorange")
	axis(1, at = (1:4)*5 - 2.5, c(2, 5, 10, 15), las = 1)
	#legend("topright", legend = c(expression(Sigma[e]), expression(Sigma[s]), expression(Sigma[a]), expression(h^2)), fill = c("darkred", "darkgreen", "darkblue", "darkorange"))
}
@
\end{center}

Next I look at accuracy of genetic correlation estimates. 
<<>>=
BVccT <- sapply(c(2, 5, 10, 15), allCC, 3)
@
Now plot the results.
\begin{center}
<<fig=TRUE,width=8.0,height=8.0,echo=FALSE>>=
par(mar = c(5.2, 6, 2, 1))
boxplot(sapply(1:4, function(i){tapply(BVccT[,i], rep(1:20, each = length(fullGCorT)), cor, fullGCorT)}), pch = 16, las = 1, xaxt = "n", xlab = "replicate number", ylim = c(0.0,1.0), ylab = "accuracy", col = "grey80")
axis(1, at = 1:4, c(2, 5, 10, 15), las = 1)
@
\end{center}

\end{document}
