# Supplementary material for: Robust phenotyping strategies for evaluation of stem non-structural carbohydrates (NSC) in rice
Source: J Exp Bot. 2016 Oct 5;67(21):6125–38. doi: 10.1093/jxb/erw375 (PMC5100024; doi:10.1093/jxb/erw375)
Supplement: Supplementary Data [file supp_erw375_supplementary_dataset_S2.zip › MCMCscripts/hiRepDataNew.csv]

Indiv	Genotype	Rep	GROUP	DTH	STCH_HD	SUC_HD	SEN	TIL	WT	GLC_HV	SUC_HV	STCH_HV	HDRA.id
17.1	NSFTV17	R1	IND	76	0.034007633	0.080728366	5	18	0.66	0.004738862	0.050397734	0.023508339	446f6c62.0
17.2	NSFTV17	R2	IND	78	0.01438088	0.037119368	7	11	0.71	0.003392542	0.034364724	0.010714574	446f6c62.0
17.3	NSFTV17	R3	IND	78	0.018421347	0.050879521	3	17	1.37	0.020038748	0.13496005	0.092719107	446f6c62.0
17.4	NSFTV17	R4	IND	85	0.022422714	0.070072909	3	16	1.13	0.009663196	0.149461856	0.042702464	446f6c62.0
17.5	NSFTV17	R5	IND	76	0.01476904	0.033363884	3	14	1.07	0.009392558	0.118429402	0.031834869	446f6c62.0
17.6	NSFTV17	R6	IND	78	0.014803206	0.045823016	3	11	0.99	0.005781908	0.102700533	0.024098386	446f6c62.0
17.7	NSFTV17	R7	IND	80	0.016313583	0.044091542	5	10	0.85	0.012983629	0.084871155	0.119593618	446f6c62.0
17.8	NSFTV17	R8	IND	90	0.016307435	0.06836719	5	15	0.79	0.017003838	0.060580406	0.04911739	446f6c62.0
17.9	NSFTV17	R9	IND	80	0.010425304	0.026891522	7	17	0.58	0.007120928	0.022370368	0.014512113	446f6c62.0
17.10	NSFTV17	R10	IND	80	0.011479463	0.048429641	5	24	0.83	0.006584779	0.015123192	0.009110769	446f6c62.0
17.11	NSFTV17	R11	IND	80	0.011544457	0.069214583	7	NA	0.26	0.002739754	0.006074951	0.006855138	446f6c62.0
17.12	NSFTV17	R12	IND	80	0.01877183	0.064365069	7	NA	1.22	0.002875999	0.008801394	0.007632713	446f6c62.0
17.13	NSFTV17	R13	IND	80	0.031186	0.079517878	7	11	1.21	0.008842934	0.018356725	0.010082621	446f6c62.0
17.14	NSFTV17	R14	IND	85	0.027271347	0.10847842	5	12	0.96	0.014590289	0.052581054	0.092468618	446f6c62.0
17.15	NSFTV17	R15	IND	80	0.011349932	0.050927413	3	13	2.06	0.010862969	0.102519991	0.100746421	446f6c62.0
17.16	NSFTV17	R16	IND	80	0.012246459	0.036338383	3	18	1.87	0.010242729	0.09396594	0.103892056	446f6c62.0
17.17	NSFTV17	R17	IND	78	0.014094928	0.055532151	3	17	2.23	0.013222995	0.085820877	0.108660131	446f6c62.0
17.18	NSFTV17	R18	IND	78	0.014594752	0.058550384	3	13	1.33	0.006975713	0.11362087	0.073559064	446f6c62.0
17.19	NSFTV17	R19	IND	80	0.026592397	0.082667471	7	20	1.76	0.008918907	0.084265825	0.103315674	446f6c62.0
17.20	NSFTV17	R20	IND	80	0.020647732	0.08649387	3	16	3.38	0.007949005	0.092036978	0.136746076	446f6c62.0
59.1	NSFTV59	R1	TRJ	85	0.119956332	0.098099822	3	12	10.32	0.011259488	0.053453157	0.235091339	a5ec1b10.0
59.2	NSFTV59	R2	TRJ	85	0.118782445	0.105098867	5	14	7.52	0.009372281	0.088509835	0.105222317	a5ec1b10.0
59.3	NSFTV59	R3	TRJ	85	0.127764825	0.086540728	5	12	9.72	0.024497777	0.083299331	0.116286632	a5ec1b10.0
59.4	NSFTV59	R4	TRJ	101	0.133647648	0.079140636	5	12	4.78	0.033037814	0.167354519	0.103039108	a5ec1b10.0
59.5	NSFTV59	R5	TRJ	78	0.081356961	0.079109696	3	12	6.64	0.025649885	0.101191649	0.140381757	a5ec1b10.0
59.6	NSFTV59	R6	TRJ	85	0.118457898	0.128186589	3	8	9.9	0.019132391	0.095758353	0.161007992	a5ec1b10.0
59.7	NSFTV59	R7	TRJ	85	0.113151184	0.114288035	3	9	9.53	0.01024932	0.103515757	0.234877547	a5ec1b10.0
59.8	NSFTV59	R8	TRJ	85	0.114426011	0.088499785	7	20	5.64	0.029896545	0.020740943	0.020910232	a5ec1b10.0
59.9	NSFTV59	R9	TRJ	80	0.038519256	0.056617815	3	9	6.36	0.003398692	0.056943725	0.246566302	a5ec1b10.0
59.10	NSFTV59	R10	TRJ	80	0.127323884	0.093795918	3	11	10.44	0.009181855	0.037141741	0.223272293	a5ec1b10.0
59.11	NSFTV59	R11	TRJ	80	0.094420317	0.094806079	3	11	8.41	0.012787014	0.045213183	0.185589223	a5ec1b10.0
59.12	NSFTV59	R12	TRJ	85	0.106188297	0.090787871	7	19	6.01	0.016268253	0.067292775	0.050669955	a5ec1b10.0
59.13	NSFTV59	R13	TRJ	85	0.155568666	0.109123698	3	7	9.77	0.01363318	0.04797104	0.188386919	a5ec1b10.0
59.14	NSFTV59	R14	TRJ	85	0.111550262	0.084284322	5	9	5.28	0.004802823	0.060872215	0.233088213	a5ec1b10.0
59.15	NSFTV59	R15	TRJ	85	0.11043503	0.113793231	3	11	11.87	0.009755738	0.113843662	0.232969382	a5ec1b10.0
59.16	NSFTV59	R16	TRJ	76	0.075713442	0.056979038	3	11	8.33	0.00933749	0.187494835	0.169061961	a5ec1b10.0
59.17	NSFTV59	R17	TRJ	85	0.062744093	0.095707188	3	12	9.77	0.005710788	0.065381074	0.218514238	a5ec1b10.0
59.18	NSFTV59	R18	TRJ	85	0.056514939	0.067537855	3	11	8.18	0.010522086	0.077085605	0.148728832	a5ec1b10.0
59.19	NSFTV59	R19	TRJ	80	0.060389754	0.072192928	3	10	9	0.010950747	0.094225313	0.197433404	a5ec1b10.0
59.20	NSFTV59	R20	TRJ	80	0.165797442	0.109446993	3	14	5.57	0.013551492	0.099860388	0.083216587	a5ec1b10.0
75.1	NSFTV75	R1	TRJ	85	0.173476282	0.05886987	5	11	9.42	0.007669866	0.068739433	0.304483414	b0816082.0
75.2	NSFTV75	R2	TRJ	101	0.231546025	0.057476564	3	10	6.47	0.004038847	0.079968618	0.24364013	b0816082.0
75.3	NSFTV75	R3	TRJ	104	0.18109225	0.061983217	5	12	8.06	0.006622445	0.053391025	0.242076534	b0816082.0
75.4	NSFTV75	R4	TRJ	85	0.109308306	0.076731673	5	12	7.57	0.009221557	0.08334065	0.255303883	b0816082.0
75.5	NSFTV75	R5	TRJ	90	0.132278888	0.041817037	3	11	6.48	0.002758368	0.04861229	0.212672774	b0816082.0
75.6	NSFTV75	R6	TRJ	90	0.155078791	0.0791645	5	8	5.33	0.004410192	0.075087518	0.258218509	b0816082.0
75.7	NSFTV75	R7	TRJ	98	0.203530568	0.069577288	7	21	4.2	0.003543642	0.063100588	0.083584485	b0816082.0
75.8	NSFTV75	R8	TRJ	NA	NA	NA	NA	NA	NA	NA	NA	NA	b0816082.0
75.9	NSFTV75	R9	TRJ	106	0.217216491	0.049195557	7	18	2.66	0.010631209	0.044615382	0.093171624	b0816082.0
75.10	NSFTV75	R10	TRJ	85	0.12338051	0.060241293	5	12	6.59	0.007120605	0.055165449	0.232173131	b0816082.0
75.11	NSFTV75	R11	TRJ	90	0.132220772	0.06923323	5	17	10.24	0.007064517	0.014211301	0.080598564	b0816082.0
75.12	NSFTV75	R12	TRJ	85	0.12383801	0.053156602	7	16	7.93	0.004160663	0.008803666	0.016946465	b0816082.0
75.13	NSFTV75	R13	TRJ	98	0.26881885	0.046476301	7	20	6.47	0.009110705	0.027711878	0.035270687	b0816082.0
75.14	NSFTV75	R14	TRJ	85	0.144114487	0.063747623	3	10	7.98	0.006166927	0.035827238	0.266595878	b0816082.0
75.15	NSFTV75	R15	TRJ	85	0.125698235	0.065474395	3	14	7.65	0.003317219	0.046688292	0.270374855	b0816082.0
75.16	NSFTV75	R16	TRJ	85	0.167337823	0.069980953	3	7	7.79	0.005104023	0.046106095	0.226345361	b0816082.0
75.17	NSFTV75	R17	TRJ	90	0.083496911	0.054089927	NA	NA	NA	NA	NA	NA	b0816082.0
75.18	NSFTV75	R18	TRJ	98	0.134727836	0.083492809	3	14	2.61	0.00652914	0.10347443	0.096316122	b0816082.0
75.19	NSFTV75	R19	TRJ	90	0.13608176	0.052454623	5	NA	10.91	0.004682529	0.045254647	0.295498964	b0816082.0
75.20	NSFTV75	R20	TRJ	93	0.16096167	0.065562545	3	20	4.25	0.006589306	0.1161501	0.240697595	b0816082.0
90.1	NSFTV90	R1	IND	78	0.047309591	0.091297382	5	28	1.19	0.005663237	0.056269794	0.013461922	743f41c1.0
90.2	NSFTV90	R2	IND	80	0.021635591	0.055985592	5	15	2.44	0.003811359	0.031770857	0.004155577	743f41c1.0
90.3	NSFTV90	R3	IND	80	0.033185072	0.115033578	5	11	3.36	0.017416618	0.142984666	0.039765582	743f41c1.0
90.4	NSFTV90	R4	IND	80	0.039332006	0.126270821	7	12	3.3	0.009057048	0.096969218	0.032682897	743f41c1.0
90.5	NSFTV90	R5	IND	76	0.050828325	0.091606616	5	12	3.96	0.016369717	0.140519177	0.03390583	743f41c1.0
90.6	NSFTV90	R6	IND	76	0.057393744	0.105954655	3	16	3.41	0.007366925	0.056449392	0.006979166	743f41c1.0
90.7	NSFTV90	R7	IND	78	0.053126592	0.105874833	5	13	3.53	0.017467712	0.184636878	0.029685133	743f41c1.0
90.8	NSFTV90	R8	IND	80	0.027353975	0.057289444	5	10	1.86	0.008415766	0.048374318	0.007165572	743f41c1.0
90.9	NSFTV90	R9	IND	80	NA	NA	3	11	1.86	0.012601314	0.120374741	0.021648829	743f41c1.0
90.10	NSFTV90	R10	IND	78	0.026019904	0.06727155	7	10	2.53	0.008641876	0.061380034	0.010159976	743f41c1.0
90.11	NSFTV90	R11	IND	80	0.037677781	0.094306324	5	14	3.05	0.010591505	0.159557976	0.051974596	743f41c1.0
90.12	NSFTV90	R12	IND	80	0.031693712	0.086295266	5	17	1.6	0.010528502	0.207537876	0.058447103	743f41c1.0
90.13	NSFTV90	R13	IND	76	0.053982203	0.100271821	3	19	3.29	0.011423875	0.148636942	0.04540561	743f41c1.0
90.14	NSFTV90	R14	IND	80	0.046000115	0.09656882	5	20	3.16	0.014582471	0.136381375	0.019865825	743f41c1.0
90.15	NSFTV90	R15	IND	80	0.041932036	0.09520721	3	14	3.06	0.003492522	0.032097486	0.004718609	743f41c1.0
90.16	NSFTV90	R16	IND	80	0.044502263	0.11251892	NA	NA	NA	NA	NA	NA	743f41c1.0
90.17	NSFTV90	R17	IND	80	0.028094317	0.077640907	5	13	2.64	0.007076747	0.086687755	0.011674121	743f41c1.0
90.18	NSFTV90	R18	IND	76	0.048494174	0.124912388	5	11	2.14	0.008510597	0.0905907	0.016958497	743f41c1.0
90.19	NSFTV90	R19	IND	85	0.021147977	0.066233243	3	8	3.12	0.003948926	0.043799645	0.007147371	743f41c1.0
90.20	NSFTV90	R20	IND	76	0.063433505	0.09047847	NA	NA	NA	NA	NA	NA	743f41c1.0
107.1	NSFTV107	R1	TRJ	70	0.037771894	0.074955152	7	4	2.58	0.010276642	0.020115899	0.022874103	7b7a0d82.0
107.2	NSFTV107	R2	TRJ	NA	NA	NA	NA	NA	NA	NA	NA	NA	7b7a0d82.0
107.3	NSFTV107	R3	TRJ	76	0.017803565	0.051428413	5	13	2.49	0.001381397	0.00436352	0.003651745	7b7a0d82.0
107.4	NSFTV107	R4	TRJ	64	0.09840187	0.152518606	5	12	2.42	0.002914011	0.018356854	0.004290548	7b7a0d82.0
107.5	NSFTV107	R5	TRJ	70	0.108756538	0.114464697	5	8	2.23	0.006300932	0.046184105	0.006294509	7b7a0d82.0
107.6	NSFTV107	R6	TRJ	64	0.145097604	0.112463091	3	18	2.95	0.01375013	0.097206354	0.028440314	7b7a0d82.0
107.7	NSFTV107	R7	TRJ	76	0.086253489	0.111876453	1	11	3.14	0.006721318	0.026623211	0.005420264	7b7a0d82.0
107.8	NSFTV107	R8	TRJ	64	0.068544257	0.12934616	3	10	2.33	0.00307432	0.010982406	0.00572268	7b7a0d82.0
107.9	NSFTV107	R9	TRJ	NA	NA	NA	NA	NA	NA	NA	NA	NA	7b7a0d82.0
107.10	NSFTV107	R10	TRJ	76	0.030897067	0.080797965	3	10	2.11	0.027410252	0.040272089	0.024769119	7b7a0d82.0
107.11	NSFTV107	R11	TRJ	NA	NA	NA	NA	NA	NA	NA	NA	NA	7b7a0d82.0
107.12	NSFTV107	R12	TRJ	NA	NA	NA	NA	NA	NA	NA	NA	NA	7b7a0d82.0
107.13	NSFTV107	R13	TRJ	NA	NA	NA	NA	NA	NA	NA	NA	NA	7b7a0d82.0
107.14	NSFTV107	R14	TRJ	NA	NA	NA	NA	NA	NA	NA	NA	NA	7b7a0d82.0
107.15	NSFTV107	R15	TRJ	64	0.107386899	0.128910387	1	9	2.42	0.005020819	0.036932448	0.005592832	7b7a0d82.0
107.16	NSFTV107	R16	TRJ	NA	NA	NA	NA	NA	NA	NA	NA	NA	7b7a0d82.0
107.17	NSFTV107	R17	TRJ	NA	NA	NA	NA	NA	NA	NA	NA	NA	7b7a0d82.0
107.18	NSFTV107	R18	TRJ	70	0.08952681	0.096023579	1	8	3.74	0.003881305	0.023561393	0.004741639	7b7a0d82.0
107.19	NSFTV107	R19	TRJ	70	0.092957488	0.164037128	3	6	3.23	0.00375814	0.034150907	0.006483634	7b7a0d82.0
107.20	NSFTV107	R20	TRJ	70	0.099799026	0.107280414	1	4	3.6	0.002905764	0.035577787	0.006434869	7b7a0d82.0
130.1	NSFTV130	R1	IND	85	0.021938987	0.0563513	NA	NA	NA	NA	NA	NA	a796716d.0
130.2	NSFTV130	R2	IND	101	0.039298	0.136467428	5	16	2.34	0.006514843	0.095858651	0.018776088	a796716d.0
130.3	NSFTV130	R3	IND	85	0.070888231	0.132286686	5	11	1.94	0.012396692	0.134461697	0.076919742	a796716d.0
130.4	NSFTV130	R4	IND	101	0.01224683	0.035845943	5	14	3.03	0.006298819	0.044913771	0.006743743	a796716d.0
130.5	NSFTV130	R5	IND	85	0.018544741	0.09183308	5	15	3.29	0.004860085	0.106152014	0.027247952	a796716d.0
130.6	NSFTV130	R6	IND	85	0.055530952	0.129383052	5	22	3.22	0.018590632	0.11633143	0.022952349	a796716d.0
130.7	NSFTV130	R7	IND	85	0.028560798	0.116056016	5	20	1.97	0.010805674	0.105070439	0.014374948	a796716d.0
130.8	NSFTV130	R8	IND	85	0.019825352	0.083724264	3	19	2.2	0.004578865	0.134247747	0.031954124	a796716d.0
130.9	NSFTV130	R9	IND	85	0.024261944	0.069126418	5	11	3.05	0.007546683	0.107422589	0.01937265	a796716d.0
130.10	NSFTV130	R10	IND	80	0.013215673	0.050883859	5	9	2.03	0.004786181	0.012466508	0.002067684	a796716d.0
130.11	NSFTV130	R11	IND	85	0.018821255	0.080229079	5	11	2.86	0.005480459	0.074903292	0.014027874	a796716d.0
130.12	NSFTV130	R12	IND	80	0.039450942	0.054739704	7	14	1.99	0.010534414	0.014811709	0.007909791	a796716d.0
130.13	NSFTV130	R13	IND	85	0.013522708	0.040436094	5	17	2.61	0.007724254	0.038276376	0.008478448	a796716d.0
130.14	NSFTV130	R14	IND	80	0.033263469	0.119465566	5	12	1.44	0.002942441	0.023077152	0.001717813	a796716d.0
130.15	NSFTV130	R15	IND	80	0.061258006	0.082388559	5	12	3.31	0.012279673	0.10871686	0.073537493	a796716d.0
130.16	NSFTV130	R16	IND	85	0.018938611	0.113601474	3	21	1.39	0.005216598	0.065984586	0.007428415	a796716d.0
130.17	NSFTV130	R17	IND	85	0.016213014	0.083056602	3	13	2.66	0.004328116	0.110276892	0.013548983	a796716d.0
130.18	NSFTV130	R18	IND	80	0.05050522	0.120739552	3	12	1.67	0.02163747	0.041905954	0.004556605	a796716d.0
130.19	NSFTV130	R19	IND	57	0.090406253	0.163464793	5	11	2.67	0.007627919	0.084979633	0.01594708	a796716d.0
130.20	NSFTV130	R20	IND	85	0.04695714	0.113138624	5	11	3.98	0.011694098	0.13433628	0.033092777	a796716d.0
137.1	NSFTV137	R1	IND	76	0.049707401	0.078208884	5	17	3.06	0.011086539	0.061311436	0.015462688	8653bbdb.0
137.2	NSFTV137	R2	IND	76	0.032850238	0.065125008	5	13	3.17	0.005354444	0.070392785	0.012033581	8653bbdb.0
137.3	NSFTV137	R3	IND	70	0.064484365	0.102765324	3	21	2.78	0.004497927	0.017689676	0.004691894	8653bbdb.0
137.4	NSFTV137	R4	IND	76	0.058719908	0.092978621	7	25	2.1	0.024192421	0.037351806	0.086977026	8653bbdb.0
137.5	NSFTV137	R5	IND	76	0.030936739	0.065042372	5	12	2.95	0.009128952	0.029574003	0.003254342	8653bbdb.0
137.6	NSFTV137	R6	IND	76	0.101881897	0.119801605	7	18	2.32	0.062224385	0.047421076	0.024847613	8653bbdb.0
137.7	NSFTV137	R7	IND	76	0.079483129	0.088263371	5	14	1.81	0.013231924	0.067805351	0.036920754	8653bbdb.0
137.8	NSFTV137	R8	IND	76	0.085081065	0.083801803	5	13	1.51	0.004277536	0.02939127	0.001961787	8653bbdb.0
137.9	NSFTV137	R9	IND	76	0.074824536	0.048929383	1	12	2.92	0.002032121	0.014999535	0.006363659	8653bbdb.0
137.10	NSFTV137	R10	IND	76	0.02689489	0.056691801	5	18	2.03	0.008666493	0.027772777	0.004724442	8653bbdb.0
137.11	NSFTV137	R11	IND	76	0.039026114	0.080874812	NA	NA	NA	NA	NA	NA	8653bbdb.0
137.12	NSFTV137	R12	IND	76	0.029123795	0.111214675	7	22	1.78	0.00798335	0.019624957	0.011133522	8653bbdb.0
137.13	NSFTV137	R13	IND	70	0.052706104	0.094362975	1	19	3.2	0.003605465	0.017258404	0.009290872	8653bbdb.0
137.14	NSFTV137	R14	IND	76	0.160361913	0.082999564	1	24	2.29	0.004873136	0.018339462	0.00365432	8653bbdb.0
137.15	NSFTV137	R15	IND	76	0.065986578	0.075143572	1	28	2.6	0.004992007	0.016202788	0.001648843	8653bbdb.0
137.16	NSFTV137	R16	IND	76	0.14539887	0.093041041	5	37	2.17	0.013164475	0.054037898	0.035965212	8653bbdb.0
137.17	NSFTV137	R17	IND	76	0.073452323	0.094225109	3	14	2.14	0.011707854	0.014880197	0.001980718	8653bbdb.0
137.18	NSFTV137	R18	IND	76	0.056483755	0.093124327	3	18	3.07	0.003315695	0.018190705	0.001481817	8653bbdb.0
137.19	NSFTV137	R19	IND	70	0.106927061	0.104230961	1	16	1.99	0.005897391	0.044282772	0.003005982	8653bbdb.0
137.20	NSFTV137	R20	IND	70	0.087457434	0.125159319	3	14	2.51	0.008060117	0.058775889	0.006541547	8653bbdb.0
150.1	NSFTV150	R1	TRJ	NA	NA	NA	7	30	3.7	0.011578418	0.006942751	0.051688298	128dd425.0
150.2	NSFTV150	R2	TRJ	NA	NA	NA	5	16	1.71	0.01130713	0.012147118	0.093348874	128dd425.0
150.3	NSFTV150	R3	TRJ	101	0.174955403	0.081476719	5	28	3.11	0.012282526	0.006858088	0.06991915	128dd425.0
150.4	NSFTV150	R4	TRJ	101	0.185788358	0.103894085	5	27	3.66	0.008413249	0.020322838	0.160508441	128dd425.0
150.5	NSFTV150	R5	TRJ	104	0.118554059	0.083241425	7	25	2.14	0.006418812	0.005772954	0.016035157	128dd425.0
150.6	NSFTV150	R6	TRJ	101	0.197583426	0.082135471	3	15	4.37	0.006867037	0.023697134	0.241918979	128dd425.0
150.7	NSFTV150	R7	TRJ	NA	0.168529895	0.05418625	3	41	5.02	0.014372684	0.012119167	0.106826391	128dd425.0
150.8	NSFTV150	R8	TRJ	104	0.063130393	0.106896107	5	26	3.74	0.017801697	0.03653088	0.151838005	128dd425.0
150.9	NSFTV150	R9	TRJ	101	0.129830566	0.119013701	3	34	3.15	0.007624012	0.030211158	0.193984401	128dd425.0
150.10	NSFTV150	R10	TRJ	NA	0.150461565	0.065041804	5	26	2.85	0.016298051	0.017284169	0.046054639	128dd425.0
150.11	NSFTV150	R11	TRJ	NA	0.160165576	0.060449205	3	24	3.48	0.007593175	0.006150498	0.029592891	128dd425.0
150.12	NSFTV150	R12	TRJ	NA	NA	NA	5	22	2.7	0.015404841	0.011790758	0.069206693	128dd425.0
150.13	NSFTV150	R13	TRJ	NA	0.198562942	0.07114837	5	20	3.21	0.017841294	0.011779983	0.169174939	128dd425.0
150.14	NSFTV150	R14	TRJ	NA	0.138769058	0.057526724	5	22	3.29	0.012368468	0.011741787	0.04658198	128dd425.0
150.15	NSFTV150	R15	TRJ	98	0.177164943	0.085709762	5	28	6	0.004284776	0.056169118	0.269276168	128dd425.0
150.16	NSFTV150	R16	TRJ	98	0.127532218	0.123453931	5	20	6.34	0.006469516	0.043442296	0.205555643	128dd425.0
150.17	NSFTV150	R17	TRJ	98	0.061649808	0.121150038	5	23	4.78	0.011843979	0.017603819	0.289804234	128dd425.0
150.18	NSFTV150	R18	TRJ	NA	0.172943173	0.044820674	3	9	5.23	0.012331353	0.013009989	0.230745694	128dd425.0
150.19	NSFTV150	R19	TRJ	98	0.138020711	0.144976979	3	9	4.65	0.003043117	0.033116076	0.188057388	128dd425.0
150.20	NSFTV150	R20	TRJ	101	0.225266577	0.064107086	3	28	2.73	0.010512445	0.017020557	0.053694023	128dd425.0
189.1	NSFTV189	R1	IND	80	0.097649568	0.06543145	5	14	2.25	0.008762714	0.067387833	0.010264968	661eaeaa.0
189.2	NSFTV189	R2	IND	85	0.173973042	0.100664296	5	12	5.44	0.016508007	0.139566666	0.045856345	661eaeaa.0
189.3	NSFTV189	R3	IND	85	0.102135802	0.1030422	3	14	2.73	0.012226462	0.07410688	0.013713562	661eaeaa.0
189.4	NSFTV189	R4	IND	80	0.110555454	0.081011104	5	12	4.93	0.008743595	0.099635621	0.034130847	661eaeaa.0
189.5	NSFTV189	R5	IND	80	0.113146036	0.097812573	5	12	5.19	0.012732071	0.123344498	0.042213519	661eaeaa.0
189.6	NSFTV189	R6	IND	80	0.133171143	0.062808036	5	21	3.27	0.011961877	0.091909147	0.08940512	661eaeaa.0
189.7	NSFTV189	R7	IND	85	0.166836992	0.084822568	5	15	3.36	0.012945038	0.07732063	0.037347038	661eaeaa.0
189.8	NSFTV189	R8	IND	80	0.13716164	0.107412566	5	8	4.1	0.008399823	0.107671283	0.016265681	661eaeaa.0
189.9	NSFTV189	R9	IND	101	NA	NA	5	15	2.74	0.01186058	0.179244704	0.021554908	661eaeaa.0
189.10	NSFTV189	R10	IND	85	0.164912079	0.072261189	3	17	3.86	0.015108156	0.119937139	0.105860417	661eaeaa.0
189.11	NSFTV189	R11	IND	85	0.16049061	0.10884775	3	14	4.87	0.020545121	0.128719908	0.046915106	661eaeaa.0
189.12	NSFTV189	R12	IND	80	0.052471807	0.090139415	3	11	2.84	0.011205939	0.052995011	0.013704304	661eaeaa.0
189.13	NSFTV189	R13	IND	90	0.122601243	0.069589108	5	26	4.67	0.007049861	0.144338197	0.17002063	661eaeaa.0
189.14	NSFTV189	R14	IND	85	0.094461405	0.101994535	5	16	4.68	0.011695727	0.172016027	0.074101619	661eaeaa.0
189.15	NSFTV189	R15	IND	85	0.135534791	0.122123073	5	12	4.83	0.010495606	0.124586645	0.025175335	661eaeaa.0
189.16	NSFTV189	R16	IND	80	0.07005747	0.131107778	5	16	2.69	0.009804504	0.147651304	0.023178089	661eaeaa.0
189.17	NSFTV189	R17	IND	80	0.143531345	0.110855222	5	9	5.55	0.018135838	0.113219003	0.055059397	661eaeaa.0
189.18	NSFTV189	R18	IND	85	0.187904038	0.127703815	5	15	2.47	0.007954664	0.122430661	0.020722278	661eaeaa.0
189.19	NSFTV189	R19	IND	85	0.133552546	0.105471379	5	10	4.51	0.012159159	0.13828185	0.057191311	661eaeaa.0
189.20	NSFTV189	R20	IND	78	0.107034891	0.076748117	3	9	4.96	0.007409864	0.07074881	0.045907584	661eaeaa.0
203.1	NSFTV203	R1	IND	76	0.050442225	0.09441443	3	18	3.15	0.01053245	0.082880225	0.035785545	f46f03bf.0
203.2	NSFTV203	R2	IND	80	0.035094084	0.083143618	5	22	2.65	0.006375646	0.077862147	0.015533492	f46f03bf.0
203.3	NSFTV203	R3	IND	80	0.043517551	0.102884933	3	22	4.94	0.007264479	0.129084419	0.057200994	f46f03bf.0
203.4	NSFTV203	R4	IND	101	NA	NA	5	19	4.05	0.012307043	0.099486872	0.020324641	f46f03bf.0
203.5	NSFTV203	R5	IND	80	0.04549302	0.077979032	5	19	2.7	0.010502504	0.038927511	0.008237347	f46f03bf.0
203.6	NSFTV203	R6	IND	80	0.118825514	0.163988748	5	19	6.69	0.01607711	0.099994889	0.126857026	f46f03bf.0
203.7	NSFTV203	R7	IND	80	0.030570441	0.122478183	5	15	4.36	0.01868995	0.072977658	0.020170474	f46f03bf.0
203.8	NSFTV203	R8	IND	85	0.075885224	0.148767252	3	16	4.69	0.009205122	0.123367902	0.032308236	f46f03bf.0
203.9	NSFTV203	R9	IND	80	0.051206848	0.12469236	5	19	2.3	0.011944946	0.058157211	0.012339657	f46f03bf.0
203.10	NSFTV203	R10	IND	80	0.044055569	0.093604196	5	17	0.92	0.005254543	0.03719566	0.013729425	f46f03bf.0
203.11	NSFTV203	R11	IND	80	0.061506432	0.088421282	5	17	4.21	0.018644952	0.061307494	0.018718044	f46f03bf.0
203.12	NSFTV203	R12	IND	85	0.097675719	0.131815577	7	28	1.39	0.003422646	0.007922623	0.002880637	f46f03bf.0
203.13	NSFTV203	R13	IND	80	0.055349262	0.095240624	3	26	3.34	0.009234482	0.064619273	0.010479264	f46f03bf.0
203.14	NSFTV203	R14	IND	80	0.045731475	0.153917624	5	24	2.39	0.013714572	0.131372846	0.05080393	f46f03bf.0
203.15	NSFTV203	R15	IND	80	0.058053683	0.185290735	3	12	4.39	0.010463814	0.044152574	0.007351687	f46f03bf.0
203.16	NSFTV203	R16	IND	80	0.051035828	0.114960696	5	11	4.46	0.004373007	0.083389508	0.022353079	f46f03bf.0
203.17	NSFTV203	R17	IND	85	0.022142019	0.074631562	5	21	3.36	0.014407603	0.040088715	0.017051237	f46f03bf.0
203.18	NSFTV203	R18	IND	80	0.05635198	0.109899131	7	12	2.78	0.009033459	0.044912248	0.008976768	f46f03bf.0
203.19	NSFTV203	R19	IND	80	0.073664239	0.164642515	NA	NA	NA	NA	NA	NA	f46f03bf.0
203.20	NSFTV203	R20	IND	80	0.151725942	0.098230002	5	22	3.95	0.01298382	0.098448112	0.065504029	f46f03bf.0
209.1	NSFTV209	R1	IND	85	0.020854437	0.08676559	7	16	0.37	0.005821309	0.007100612	0.004176097	5384be83.0
209.2	NSFTV209	R2	IND	85	0.032773827	0.151889934	5	21	0.74	0.00918769	0.063358273	0.027383536	5384be83.0
209.3	NSFTV209	R3	IND	85	0.022447564	0.080374748	7	15	0.48	0.001998107	0.004892318	0.00370916	5384be83.0
209.4	NSFTV209	R4	IND	85	0.056928851	0.136891034	3	11	1.24	0.007746196	0.08393092	0.052949956	5384be83.0
209.5	NSFTV209	R5	IND	85	0.018339791	0.079193728	5	28	0.65	0.002295335	0.018967187	0.004396683	5384be83.0
209.6	NSFTV209	R6	IND	85	0.029723996	0.092828673	3	25	0.76	0.005689727	0.046438398	0.016604976	5384be83.0
209.7	NSFTV209	R7	IND	80	0.058451871	0.107780936	7	22	1.02	0.002260709	0.007616589	0.001574508	5384be83.0
209.8	NSFTV209	R8	IND	85	0.015817945	0.078749768	5	24	0.91	0.002040784	0.001631187	0.00204482	5384be83.0
209.9	NSFTV209	R9	IND	NA	0.024469191	0.04692336	7	29	0.72	0.001921583	0.002262166	0.002339558	5384be83.0
209.10	NSFTV209	R10	IND	101	0.018307864	0.10619545	7	23	0.69	0.005988989	0.004777295	0.002306453	5384be83.0
209.11	NSFTV209	R11	IND	101	0.014743943	0.055583596	7	19	0.48	0.006318277	0.007322459	0.003552901	5384be83.0
209.12	NSFTV209	R12	IND	101	0.034906134	0.149710779	7	21	1.04	0.003088718	0.005701634	0.006341325	5384be83.0
209.13	NSFTV209	R13	IND	80	0.036143841	0.120840914	7	NA	0.61	0.002847103	0.003204138	0.002078631	5384be83.0
209.14	NSFTV209	R14	IND	85	0.020436656	0.102114299	5	28	0.94	0.002833848	0.006981853	0.019960972	5384be83.0
209.15	NSFTV209	R15	IND	90	0.02784069	0.135501083	7	19	0.51	0.005801595	0.006235936	0.005470999	5384be83.0
209.16	NSFTV209	R16	IND	85	0.023747796	0.11851174	5	28	1.04	0.006289687	0.051081236	0.046695064	5384be83.0
209.17	NSFTV209	R17	IND	85	0.014064537	0.054233338	5	27	2.03	0.009463675	0.057055754	0.126896248	5384be83.0
209.18	NSFTV209	R18	IND	80	0.021271926	0.092751865	3	20	0.63	0.007777807	0.010308343	0.005389304	5384be83.0
209.19	NSFTV209	R19	IND	80	0.034356381	0.087804362	3	19	3.72	0.004032026	0.037080205	0.009844332	5384be83.0
209.20	NSFTV209	R20	IND	80	0.018771634	0.075381249	5	19	1.11	0.007624521	0.0792296	0.056806354	5384be83.0
222.1	NSFTV222	R1	IND	80	0.032097241	0.119825401	5	16	5.56	0.018901074	0.076801257	0.013538772	7cfe4a0c.0
222.2	NSFTV222	R2	IND	80	0.016893276	0.066614944	5	20	3.69	0.002814625	0.012174624	0.013411387	7cfe4a0c.0
222.3	NSFTV222	R3	IND	80	0.031510222	0.135299865	5	24	2.45	0.006682869	0.050174207	0.004415249	7cfe4a0c.0
222.4	NSFTV222	R4	IND	80	0.015048699	0.101943595	3	17	4.15	0.004070523	0.023958011	0.002199456	7cfe4a0c.0
222.5	NSFTV222	R5	IND	78	0.02763968	0.092477308	5	15	4.08	0.022240255	0.089347974	0.013239412	7cfe4a0c.0
222.6	NSFTV222	R6	IND	80	0.052323928	0.125041141	5	24	3.38	0.033104946	0.124004123	0.03101364	7cfe4a0c.0
222.7	NSFTV222	R7	IND	80	0.028282534	0.129269091	5	10	3.59	0.020142381	0.088209402	0.01997391	7cfe4a0c.0
222.8	NSFTV222	R8	IND	80	0.019450739	0.083705279	5	14	4.1	0.003382844	0.012095198	0.006505636	7cfe4a0c.0
222.9	NSFTV222	R9	IND	80	0.010612749	0.044188544	5	17	3.08	0.00420519	0.032168484	0.010831747	7cfe4a0c.0
222.10	NSFTV222	R10	IND	76	0.016634097	0.073020487	3	12	5.09	0.007363448	0.053944785	0.006633435	7cfe4a0c.0
222.11	NSFTV222	R11	IND	78	0.022667309	0.12344552	5	17	4.69	0.023521712	0.03516619	0.005412776	7cfe4a0c.0
222.12	NSFTV222	R12	IND	78	0.01700694	0.098111761	3	11	4.13	0.011465309	0.018931832	0.00519056	7cfe4a0c.0
222.13	NSFTV222	R13	IND	80	0.010587952	0.061837886	3	19	4.07	0.012334676	0.063527029	0.019241651	7cfe4a0c.0
222.14	NSFTV222	R14	IND	76	0.017881736	0.079087473	5	11	3.94	0.017992893	0.048134046	0.007357317	7cfe4a0c.0
222.15	NSFTV222	R15	IND	80	0.015391616	0.102846867	7	16	4.53	0.005386635	0.032359714	0.004185691	7cfe4a0c.0
222.16	NSFTV222	R16	IND	80	0.018665156	0.096855815	5	14	2.69	0.004047835	0.022703683	0.00248194	7cfe4a0c.0
222.17	NSFTV222	R17	IND	80	0.013079204	0.067468457	3	13	2.89	0.002975021	0.012555121	0.001670618	7cfe4a0c.0
222.18	NSFTV222	R18	IND	80	0.030875238	0.140989237	3	15	4.1	0.00334381	0.026157944	0.011163158	7cfe4a0c.0
222.19	NSFTV222	R19	IND	78	0.037165396	0.107877598	3	14	3.38	0.004508848	0.02346276	0.003102287	7cfe4a0c.0
222.20	NSFTV222	R20	IND	85	0.03708353	0.127009549	3	14	3.26	0.006866447	0.042345755	0.004633812	7cfe4a0c.0
223.1	NSFTV223	R1	TRJ	64	0.065958994	0.105969451	1	18	2.34	0.004989848	0.011691608	0.017974057	f73fa9e9.0
223.2	NSFTV223	R2	TRJ	70	0.125825473	0.113041108	1	12	2.47	0.003975126	0.028011393	0.005524369	f73fa9e9.0
223.3	NSFTV223	R3	TRJ	64	0.081172543	0.131272433	5	16	2.29	0.002569307	0.005858864	0.000846819	f73fa9e9.0
223.4	NSFTV223	R4	TRJ	59	0.045494419	0.092741505	5	13	1.83	0.001687675	0.004050122	0.000305244	f73fa9e9.0
223.5	NSFTV223	R5	TRJ	70	0.054367838	0.074846468	5	17	1.83	0.002217262	0.004132807	0.000899214	f73fa9e9.0
223.6	NSFTV223	R6	TRJ	64	0.064038621	0.138117606	3	10	2.07	0.002552605	0.010199375	0.001378664	f73fa9e9.0
223.7	NSFTV223	R7	TRJ	64	0.065553076	0.120898747	3	12	2.43	0.003051092	0.013398209	0.003070631	f73fa9e9.0
223.8	NSFTV223	R8	TRJ	64	0.048816262	0.119016123	7	10	2.38	0.00172859	0.001775742	0.002301266	f73fa9e9.0
223.9	NSFTV223	R9	TRJ	59	0.085468632	0.114208411	5	10	2.53	0.001271335	0.001167274	0.005317392	f73fa9e9.0
223.10	NSFTV223	R10	TRJ	64	0.032416266	0.066306995	7	8	1.52	0.002216233	0.003979238	0.001462688	f73fa9e9.0
223.11	NSFTV223	R11	TRJ	59	0.074155355	0.098990655	3	14	2.83	0.00235906	0.008610368	0.01009227	f73fa9e9.0
223.12	NSFTV223	R12	TRJ	70	0.070205557	0.052604101	3	9	1.66	0.002497573	0.025019738	0.006242119	f73fa9e9.0
223.13	NSFTV223	R13	TRJ	64	0.094197571	0.083691162	5	12	2.49	0.002425716	0.014017922	0.009347038	f73fa9e9.0
223.14	NSFTV223	R14	TRJ	64	0.050111045	0.108795415	7	12	2.18	0.001811815	0.000910527	0.00098643	f73fa9e9.0
223.15	NSFTV223	R15	TRJ	59	0.076394902	0.107485284	7	12	1.46	0.002063891	0.00367727	0.001309627	f73fa9e9.0
223.16	NSFTV223	R16	TRJ	64	0.05120393	0.081688737	5	NA	2.69	0.002321286	0.006112708	0.000411537	f73fa9e9.0
223.17	NSFTV223	R17	TRJ	59	0.058568064	0.10517754	3	10	2.03	0.002287217	0.009689982	0.001298344	f73fa9e9.0
223.18	NSFTV223	R18	TRJ	70	0.094280484	0.139026927	3	12	2.87	0.00278466	0.011858374	0.00220965	f73fa9e9.0
223.19	NSFTV223	R19	TRJ	59	0.038211777	0.097322411	3	12	2.32	0.00302266	0.010442335	0.002131833	f73fa9e9.0
223.20	NSFTV223	R20	TRJ	64	0.122838474	0.150571327	3	15	1.64	0.003409824	0.023164621	0.002344434	f73fa9e9.0
226.1	NSFTV226	R1	TRJ	76	0.077496734	0.044877975	5	11	3.9	0.005349923	0.017064055	0.021006168	536afc14.0
226.2	NSFTV226	R2	TRJ	80	0.019563437	0.051169676	5	11	2.18	0.007924261	0.061661449	0.116718916	536afc14.0
226.3	NSFTV226	R3	TRJ	80	0.027508057	0.036577387	3	9	4.48	0.005783215	0.040608231	0.094165354	536afc14.0
226.4	NSFTV226	R4	TRJ	78	0.016008133	0.032246667	3	21	2.79	0.007867315	0.042299884	0.168207863	536afc14.0
226.5	NSFTV226	R5	TRJ	78	0.074467037	0.037680726	3	9	4.29	0.003667794	0.034629461	0.217300753	536afc14.0
226.6	NSFTV226	R6	TRJ	78	0.048443465	0.036845128	3	12	5.4	0.0093176	0.05195113	0.23007772	536afc14.0
226.7	NSFTV226	R7	TRJ	80	0.03955895	0.051089262	5	9	2.76	0.006121302	0.018538761	0.012196897	536afc14.0
226.8	NSFTV226	R8	TRJ	80	0.033965817	0.062276123	3	10	6.29	0.006743761	0.045196395	0.214034131	536afc14.0
226.9	NSFTV226	R9	TRJ	80	0.045583702	0.051978353	3	13	4.4	0.004509428	0.030682041	0.224303248	536afc14.0
226.10	NSFTV226	R10	TRJ	70	0.032847299	0.031235553	3	12	3.36	0.005003699	0.042279699	0.091289785	536afc14.0
226.11	NSFTV226	R11	TRJ	NA	0.236732028	0.049812254	3	11	3.03	0.005263665	0.026046862	0.266415461	536afc14.0
226.12	NSFTV226	R12	TRJ	80	0.072485605	0.06911638	5	20	0.72	0.003321417	0.005666808	0.019391866	536afc14.0
226.13	NSFTV226	R13	TRJ	70	0.042396453	0.046708226	3	10	1.7	0.007492241	0.017128092	0.018363643	536afc14.0
226.14	NSFTV226	R14	TRJ	70	0.124783286	0.045712958	3	16	2.89	0.008018089	0.019029242	0.01580155	536afc14.0
226.15	NSFTV226	R15	TRJ	76	0.055112717	0.05076235	3	14	4.52	0.013020012	0.057868657	0.146385482	536afc14.0
226.16	NSFTV226	R16	TRJ	80	0.020809562	0.030719444	3	14	3.48	0.006536039	0.02821259	0.230942695	536afc14.0
226.17	NSFTV226	R17	TRJ	85	0.02414739	0.044854238	3	3	4.73	0.005182267	0.042376597	0.21187339	536afc14.0
226.18	NSFTV226	R18	TRJ	70	0.063351229	0.047419318	3	14	2.7	0.014435921	0.048742504	0.033833352	536afc14.0
226.19	NSFTV226	R19	TRJ	78	0.08501846	0.053859527	3	13	5.35	0.005731339	0.02460852	0.248080734	536afc14.0
226.20	NSFTV226	R20	TRJ	80	0.086097055	0.04894696	3	15	2.49	0.005411386	0.03838517	0.090555557	536afc14.0
235.1	NSFTV235	R1	IND	80	0.12603477	0.09845021	3	18	4.32	0.007689046	0.111690434	0.026282583	13ae4f27.0
235.2	NSFTV235	R2	IND	76	0.098335795	0.081631526	3	13	3.96	0.006623415	0.043235677	0.010729499	13ae4f27.0
235.3	NSFTV235	R3	IND	80	0.032886788	0.067171746	5	14	5.92	0.008787953	0.129556491	0.05457149	13ae4f27.0
235.4	NSFTV235	R4	IND	80	0.046525585	0.080802866	5	18	2.72	0.01199696	0.062882777	0.019138235	13ae4f27.0
235.5	NSFTV235	R5	IND	78	0.025926176	0.067785167	5	19	3.18	0.010014213	0.105741073	0.030204922	13ae4f27.0
235.6	NSFTV235	R6	IND	78	0.107542936	0.091378663	3	14	4.65	0.003217956	0.039182734	0.063630783	13ae4f27.0
235.7	NSFTV235	R7	IND	76	0.044304307	0.124090072	7	11	3.54	0.00421765	0.009813901	0.001292394	13ae4f27.0
235.8	NSFTV235	R8	IND	80	0.101976689	0.064049127	5	18	1.74	0.007254625	0.017481727	0.004617359	13ae4f27.0
235.9	NSFTV235	R9	IND	80	0.015431569	0.027426492	5	12	4.03	0.015292242	0.107405378	0.15372936	13ae4f27.0
235.10	NSFTV235	R10	IND	78	0.085421164	0.058654186	5	15	1.57	0.006464598	0.044474747	0.017234544	13ae4f27.0
235.11	NSFTV235	R11	IND	78	0.05897841	0.053854782	3	18	2.13	0.029404241	0.077268582	0.028185444	13ae4f27.0
235.12	NSFTV235	R12	IND	78	0.045142877	0.072057876	5	17	2.04	0.011252282	0.032213793	0.012044325	13ae4f27.0
235.13	NSFTV235	R13	IND	76	0.062954733	0.073513072	3	14	2.88	0.00600787	0.043221698	0.018093628	13ae4f27.0
235.14	NSFTV235	R14	IND	76	0.056689511	0.081834669	3	11	3.49	0.017031628	0.068107899	0.093522604	13ae4f27.0
235.15	NSFTV235	R15	IND	78	0.08166694	0.083795842	3	20	2.72	0.010499642	0.134483276	0.045487114	13ae4f27.0
235.16	NSFTV235	R16	IND	78	0.07870016	0.082653847	3	16	3.41	0.003915482	0.010332233	0.003430098	13ae4f27.0
235.17	NSFTV235	R17	IND	78	0.083007193	0.088173704	3	8	4.84	0.006817666	0.162823981	0.113497077	13ae4f27.0
235.18	NSFTV235	R18	IND	76	0.093728666	0.072951384	NA	NA	NA	NA	NA	NA	13ae4f27.0
235.19	NSFTV235	R19	IND	76	0.069640354	0.077868509	5	11	3.19	0.005411068	0.022211676	0.004017309	13ae4f27.0
235.20	NSFTV235	R20	IND	78	0.121702037	0.08807926	5	NA	2.26	0.007159384	0.023312047	0.009025059	13ae4f27.0
239.1	NSFTV239	R1	TRJ	76	0.02432301	0.055304655	1	7	3.35	0.010322037	0.050609811	0.148365152	523d5ec4.0
239.2	NSFTV239	R2	TRJ	80	0.013225945	0.039831468	3	6	2.31	0.018608142	0.015520232	0.055509618	523d5ec4.0
239.3	NSFTV239	R3	TRJ	76	0.011830126	0.023785925	5	14	2	0.011912756	0.039909712	0.133653106	523d5ec4.0
239.4	NSFTV239	R4	TRJ	101	0.156289833	0.10465382	5	14	2.84	0.011289474	0.031584576	0.092266774	523d5ec4.0
239.5	NSFTV239	R5	TRJ	76	0.013668162	0.037052945	3	10	3.22	0.004210037	0.040996018	0.172341645	523d5ec4.0
239.6	NSFTV239	R6	TRJ	80	0.012946625	0.041105814	3	19	1.54	0.002401603	0.028782515	0.008053425	523d5ec4.0
239.7	NSFTV239	R7	TRJ	101	0.020909122	0.032905432	1	4	3.84	0.005453978	0.022517618	0.130923402	523d5ec4.0
239.8	NSFTV239	R8	TRJ	101	0.076692021	0.065471113	3	8	1.55	0.002546014	0.020946102	0.202289952	523d5ec4.0
239.9	NSFTV239	R9	TRJ	NA	NA	NA	NA	NA	NA	NA	NA	NA	523d5ec4.0
239.10	NSFTV239	R10	TRJ	NA	NA	NA	NA	NA	NA	NA	NA	NA	523d5ec4.0
239.11	NSFTV239	R11	TRJ	NA	NA	NA	NA	NA	NA	NA	NA	NA	523d5ec4.0
239.12	NSFTV239	R12	TRJ	76	0.011881173	0.037127515	1	3	NA	0.007721003	0.017743372	0.078036913	523d5ec4.0
239.13	NSFTV239	R13	TRJ	76	0.022345749	0.034365101	3	11	2.87	0.002737571	0.055634679	0.071659263	523d5ec4.0
239.14	NSFTV239	R14	TRJ	80	0.024620255	0.023676317	1	5	1.94	0.003869505	0.041574666	0.033530202	523d5ec4.0
239.15	NSFTV239	R15	TRJ	80	0.01598427	0.043909832	3	12	2.08	0.006645452	0.137028196	0.073990739	523d5ec4.0
239.16	NSFTV239	R16	TRJ	80	0.011791604	0.035034302	3	13	1.05	0.002131031	0.007334308	0.007576286	523d5ec4.0
239.17	NSFTV239	R17	TRJ	78	0.110339819	0.100666692	5	18	2.46	0.004457233	0.080533931	0.063679845	523d5ec4.0
239.18	NSFTV239	R18	TRJ	101	0.037647053	0.051208291	3	3	1.2	0.002488114	0.003449349	0.003052714	523d5ec4.0
239.19	NSFTV239	R19	TRJ	76	0.012132091	0.040372969	3	11	2.33	0.007337014	0.054043349	0.05607272	523d5ec4.0
239.20	NSFTV239	R20	TRJ	78	0.034088995	0.056901523	5	10	3.73	0.007290271	0.044606826	0.027660696	523d5ec4.0
252.1	NSFTV252	R1	IND	80	NA	NA	5	17	5.47	0.021578837	0.084778479	0.032992032	56f5103e.0
252.2	NSFTV252	R2	IND	76	0.018168323	0.07866835	5	14	3.09	0.015688335	0.0575794	0.017532465	56f5103e.0
252.3	NSFTV252	R3	IND	85	0.032658341	0.121765126	7	17	2.96	0.027272835	0.032061059	0.009324285	56f5103e.0
252.4	NSFTV252	R4	IND	101	NA	NA	5	16	3.6	0.041689066	0.072187055	0.019113923	56f5103e.0
252.5	NSFTV252	R5	IND	80	0.021743239	0.106704026	5	20	3.85	0.035878373	0.105919915	0.032128986	56f5103e.0
252.6	NSFTV252	R6	IND	80	0.019681539	0.099842637	5	18	4.91	0.015715789	0.141274617	0.025617323	56f5103e.0
252.7	NSFTV252	R7	IND	NA	0.035836963	0.168071425	5	18	3.68	0.014267585	0.175727769	0.03480857	56f5103e.0
252.8	NSFTV252	R8	IND	80	0.021398929	0.120658474	5	14	3.21	0.02438656	0.106538002	0.027873899	56f5103e.0
252.9	NSFTV252	R9	IND	80	0.023729846	0.091037834	5	28	1.77	0.030982376	0.059763913	0.019540092	56f5103e.0
252.10	NSFTV252	R10	IND	80	0.019095184	0.096620018	5	18	4.12	0.01053479	0.106586647	0.012732571	56f5103e.0
252.11	NSFTV252	R11	IND	80	0.016764528	0.0551529	5	17	5.38	0.011909867	0.098660386	0.030966096	56f5103e.0
252.12	NSFTV252	R12	IND	80	0.023627743	0.103647355	7	32	4.53	0.028032039	0.024710316	0.034507431	56f5103e.0
252.13	NSFTV252	R13	IND	85	0.047431805	0.157174217	7	31	5.79	0.037008675	0.081064194	0.090629825	56f5103e.0
252.14	NSFTV252	R14	IND	85	0.029944594	0.237426001	7	21	3.1	0.058949408	0.017518855	0.036828635	56f5103e.0
252.15	NSFTV252	R15	IND	80	0.034613239	0.129252005	5	19	3.52	0.022495267	0.113151167	0.022781981	56f5103e.0
252.16	NSFTV252	R16	IND	85	0.037882736	0.232991182	3	28	6.13	0.026244941	0.150708034	0.103152804	56f5103e.0
252.17	NSFTV252	R17	IND	76	0.028995515	0.147340513	5	16	2.95	0.003722843	0.014270903	0.001283735	56f5103e.0
252.18	NSFTV252	R18	IND	85	0.020609856	0.10343918	5	14	3.09	0.005927523	0.011213903	0.000744754	56f5103e.0
252.19	NSFTV252	R19	IND	76	0.036201135	0.074976436	5	18	5.67	0.028023999	0.074049606	0.021543934	56f5103e.0
252.20	NSFTV252	R20	IND	78	0.037895745	0.168073007	5	21	2.8	0.005415135	0.020283841	0.001427597	56f5103e.0
284.1	NSFTV284	R1	IND	78	0.037000156	0.085700706	3	24	2.81	0.010972667	0.13354571	0.044040094	a32e0586.0
284.2	NSFTV284	R2	IND	80	0.063731591	0.079253485	3	26	2.12	0.007441106	0.117485207	0.035157254	a32e0586.0
284.3	NSFTV284	R3	IND	80	NA	NA	7	18	1.5	0.002538085	0.004665482	0.002033205	a32e0586.0
284.4	NSFTV284	R4	IND	80	0.020280708	0.069037017	5	23	1.11	0.003775251	0.050539719	0.00260714	a32e0586.0
284.5	NSFTV284	R5	IND	80	0.017866467	0.065426188	3	15	1.07	0.006655098	0.032569751	0.003199598	a32e0586.0
284.6	NSFTV284	R6	IND	85	0.021609924	0.067643066	3	16	3.01	0.013229354	0.057382005	0.179746705	a32e0586.0
284.7	NSFTV284	R7	IND	85	0.030745559	0.131591261	3	13	1.79	0.011909746	0.03862679	0.005392703	a32e0586.0
284.8	NSFTV284	R8	IND	80	0.013678122	0.068532583	3	14	1.74	0.013343579	0.086841146	0.026607544	a32e0586.0
284.9	NSFTV284	R9	IND	85	0.025829867	0.081507988	3	18	2.51	0.006077197	0.078470845	0.107344769	a32e0586.0
284.10	NSFTV284	R10	IND	85	0.044669604	0.110231057	3	16	2.02	0.013223259	0.089087143	0.065708186	a32e0586.0
284.11	NSFTV284	R11	IND	85	0.017822408	0.060950097	1	17	1.01	0.004763524	0.127443056	0.02354975	a32e0586.0
284.12	NSFTV284	R12	IND	85	0.062359721	0.095958004	NA	NA	0.38	0.002654122	0.005536003	0.001291093	a32e0586.0
284.13	NSFTV284	R13	IND	85	0.047817219	0.099132363	5	NA	1.07	0.004916238	0.009678321	0.011208957	a32e0586.0
284.14	NSFTV284	R14	IND	80	0.01169792	0.058374079	3	18	1.82	0.011269146	0.106958376	0.080363126	a32e0586.0
284.15	NSFTV284	R15	IND	85	0.037756788	0.071430824	3	12	1.3	0.007853303	0.063655029	0.036324549	a32e0586.0
284.16	NSFTV284	R16	IND	85	0.022186939	0.070013094	5	17	1.19	0.00403014	0.056340758	0.057307761	a32e0586.0
284.17	NSFTV284	R17	IND	80	0.010969002	0.041602111	12	5	3.81	0.003374995	0.060825267	0.219827413	a32e0586.0
284.18	NSFTV284	R18	IND	85	0.024349192	0.093429465	3	22	1.36	0.005209768	0.121652443	0.062442855	a32e0586.0
284.19	NSFTV284	R19	IND	80	0.05906334	0.104215773	5	25	1.48	0.003314677	0.037997584	0.019088111	a32e0586.0
284.20	NSFTV284	R20	IND	80	0.125316271	0.08803772	7	26	1.55	0.008568247	0.068505834	0.063768157	a32e0586.0
285.1	NSFTV285	R1	TRJ	76	0.025573721	0.043839688	5	5	0.91	0.002505269	0.001061009	0.004249955	9baa653c.0
285.2	NSFTV285	R2	TRJ	64	0.029564758	0.065821262	3	9	0.89	0.001871825	0.007064428	0.000767497	9baa653c.0
285.3	NSFTV285	R3	TRJ	64	0.014967902	0.032575183	7	14	1.76	0.001202649	0.000485803	0.001320067	9baa653c.0
285.4	NSFTV285	R4	TRJ	70	0.013008415	0.021504574	8	7	1.11	0.001297311	0.000173227	0.001288617	9baa653c.0
285.5	NSFTV285	R5	TRJ	64	0.017999269	0.038467517	9	11	1.21	0.001429914	0.000515589	0.002415149	9baa653c.0
285.6	NSFTV285	R6	TRJ	64	0.016940695	0.025537867	7	4	2.1	0.001940057	0.003561971	0.00776914	9baa653c.0
285.7	NSFTV285	R7	TRJ	64	0.01901223	0.03869619	9	10	1.7	0.002426701	0.005106372	0.00899245	9baa653c.0
285.8	NSFTV285	R8	TRJ	64	0.021778847	0.049798436	7	15	2.09	0.001712559	0.000706255	0.002796693	9baa653c.0
285.9	NSFTV285	R9	TRJ	59	0.01902177	0.033918504	5	17	1.17	0.001789459	0.001065751	0.002441289	9baa653c.0
285.10	NSFTV285	R10	TRJ	70	0.019029626	0.028444235	5	9	1.67	0.001587856	0.00224168	0.002001473	9baa653c.0
285.11	NSFTV285	R11	TRJ	59	0.018039001	0.032564279	7	7	1.1	0.001660753	0.002236979	0.001608407	9baa653c.0
285.12	NSFTV285	R12	TRJ	NA	NA	NA	NA	NA	NA	NA	NA	NA	9baa653c.0
285.13	NSFTV285	R13	TRJ	78	0.019354542	0.049214708	3	4	1.28	0.007695181	0.012067872	0.004102969	9baa653c.0
285.14	NSFTV285	R14	TRJ	64	0.014076909	0.033076052	9	7	1.17	0.001675012	0.00163681	0.002467846	9baa653c.0
285.15	NSFTV285	R15	TRJ	76	0.016683184	0.035158782	3	8	0.69	0.00201119	0.015690619	0.005549608	9baa653c.0
285.16	NSFTV285	R16	TRJ	NA	NA	NA	NA	NA	NA	NA	NA	NA	9baa653c.0
285.17	NSFTV285	R17	TRJ	59	0.01622271	0.056456696	7	9	1.53	0.001594209	0.000578598	0.000965471	9baa653c.0
285.18	NSFTV285	R18	TRJ	NA	NA	NA	NA	NA	NA	NA	NA	NA	9baa653c.0
285.19	NSFTV285	R19	TRJ	64	0.017877936	0.04672573	9	10	2.15	0.001858324	0.001227242	0.000923349	9baa653c.0
285.20	NSFTV285	R20	TRJ	64	0.01769475	0.033292897	7	9	1.25	0.001582685	0.001006845	0.002220429	9baa653c.0
313.1	NSFTV313	R1	IND	80	0.069262644	0.070472875	3	15	3.68	0.01329589	0.141363596	0.116370603	872ec0b4.0
313.2	NSFTV313	R2	IND	85	0.119667386	0.070730586	5	15	2.22	0.015669351	0.148593958	0.00990073	872ec0b4.0
313.3	NSFTV313	R3	IND	85	0.057632792	0.072095822	5	13	2.39	0.008263892	0.088524933	0.014367667	872ec0b4.0
313.4	NSFTV313	R4	IND	85	0.048497069	0.080242066	3	17	3.08	0.015226464	0.188040374	0.047966216	872ec0b4.0
313.5	NSFTV313	R5	IND	85	0.044185084	0.077370388	5	12	2.93	0.015226464	0.188040374	0.047966216	872ec0b4.0
313.6	NSFTV313	R6	IND	85	0.106170336	0.085598288	NA	16	3.77	0.006109287	0.075369958	0.01012951	872ec0b4.0
313.7	NSFTV313	R7	IND	85	0.023862606	0.062470485	3	10	1.54	0.010688473	0.115241449	0.016203754	872ec0b4.0
313.8	NSFTV313	R8	IND	85	0.075579067	0.11402761	3	9	3.83	0.002827388	0.033456328	0.00355689	872ec0b4.0
313.9	NSFTV313	R9	IND	85	0.065035997	0.098362356	3	14	2.13	0.018661799	0.174811797	0.048936178	872ec0b4.0
313.10	NSFTV313	R10	IND	85	0.058194913	0.123059899	3	16	2.56	0.007980258	0.1533381	0.030221533	872ec0b4.0
313.11	NSFTV313	R11	IND	85	0.091351126	0.095956828	3	14	4.02	0.017680578	0.068857337	0.017614197	872ec0b4.0
313.12	NSFTV313	R12	IND	85	0.086294941	0.080006084	3	11	2.13	0.009733002	0.143821166	0.019835132	872ec0b4.0
313.13	NSFTV313	R13	IND	85	0.064334071	0.102994354	3	11	3.5	0.009955615	0.028223508	0.00644845	872ec0b4.0
313.14	NSFTV313	R14	IND	85	0.054794758	0.095120336	5	12	3.35	0.017964289	0.117296618	0.04559495	872ec0b4.0
313.15	NSFTV313	R15	IND	85	0.094163369	0.107242138	3	11	2.93	0.019449334	0.123900464	0.030115403	872ec0b4.0
313.16	NSFTV313	R16	IND	80	0.035861023	0.064466205	3	20	2.86	0.01141032	0.098537759	0.010413468	872ec0b4.0
313.17	NSFTV313	R17	IND	90	0.074614771	0.081910522	3	9	2.17	0.010898811	0.103839863	0.015301223	872ec0b4.0
313.18	NSFTV313	R18	IND	85	0.039571187	0.07752706	3	16	1.78	0.005289371	0.074291755	0.009448288	872ec0b4.0
313.19	NSFTV313	R19	IND	90	0.080628726	0.106172907	3	16	2.27	0.011981884	0.217543637	0.034207393	872ec0b4.0
313.20	NSFTV313	R20	IND	85	0.064994829	0.086264255	3	10	2.98	0.004903025	0.063666609	0.010255232	872ec0b4.0
325.1	NSFTV325	R1	IND	NA	0.090661689	0.124534873	NA	NA	NA	NA	NA	NA	d0392fe8.0
325.2	NSFTV325	R2	IND	101	0.111976006	0.134055297	7	13	3.65	0.030739256	0.024467046	0.032471006	d0392fe8.0
325.3	NSFTV325	R3	IND	101	0.112947294	0.164575219	3	19	6.02	0.012266068	0.168868689	0.149793685	d0392fe8.0
325.4	NSFTV325	R4	IND	101	0.151258162	0.105801233	5	19	5.18	0.010426344	0.108794953	0.126618784	d0392fe8.0
325.5	NSFTV325	R5	IND	101	0.06489322	0.160481921	7	34	4.12	0.03385848	0.089301923	0.093234569	d0392fe8.0
325.6	NSFTV325	R6	IND	101	0.058060964	0.095064871	7	29	2.73	0.021860906	0.058967134	0.032290787	d0392fe8.0
325.7	NSFTV325	R7	IND	93	0.141617062	0.171539469	3	21	3.54	0.01482437	0.192890907	0.168219809	d0392fe8.0
325.8	NSFTV325	R8	IND	104	0.12439895	0.132976499	3	25	4.28	0.008379323	0.11964059	0.126950279	d0392fe8.0
325.9	NSFTV325	R9	IND	101	0.077066889	0.175603402	7	17	2.27	0.036505624	0.058566703	0.051413321	d0392fe8.0
325.10	NSFTV325	R10	IND	101	0.085390917	0.153838195	3	25	3.3	0.017660733	0.152915163	0.079603145	d0392fe8.0
325.11	NSFTV325	R11	IND	101	0.110964431	0.178184135	7	25	3.24	0.006462127	0.006460468	0.00685018	d0392fe8.0
325.12	NSFTV325	R12	IND	101	0.177836945	0.121270019	7	33	2.43	0.007829718	0.012397113	0.008673284	d0392fe8.0
325.13	NSFTV325	R13	IND	93	0.133705978	0.13724446	7	29	4.74	0.039867375	0.134873128	0.090181633	d0392fe8.0
325.14	NSFTV325	R14	IND	98	0.081399811	0.153359598	7	27	2.53	0.008657739	0.01897877	0.030255511	d0392fe8.0
325.15	NSFTV325	R15	IND	NA	0.052442041	0.140615188	3	14	3.18	0.014620309	0.158420354	0.052963347	d0392fe8.0
325.16	NSFTV325	R16	IND	93	0.214790573	0.131030792	3	13	5.11	0.015805288	0.136067411	0.163880636	d0392fe8.0
325.17	NSFTV325	R17	IND	NA	NA	NA	3	17	5.03	0.019680723	0.204067155	0.132173353	d0392fe8.0
325.18	NSFTV325	R18	IND	93	0.181961385	0.14343582	7	20	3.44	0.045661139	0.067506471	0.123353161	d0392fe8.0
325.19	NSFTV325	R19	IND	98	NA	NA	7	30	4.21	0.021087478	0.121983584	0.168112374	d0392fe8.0
325.20	NSFTV325	R20	IND	98	0.134302376	0.10225992	7	47	1.94	0.018982848	0.066714783	0.078509672	d0392fe8.0
337.1	NSFTV337	R1	IND	101	0.032587167	0.039563853	5	3	2.83	0.003105258	0.028645028	0.007631811	a7bec464.0
337.2	NSFTV337	R2	IND	NA	NA	NA	3	9	0.9	0.005523671	0.041997223	0.036685628	a7bec464.0
337.3	NSFTV337	R3	IND	NA	NA	NA	7	4	0.42	0.002266767	0.009708073	0.004334839	a7bec464.0
337.4	NSFTV337	R4	IND	NA	NA	NA	NA	NA	NA	NA	NA	NA	a7bec464.0
337.5	NSFTV337	R5	IND	NA	NA	NA	NA	NA	NA	NA	NA	NA	a7bec464.0
337.6	NSFTV337	R6	IND	101	0.028409903	0.047290453	5	1	0.6	0.006065816	0.020328381	0.011822992	a7bec464.0
337.7	NSFTV337	R7	IND	101	0.057744329	0.115156473	3	11	1.15	0.002299282	0.091637846	0.091677018	a7bec464.0
337.8	NSFTV337	R8	IND	101	0.058361666	0.096613152	5	6	4.13	0.011469661	0.148440197	0.085521869	a7bec464.0
337.9	NSFTV337	R9	IND	106	0.116276127	0.081830083	3	23	8.06	0.013399237	0.058638042	0.227081133	a7bec464.0
337.10	NSFTV337	R10	IND	NA	NA	NA	NA	NA	NA	NA	NA	NA	a7bec464.0
337.11	NSFTV337	R11	IND	NA	0.023722974	0.057804397	5	8	1.94	0.003903942	0.020650539	0.00462862	a7bec464.0
337.12	NSFTV337	R12	IND	NA	NA	NA	NA	NA	NA	NA	NA	NA	a7bec464.0
337.13	NSFTV337	R13	IND	NA	NA	NA	NA	NA	NA	NA	NA	NA	a7bec464.0
337.14	NSFTV337	R14	IND	NA	NA	NA	5	2	1.61	0.002409869	0.032277312	0.003280231	a7bec464.0
337.15	NSFTV337	R15	IND	101	0.039434493	0.087528323	3	8	3.41	0.005610635	0.048645648	0.017754543	a7bec464.0
337.16	NSFTV337	R16	IND	93	0.026170091	0.035167107	3	8	2.19	0.003736716	0.036753988	0.004133707	a7bec464.0
337.17	NSFTV337	R17	IND	93	0.020426181	0.03246239	3	1	3	0.006293733	0.071314259	0.013514223	a7bec464.0
337.18	NSFTV337	R18	IND	93	0.063740357	0.126973389	5	15	2.01	0.009750451	0.111959096	0.071118451	a7bec464.0
337.19	NSFTV337	R19	IND	93	0.019978641	0.030364146	NA	NA	NA	NA	NA	NA	a7bec464.0
337.20	NSFTV337	R20	IND	NA	NA	NA	7	3	0.77	0.01126735	0.047204532	0.051231846	a7bec464.0
339.1	NSFTV339	R1	IND	70	0.08712036	0.06868806	5	19	2.87	0.009091855	0.064236594	0.025218954	b3a301ea.0
339.2	NSFTV339	R2	IND	76	0.085257299	0.053575489	5	17	2.08	0.005385548	0.021733031	0.004140039	b3a301ea.0
339.3	NSFTV339	R3	IND	70	0.062326386	0.053542426	3	17	2.86	0.002498916	0.020332575	0.001327538	b3a301ea.0
339.4	NSFTV339	R4	IND	76	0.076722398	0.076227683	3	20	2.71	0.003671294	0.044879662	0.022225407	b3a301ea.0
339.5	NSFTV339	R5	IND	70	0.065713171	0.051984855	5	15	2.47	0.002776331	0.025842731	0.003106281	b3a301ea.0
339.6	NSFTV339	R6	IND	70	0.077079852	0.035717222	3	13	2.15	0.011096577	0.034885148	0.093574219	b3a301ea.0
339.7	NSFTV339	R7	IND	70	0.128012893	0.053838653	5	25	2.47	0.012651517	0.08705269	0.042576127	b3a301ea.0
339.8	NSFTV339	R8	IND	70	0.149946886	0.046179361	NA	15	2.27	0.010229196	0.037369739	0.012020578	b3a301ea.0
339.9	NSFTV339	R9	IND	70	0.066424104	0.046681077	5	22	2.68	0.003865539	0.063656246	0.006791507	b3a301ea.0
339.10	NSFTV339	R10	IND	76	0.048209123	0.052532473	5	17	3.26	0.014884586	0.100171888	0.033172295	b3a301ea.0
339.11	NSFTV339	R11	IND	64	0.037305567	0.038657226	5	17	2.78	0.003015018	0.031688492	0.005667944	b3a301ea.0
339.12	NSFTV339	R12	IND	70	0.060286848	0.041444785	3	24	1.68	0.005348343	0.020087196	0.00341509	b3a301ea.0
339.13	NSFTV339	R13	IND	70	0.05202972	0.034915672	1	17	2.84	0.004501745	0.020141785	0.003269042	b3a301ea.0
339.14	NSFTV339	R14	IND	70	0.093058411	0.079023634	3	19	2.65	0.00226021	0.013754505	0.001617883	b3a301ea.0
339.15	NSFTV339	R15	IND	64	0.063625956	0.075089374	3	21	3.4	0.004483633	0.016645277	0.00820799	b3a301ea.0
339.16	NSFTV339	R16	IND	64	0.088274846	0.06950998	3	20	2.64	0.00407295	0.006271191	0.001784117	b3a301ea.0
339.17	NSFTV339	R17	IND	70	0.063486427	0.038860002	3	17	2.43	0.002911348	0.040065433	0.005377617	b3a301ea.0
339.18	NSFTV339	R18	IND	70	0.106430591	0.048147199	3	21	2.07	0.006306778	0.038656028	0.003096624	b3a301ea.0
339.19	NSFTV339	R19	IND	70	0.100825597	0.047010709	3	14	2.3	0.002393374	0.018179379	0.001781705	b3a301ea.0
339.20	NSFTV339	R20	IND	70	0.131564206	0.067972829	1	19	2.09	0.008529476	0.041877747	0.017835191	b3a301ea.0
356.1	NSFTV356	R1	IND	85	0.10647658	0.061813595	3	12	4.17	0.007877622	0.067306798	0.281974644	f22d2dc6.0
356.2	NSFTV356	R2	IND	85	0.049133403	0.063190624	5	20	6.25	0.008514989	0.095512518	0.117363334	f22d2dc6.0
356.3	NSFTV356	R3	IND	80	0.063114762	0.057602358	5	14	2.1	0.007469603	0.044215124	0.014843043	f22d2dc6.0
356.4	NSFTV356	R4	IND	101	0.049100324	0.070343532	5	15	4.45	0.003325719	0.045669323	0.008304142	f22d2dc6.0
356.5	NSFTV356	R5	IND	85	0.10341167	0.074558388	3	17	6.02	0.019243396	0.104273857	0.051157454	f22d2dc6.0
356.6	NSFTV356	R6	IND	80	0.044994596	0.100737139	5	12	4.58	0.007111517	0.135327403	0.056220528	f22d2dc6.0
356.7	NSFTV356	R7	IND	85	0.036424312	0.057256622	5	15	4.55	0.014850852	0.079109723	0.020487807	f22d2dc6.0
356.8	NSFTV356	R8	IND	85	0.068213512	0.093062029	5	18	1.98	0.016269279	0.101788742	0.015038465	f22d2dc6.0
356.9	NSFTV356	R9	IND	85	0.07145135	0.10237832	5	22	1.48	0.002833704	0.058206626	0.008351591	f22d2dc6.0
356.10	NSFTV356	R10	IND	104	0.148071897	0.1246165	5	21	2.31	0.007696995	0.068689517	0.013559991	f22d2dc6.0
356.11	NSFTV356	R11	IND	85	0.039041925	0.076619995	3	14	6.69	0.009297043	0.111780643	0.18330854	f22d2dc6.0
356.12	NSFTV356	R12	IND	90	0.100019034	0.085536995	7	20	6.79	0.022472973	0.081680985	0.07802386	f22d2dc6.0
356.13	NSFTV356	R13	IND	80	0.064139667	0.073557675	3	12	5.52	0.016939592	0.13255216	0.051764299	f22d2dc6.0
356.14	NSFTV356	R14	IND	85	0.057987762	0.088673277	3	17	3.03	0.009841965	0.186392226	0.101500214	f22d2dc6.0
356.15	NSFTV356	R15	IND	85	0.06433749	0.084678789	3	17	2.38	0.018112513	0.095331852	0.030352612	f22d2dc6.0
356.16	NSFTV356	R16	IND	85	0.076446086	0.071626419	5	22	3.54	0.005304443	0.042219023	0.007820338	f22d2dc6.0
356.17	NSFTV356	R17	IND	80	0.074055839	0.067450422	3	17	3.14	0.004303541	0.031089188	0.015828248	f22d2dc6.0
356.18	NSFTV356	R18	IND	80	0.07734398	0.043225936	3	16	3.18	0.005851732	0.133223798	0.037342373	f22d2dc6.0
356.19	NSFTV356	R19	IND	76	0.121545574	0.052496406	3	14	2.57	0.00475892	0.029338647	0.007814952	f22d2dc6.0
356.20	NSFTV356	R20	IND	78	0.144116216	0.048499192	5	12	3.29	0.002778863	0.031378388	0.007208678	f22d2dc6.0
385.1	NSFTV385	R1	IND	80	0.045111844	0.112155677	3	22	2.86	0.006106225	0.071012861	0.015580111	3b25c24f.0
385.2	NSFTV385	R2	IND	76	0.071983762	0.067728226	5	14	2.71	0.004933527	0.008595014	0.000472844	3b25c24f.0
385.3	NSFTV385	R3	IND	76	0.062307248	0.077228721	5	15	2.28	0.004300636	0.007109951	0.000290354	3b25c24f.0
385.4	NSFTV385	R4	IND	76	0.038601462	0.093540822	1	15	2.61	0.004074121	0.021157928	0.001415464	3b25c24f.0
385.5	NSFTV385	R5	IND	70	0.093083872	0.075647884	NA	NA	NA	NA	NA	NA	3b25c24f.0
385.6	NSFTV385	R6	IND	70	0.118282548	0.08312839	3	20	2.14	0.002924586	0.034259821	0.014493738	3b25c24f.0
385.7	NSFTV385	R7	IND	70	0.135799853	0.071551885	5	14	3.3	0.010737523	0.116537496	0.054171968	3b25c24f.0
385.8	NSFTV385	R8	IND	76	0.097288916	0.067793326	3	12	1.66	0.003609916	0.020557965	0.00050746	3b25c24f.0
385.9	NSFTV385	R9	IND	70	0.118863082	0.044857324	3	17	1.83	0.003731726	0.025925844	0.001179597	3b25c24f.0
385.10	NSFTV385	R10	IND	80	0.025474702	0.039918588	3	16	1.76	0.01225541	0.065343341	0.022690116	3b25c24f.0
385.11	NSFTV385	R11	IND	70	0.104600498	0.077238391	NA	NA	NA	NA	NA	NA	3b25c24f.0
385.12	NSFTV385	R12	IND	70	0.049167434	0.050493195	NA	NA	NA	NA	NA	NA	3b25c24f.0
385.13	NSFTV385	R13	IND	78	0.051622416	0.079419026	3	14	2.77	0.002986815	0.023406277	0.002963811	3b25c24f.0
385.14	NSFTV385	R14	IND	80	0.07272934	0.041487463	3	14	2.81	0.002606955	0.01218318	0.000896114	3b25c24f.0
385.15	NSFTV385	R15	IND	76	0.051102996	0.098482555	1	18	1.56	0.004432854	0.022694177	0.000913369	3b25c24f.0
385.16	NSFTV385	R16	IND	76	0.063154042	0.03934646	5	19	2.96	0.002769782	0.017547706	0.001090925	3b25c24f.0
385.17	NSFTV385	R17	IND	76	0.114009644	0.081401405	5	15	1.95	0.004981495	0.024829059	0.002899978	3b25c24f.0
385.18	NSFTV385	R18	IND	70	0.085509103	0.089248495	3	12	2.32	0.002964314	0.008704267	0.000836422	3b25c24f.0
385.19	NSFTV385	R19	IND	NA	NA	NA	NA	NA	NA	NA	NA	NA	3b25c24f.0
385.20	NSFTV385	R20	IND	70	0.131442095	0.075724861	1	13	3.06	0.0029113	0.034620789	0.010797792	3b25c24f.0
397.1	NSFTV397	R1	TRJ	64	0.06251281	0.039467464	3	9	1.03	0.005188379	0.054461749	0.107238813	45d3c920.0
397.2	NSFTV397	R2	TRJ	64	0.060002072	0.039641474	NA	NA	NA	NA	NA	NA	45d3c920.0
397.3	NSFTV397	R3	TRJ	70	0.024637202	0.03238534	7	9	0.97	0.002157772	0.022090229	0.060596758	45d3c920.0
397.4	NSFTV397	R4	TRJ	70	0.049034554	0.03202861	3	7	1.21	0.005145233	0.008248032	0.001504372	45d3c920.0
397.5	NSFTV397	R5	TRJ	76	0.013769417	0.027128772	3	8	2.05	0.00304326	0.036224407	0.198490038	45d3c920.0
397.6	NSFTV397	R6	TRJ	64	0.069495445	0.056263381	7	9	1.36	0.002407765	0.000888128	0.000954676	45d3c920.0
397.7	NSFTV397	R7	TRJ	64	0.095525767	0.040629218	3	10	1.32	0.003810549	0.016796436	0.001367491	45d3c920.0
397.8	NSFTV397	R8	TRJ	64	0.058632125	0.032263439	7	10	1.51	0.003754852	0.007646275	0.001274978	45d3c920.0
397.9	NSFTV397	R9	TRJ	70	0.041638688	0.023768554	3	11	1.25	0.003234372	0.022462901	0.003024975	45d3c920.0
397.10	NSFTV397	R10	TRJ	70	0.024659637	0.030855117	3	12	1.6	0.008509564	0.06058404	0.032695868	45d3c920.0
397.11	NSFTV397	R11	TRJ	70	NA	NA	5	7	1.6	0.003472025	0.031897772	0.01018767	45d3c920.0
397.12	NSFTV397	R12	TRJ	64	0.056162324	0.032477008	7	9	1.66	0.0021419	0.006591458	0.015057477	45d3c920.0
397.13	NSFTV397	R13	TRJ	70	0.044305576	0.029509657	7	12	0.84	0.002718384	0.001844516	0.007431689	45d3c920.0
397.14	NSFTV397	R14	TRJ	64	0.019003357	0.049891123	5	8	1.35	0.002748892	0.031278233	0.011401428	45d3c920.0
397.15	NSFTV397	R15	TRJ	64	0.098335628	0.036770395	7	NA	1.77	0.00266015	0.003467268	0.002301663	45d3c920.0
397.16	NSFTV397	R16	TRJ	64	0.057036585	0.06677224	5	10	1.21	0.002548169	0.014211769	0.001196261	45d3c920.0
397.17	NSFTV397	R17	TRJ	64	0.034592754	0.031407411	7	16	0.71	0.003276655	0.001946539	0.001390531	45d3c920.0
397.18	NSFTV397	R18	TRJ	70	0.094085162	0.033914158	3	14	1.64	0.004266498	0.029020773	0.031354199	45d3c920.0
397.19	NSFTV397	R19	TRJ	64	0.112837252	0.052772203	5	12	0.58	0.002437676	0.015500228	0.002399835	45d3c920.0
397.20	NSFTV397	R20	TRJ	70	0.083372182	0.04074264	3	10	1.22	0.003800374	0.010699571	0.00211104	45d3c920.0
616.1	NSFTV616	R1	IND	57	0.017618069	0.033289425	3	13	0.53	0.00571305	0.05392001	0.002375755	298c9652.0
616.2	NSFTV616	R2	IND	57	0.019517623	0.03189113	5	14	1	0.002890302	0.02034577	0.002015164	298c9652.0
616.3	NSFTV616	R3	IND	57	0.012964833	0.035416389	5	7	0.55	0.003918033	0.031824784	0.003506747	298c9652.0
616.4	NSFTV616	R4	IND	57	0.010927348	0.027252295	7	11	0.46	0.002199877	0.001138568	0.000316443	298c9652.0
616.5	NSFTV616	R5	IND	57	0.021324717	0.033806739	5	14	1.23	0.001801548	0.008477613	0.00180901	298c9652.0
616.6	NSFTV616	R6	IND	57	0.027072877	0.064299927	3	NA	0.91	0.002831902	0.021590415	0.001568463	298c9652.0
616.7	NSFTV616	R7	IND	57	0.020940718	0.036090592	5	13	0.81	0.00176864	0.002867227	0.004867028	298c9652.0
616.8	NSFTV616	R8	IND	57	0.019578812	0.035847292	7	11	0.88	0.002575174	0.012823618	0.018420987	298c9652.0
616.9	NSFTV616	R9	IND	57	0.013089527	0.028412597	7	18	0.9	0.003361549	0.012070589	0.001151924	298c9652.0
616.10	NSFTV616	R10	IND	57	0.011072576	0.035217433	7	10	0.77	0.004039977	0.00580546	0.00221135	298c9652.0
616.11	NSFTV616	R11	IND	64	0.010317285	0.027801242	7	14	1.04	0.005516935	0.020550019	0.002030667	298c9652.0
616.12	NSFTV616	R12	IND	64	0.012080623	0.042716259	7	11	1.08	0.002552123	0.003282396	0.004429841	298c9652.0
616.13	NSFTV616	R13	IND	64	0.011424631	0.03776545	5	9	0.62	0.00206425	0.00756083	0.001907928	298c9652.0
616.14	NSFTV616	R14	IND	57	0.045365592	0.045380556	5	17	1.16	0.015074813	0.027623445	0.011473106	298c9652.0
616.15	NSFTV616	R15	IND	59	0.02459395	0.036345778	7	13	0.43	0.002584815	0.023891502	0.01672841	298c9652.0
616.16	NSFTV616	R16	IND	57	0.056091043	0.054985907	7	15	0.74	0.002769059	0.014369915	0.00092577	298c9652.0
616.17	NSFTV616	R17	IND	59	0.012106214	0.031436547	7	7	1.08	0.002920637	0.012620951	0.001301841	298c9652.0
616.18	NSFTV616	R18	IND	57	0.013712132	0.037321882	5	11	1.19	0.004006277	0.065998379	0.042629969	298c9652.0
616.19	NSFTV616	R19	IND	59	0.014344414	0.039560243	3	9	0.57	0.005261906	0.053639434	0.002823941	298c9652.0
616.20	NSFTV616	R20	IND	59	0.015497988	0.058392914	7	9	0.9	0.002993314	0.009314712	0.003358128	298c9652.0
628.1	NSFTV628	R1	TRJ	64	0.015691563	0.026394556	5	8	0.52	0.007596239	0.093131482	0.038113585	3995b6ff.0
628.2	NSFTV628	R2	TRJ	64	0.01179075	0.027230398	3	6	0.71	0.002547406	0.041255395	0.006027683	3995b6ff.0
628.3	NSFTV628	R3	TRJ	64	0.011736608	0.033042892	5	9	1.17	0.004266693	0.019010593	0.002352309	3995b6ff.0
628.4	NSFTV628	R4	TRJ	64	0.011303938	0.030450214	NA	NA	NA	NA	NA	NA	3995b6ff.0
628.5	NSFTV628	R5	TRJ	70	0.011098934	0.024556354	7	9	0.65	0.003115851	0.008734732	0.00094586	3995b6ff.0
628.6	NSFTV628	R6	TRJ	64	0.020634761	0.041976933	7	13	1.09	0.002279272	0.003347432	0.000463056	3995b6ff.0
628.7	NSFTV628	R7	TRJ	64	0.032850238	0.056971799	5	13	1.11	0.002415663	0.010431631	0.000414032	3995b6ff.0
628.8	NSFTV628	R8	TRJ	70	0.017294427	0.036988972	5	11	1.51	0.004262069	0.01006688	0.000932268	3995b6ff.0
628.9	NSFTV628	R9	TRJ	64	0.017424505	0.030704601	5	10	0.96	0.002010213	0.007478252	0.001232187	3995b6ff.0
628.10	NSFTV628	R10	TRJ	64	0.011595798	0.024326087	5	9	0.6	0.004355722	0.082593556	0.022666713	3995b6ff.0
628.11	NSFTV628	R11	TRJ	64	NA	NA	5	8	1.01	0.00259504	0.0303906	0.015994812	3995b6ff.0
628.12	NSFTV628	R12	TRJ	64	0.014222635	0.025220394	7	15	0.43	0.002117584	0.011826739	0.000993924	3995b6ff.0
628.13	NSFTV628	R13	TRJ	64	0.045813834	0.053883591	3	9	1.02	0.002745984	0.016859558	0.001638319	3995b6ff.0
628.14	NSFTV628	R14	TRJ	64	0.016191822	0.0292249	7	9	0.57	0.001686826	0.001160389	0.000868898	3995b6ff.0
628.15	NSFTV628	R15	TRJ	70	0.01347015	0.030177001	7	9	0.98	0.002760439	0.00135077	0.000997066	3995b6ff.0
628.16	NSFTV628	R16	TRJ	59	0.124380095	0.075264756	7	13	1.41	0.002579443	0.0065568	0.000389878	3995b6ff.0
628.17	NSFTV628	R17	TRJ	70	0.078031812	0.059052418	5	16	1.16	0.003641819	0.016892973	0.000665224	3995b6ff.0
628.18	NSFTV628	R18	TRJ	70	0.014994043	0.048122534	7	9	1.25	0.00278906	0.001805477	0.00163128	3995b6ff.0
628.19	NSFTV628	R19	TRJ	70	0.023276775	0.042852407	3	10	0.69	0.002130784	0.012362109	0.001259943	3995b6ff.0
628.20	NSFTV628	R20	TRJ	64	0.045092232	0.053972135	3	10	1.24	0.002099649	0.012753673	0.019398127	3995b6ff.0
644.1	NSFTV644	R1	IND	104	0.145878217	0.095484449	7	13	3.07	0.016987667	0.042836421	0.11131883	f66e275e.0
644.2	NSFTV644	R2	IND	101	0.225122337	0.067876445	7	19	1.96	0.008840159	0.016369964	0.048788959	f66e275e.0
644.3	NSFTV644	R3	IND	101	0.242512757	0.07500614	5	22	2.57	0.013991663	0.030517951	0.152935467	f66e275e.0
644.4	NSFTV644	R4	IND	104	0.160695329	0.082181905	7	15	1.59	0.009965822	0.027660795	0.105234438	f66e275e.0
644.5	NSFTV644	R5	IND	101	0.172898623	0.108094599	5	15	0.35	0.009699206	0.024410613	0.053702936	f66e275e.0
644.6	NSFTV644	R6	IND	104	0.214511657	0.082636233	7	16	1.23	0.016324492	0.015101159	0.09087816	f66e275e.0
644.7	NSFTV644	R7	IND	101	0.137454217	0.134506408	7	19	1.24	0.017676666	0.043824854	0.222765703	f66e275e.0
644.8	NSFTV644	R8	IND	101	0.153290028	0.132374816	5	14	0.94	0.016073826	0.038220551	0.178960853	f66e275e.0
644.9	NSFTV644	R9	IND	101	0.09318229	0.102313649	5	32	0.36	0.007125	0.023973159	0.035581399	f66e275e.0
644.10	NSFTV644	R10	IND	104	0.133471517	0.137204101	5	24	2.47	0.009817431	0.021176518	0.180320809	f66e275e.0
644.11	NSFTV644	R11	IND	106	0.088452127	0.105529326	7	12	0.79	0.013256559	0.024191907	0.071327933	f66e275e.0
644.12	NSFTV644	R12	IND	NA	NA	NA	3	10	0.76	0.007362932	0.014852234	0.024601431	f66e275e.0
644.13	NSFTV644	R13	IND	104	0.095025678	0.078946654	3	20	2.81	0.011022454	0.042829995	0.201463042	f66e275e.0
644.14	NSFTV644	R14	IND	98	0.224651452	0.081285991	7	11	1.47	0.007940194	0.044823406	0.157011386	f66e275e.0
644.15	NSFTV644	R15	IND	98	0.188175578	0.086617265	7	13	1.5	0.013604587	0.034969851	0.189060434	f66e275e.0
644.16	NSFTV644	R16	IND	101	0.111469692	0.095473887	5	14	1.15	0.011949676	0.019382905	0.083535014	f66e275e.0
644.17	NSFTV644	R17	IND	101	0.119291355	0.123443534	7	16	0.53	0.011998787	0.036469012	0.131029765	f66e275e.0
644.18	NSFTV644	R18	IND	101	0.10099899	0.085105661	3	27	1.8	0.014362032	0.033616212	0.103012036	f66e275e.0
644.19	NSFTV644	R19	IND	101	0.048336249	0.111298603	7	15	1.82	0.003805245	0.034901062	0.22820085	f66e275e.0
644.20	NSFTV644	R20	IND	101	0.204113639	0.092643076	7	13	0.52	0.01527918	0.043367604	0.09623219	f66e275e.0
PS14.1	C9000JNY.C05	1	IRRI	101	0.142706214	0.093846115	5	21	3.4	0.012581413	0.02323863	0.082348171	39afe586.0
PS14.2	C9000JNY.C05	2	IRRI	80	0.08356999	0.150911205	3	9	2.37	0.013025134	0.096669489	0.028423858	39afe586.0
PS14.3	C9000JNY.C05	3	IRRI	78	0.05426139	0.113147831	1	7	3.67	0.013211674	0.083367576	0.036622857	39afe586.0
PS14.4	C9000JNY.C05	4	IRRI	101	0.133383033	0.155954522	5	11	6.96	0.00650752	0.111507984	0.270619431	39afe586.0
PS14.5	C9000JNY.C05	5	IRRI	76	0.061842922	0.138195913	3	10	3.69	0.01326763	0.081827011	0.05627125	39afe586.0
PS14.6	C9000JNY.C05	6	IRRI	78	0.105748712	0.108334224	3	11	4.45	0.00991706	0.088739072	0.059980661	39afe586.0
PS14.7	C9000JNY.C05	7	IRRI	80	0.071729922	0.147368717	5	11	3.63	0.014074036	0.091960866	0.028393495	39afe586.0
PS14.8	C9000JNY.C05	8	IRRI	106	0.109780791	0.132948634	5	11	9.53	0.005670097	0.041992801	0.295011748	39afe586.0
PS14.9	C9000JNY.C05	9	IRRI	76	0.043252259	0.095694365	5	9	2.25	0.003585577	0.00993408	0.00587635	39afe586.0
PS14.10	C9000JNY.C05	10	IRRI	85	0.064839995	0.123946127	5	12	3.05	0.008124526	0.102584118	0.034298421	39afe586.0
PS14.11	C9000JNY.C05	11	IRRI	101	0.151562188	0.14141834	7	19	3.48	0.022662844	0.044298612	0.048112531	39afe586.0
PS14.12	C9000JNY.C05	12	IRRI	101	0.102473313	0.130505479	7	12	1.45	0.004016714	0.006740826	0.021611196	39afe586.0
PS14.13	C9000JNY.C05	13	IRRI	85	0.051895929	0.091110603	3	28	1.62	0.006190408	0.110489022	0.036021449	39afe586.0
PS14.14	C9000JNY.C05	14	IRRI	98	0.181696024	0.12365389	5	11	7.63	0.005117787	0.031999721	0.367247059	39afe586.0
PS14.15	C9000JNY.C05	15	IRRI	80	0.039950314	0.077418457	3	15	1.5	0.004842591	0.108398837	0.031908201	39afe586.0
PS14.16	C9000JNY.C05	16	IRRI	98	0.120348474	0.149022558	3	15	9.14	0.013098645	0.041179167	0.33574207	39afe586.0
PS14.17	C9000JNY.C05	17	IRRI	98	0.13999919	0.167054279	7	12	7.65	0.01741431	0.06485707	0.308470688	39afe586.0
PS14.18	C9000JNY.C05	18	IRRI	80	0.138816695	0.090064656	1	9	2.63	0.007148416	0.07140277	0.014352724	39afe586.0
PS14.19	C9000JNY.C05	19	IRRI	76	0.147041305	0.095303724	1	12	2.6	0.004049052	0.07647297	0.079239989	39afe586.0
PS14.20	C9000JNY.C05	20	IRRI	76	0.119199724	0.124607994	3	12	3.57	0.009319449	0.065101579	0.030427894	39afe586.0
PS5.1	C9000JNY.H04	1	IRRI	NA	NA	NA	1	7	2.12	0.009733171	0.04869343	0.145065382	09ad7034.0
PS5.2	C9000JNY.H04	2	IRRI	NA	NA	NA	NA	NA	NA	NA	NA	NA	09ad7034.0
PS5.3	C9000JNY.H04	3	IRRI	NA	NA	NA	NA	NA	NA	NA	NA	NA	09ad7034.0
PS5.4	C9000JNY.H04	4	IRRI	101	0.088107589	0.142080895	7	13	1.19	0.013526879	0.014536768	0.189854383	09ad7034.0
PS5.5	C9000JNY.H04	5	IRRI	104	0.071176151	0.119607319	5	15	1.62	0.01132735	0.010743758	0.110520056	09ad7034.0
PS5.6	C9000JNY.H04	6	IRRI	106	0.028597543	0.05181102	1	14	1.89	0.005147077	0.06582793	0.133746704	09ad7034.0
PS5.7	C9000JNY.H04	7	IRRI	101	0.037893458	0.09801075	3	10	3.48	0.006102	0.052038755	0.311027162	09ad7034.0
PS5.8	C9000JNY.H04	8	IRRI	101	0.101405509	0.181681482	3	12	2.44	0.005995778	0.044657939	0.324447266	09ad7034.0
PS5.9	C9000JNY.H04	9	IRRI	104	0.045067315	0.13306683	3	8	1.21	0.013951499	0.026356343	0.240684573	09ad7034.0
PS5.10	C9000JNY.H04	10	IRRI	101	0.140871415	0.100802007	NA	NA	NA	NA	NA	NA	09ad7034.0
PS5.11	C9000JNY.H04	11	IRRI	NA	NA	NA	NA	NA	NA	NA	NA	NA	09ad7034.0
PS5.12	C9000JNY.H04	12	IRRI	106	0.116679535	0.142109731	7	10	1.39	0.011580466	0.022205331	0.131641732	09ad7034.0
PS5.13	C9000JNY.H04	13	IRRI	101	0.179504074	0.051020787	7	7	0.66	0.006564549	0.007554567	0.014566928	09ad7034.0
PS5.14	C9000JNY.H04	14	IRRI	NA	NA	NA	NA	NA	NA	NA	NA	NA	09ad7034.0
PS5.15	C9000JNY.H04	15	IRRI	93	0.055767232	0.162896512	5	16	3.59	0.004007898	0.058187444	0.272625	09ad7034.0
PS5.16	C9000JNY.H04	16	IRRI	104	0.112695187	0.144669426	7	NA	2.78	0.014665816	0.050848124	0.251493931	09ad7034.0
PS5.17	C9000JNY.H04	17	IRRI	98	0.082952311	0.137027562	7	20	0.59	0.016229613	0.030279863	0.186568917	09ad7034.0
PS5.18	C9000JNY.H04	18	IRRI	101	0.081692136	0.123983221	3	16	3.94	0.012103898	0.047021966	0.318584975	09ad7034.0
PS5.19	C9000JNY.H04	19	IRRI	98	0.056214588	0.099374305	1	13	2.73	0.0100682	0.117597284	0.125132691	09ad7034.0
PS5.20	C9000JNY.H04	20	IRRI	98	0.062070291	0.158655032	7	13	2.63	0.015615136	0.021384796	0.264026368	09ad7034.0
